# Supplementary material for: Classification of Biodegradable Substances Using Balanced Random Trees and Boosted C5.0 Decision Trees
Source: Int J Environ Res Public Health. 2020 Dec 13;17(24):9322. doi: 10.3390/ijerph17249322 (PMC7763457; doi:10.3390/ijerph17249322)
Supplement: Supplementary file 1 [file ijerph-17-09322-s001.zip]

Archive with 1 entries (1 files):
- ijerph-986986-supplementary.xlsx
