# Supplementary material for: Classification of Biodegradable Substances Using Balanced Random Trees and Boosted C5.0 Decision Trees
Source: Int J Environ Res Public Health. 2020 Dec 13;17(24):9322. doi: 10.3390/ijerph17249322 (PMC7763457; doi:10.3390/ijerph17249322)
Supplement: Supplementary file 1 [file ijerph-17-09322-s001.zip › ijerph-986986-supplementary.xlsx]

## Sheet: Train+Test
CAS-RN	Smiles	Class	Status	SpMax_L	J_Dz(e)	nHM	F01[N-N]	F04[C-N]	NssssC	nCb-	C%	nCp	nO	F03[C-N]	SdssC	HyWi_B(m)	LOC	SM6_L	F03[C-O]	Me	Mi	nN-N	nArNO2	nCRX3	SpPosA_B(p)	nCIR	B01[C-Br]	B03[C-Cl]	N-073	SpMax_A	Psi_i_1d	B04[C-Br]	SdO	TI2_L	nCrt	C-026	F02[C-N]	nHDon	SpMax_B(m)	Psi_i_A	nN	SM6_B(m)	nArCOOR	nX
1120-21-4	CCCCCCCCCCC	RB	Train	3.919	2.6909	0	0	0	0	0	31.4	2	0	0	0	3.106	2.55	9.002	0	0.96	1.142	0	0	0	1.201	0	0	0	0	1.932	0.011	0	0	4.489	0	0	0	0	2.949	1.591	0	7.253	0	0	{'RB'};
106-88-7	CCC1CO1	RB	Train	4.17	2.1144	0	0	0	0	0	30.8	1	1	0	0	2.461	1.393	8.723	1	0.989	1.144	0	0	0	1.104	1	0	0	0	2.214	-0.204	0	0	1.542	0	0	0	0	3.315	1.967	0	7.257	0	0	{'RB'};
112-50-5	CCOCCOCCOCCO	RB	Train	3.932	3.2512	0	0	0	0	0	26.7	2	4	0	0	3.279	2.585	9.11	0	1.009	1.152	0	0	0	1.092	0	0	0	0	1.942	-0.008	0	0	4.891	0	0	0	1	3.076	2.417	0	7.601	0	0	{'RB'};
64-18-6	OC=O	RB	Train	3	2.7098	0	0	0	0	0	20	0	2	0	0	2.1	0.918	6.594	0	1.108	1.167	0	0	0	1.024	0	0	0	0	1.414	1.073	0	8.361	1.333	0	0	0	1	3.046	5	0	6.69	0	0	{'RB'};
124-17-4	CCCCOCCOCCOC(C)=O	RB	Train	4.236	3.3944	0	0	0	0	0	29.4	2	4	0	-0.271	3.449	2.753	9.528	2	1.004	1.147	0	0	0	1.137	0	0	0	0	1.985	-0.002	0	10.348	5.588	0	0	0	0	3.351	2.405	0	8.003	0	0	{'RB'};
112-15-2	CCOCCOCCOC(C)=O	RB	Train	4.236	3.4286	0	0	0	0	0	28.6	2	4	0	-0.275	3.313	2.522	9.383	1	1.014	1.149	0	0	0	1.119	0	0	0	0	1.98	-0.008	0	10.276	4.746	0	0	0	0	3.351	2.556	0	7.904	0	0	{'RB'};
75-75-2	C[S](O)(=O)=O	RB	Train	5	5.0476	1	0	0	0	0	11.1	0	3	0	0	2.872	0.722	9.657	0	1.092	1.153	0	0	0	1.125	0	0	0	0	2	0.446	0	18.375	0.8	0	0	0	1	4.712	4.583	0	9.303	0	0	{'RB'};
25415-84-3	CCCCC(CC)COC(=O)CCC	RB	Train	4.525	3.8301	0	0	0	0	0	31.6	3	2	0	-0.039	3.418	2.468	9.786	5	0.98	1.142	0	0	0	1.179	0	0	0	0	2.119	-0.002	0	11.115	3.889	0	0	0	0	3.379	2.143	0	7.95	0	0	{'RB'};
108-38-3	Cc1cccc(C)c1	RB	Train	4.596	3.0777	0	0	0	0	2	44.4	2	0	0	0	2.97	0.875	9.54	0	0.968	1.115	0	0	0	1.328	1	0	0	0	2.175	0.041	0	0	1.069	0	0	0	0	3.626	1.917	0	7.939	0	0	{'RB'};
552-16-9	OC(=O)c1ccccc1[N+]([O-])=O	RB	Train	5.04	3.6112	0	0	1	0	2	41.2	0	4	3	-1.29	3.483	1.258	10.159	8	1.069	1.127	0	1	0	1.199	1	0	0	0	2.323	0.005	0	30.959	1.711	0	1	2	1	3.888	3.5	1	8.706	0	0	{'RB'};
91-64-5	O=C1Oc2ccccc2C=C1	RB	Train	4.91	2.7414	0	0	0	0	2	52.9	0	2	0	-0.302	3.364	0.629	10.06	5	1.018	1.098	0	0	0	1.279	3	0	0	0	2.333	0.004	0	10.717	1.207	0	1	0	0	3.767	2.5	0	8.427	0	0	{'RB'};
109-66-0	CCCCC	RB	Train	3.618	2.1906	0	0	0	0	0	29.4	2	0	0	0	2.333	1.522	7.853	0	0.959	1.147	0	0	0	1.178	0	0	0	0	1.732	0.294	0	0	2.094	0	0	0	0	2.794	1.7	0	6.333	0	0	{'RB'};
107-83-5	CCCC(C)C	RB	Train	4.214	2.6272	0	0	0	0	0	30	3	0	0	0	2.523	1.459	8.755	0	0.959	1.145	0	0	0	1.213	0	0	0	0	1.902	-0.181	0	0	2.052	0	0	0	0	2.998	1.722	0	6.77	0	0	{'RB'};
110-54-3	CCCCCC	RB	Train	3.732	2.3391	0	0	0	0	0	30	2	0	0	0	2.511	1.585	8.16	0	0.959	1.145	0	0	0	1.196	0	0	0	0	1.802	-0.181	0	0	2.488	0	0	0	0	2.846	1.667	0	6.557	0	0	{'RB'};
111-84-2	CCCCCCCCC	RB	Train	3.879	2.5951	0	0	0	0	0	31	2	0	0	0	2.908	2.281	8.743	0	0.96	1.143	0	0	0	1.202	0	0	0	0	1.902	0.036	0	0	3.685	0	0	0	0	2.924	1.611	0	7.029	0	0	{'RB'};
112-52-7	CCCCCCCCCCCCCl	RB	Train	3.942	2.7719	1	0	0	0	0	31.6	2	0	0	0	3.44	2.777	9.207	0	0.969	1.141	0	0	0	1.22	0	0	1	0	1.95	0.003	0	0	5.294	0	0	0	0	3.542	1.739	0	8.127	0	1	{'RB'};
112-82-3	CCCCCCCCCCCCCCCCBr	RB	Train	3.966	2.852	1	0	0	0	0	32	2	0	0	0	4.075	3.146	9.522	0	0.965	1.138	0	0	0	1.243	0	1	0	0	1.97	0	1	0	6.909	0	0	0	0	6.866	1.603	0	11.578	0	1	{'RB'};
110-58-7	CCCCCN	RB	Train	3.732	2.3761	0	0	1	0	0	26.3	2	0	1	0	2.532	1.585	8.16	0	0.969	1.157	0	0	0	1.152	0	0	0	0	1.802	-0.195	0	0	2.488	0	0	1	2	2.858	2	1	6.599	0	0	{'RB'};
75-50-3	CN(C)C	RB	Train	4	2.6264	0	0	0	0	0	23.1	0	0	0	0	2.167	0.811	8.318	0	0.972	1.166	0	0	0	1.182	0	0	0	0	1.732	-0.522	0	0	1	0	0	0	0	2.991	2	1	6.579	0	0	{'RB'};
67-56-1	CO	RB	Train	2	1.1521	0	0	0	0	0	16.7	1	1	0	0	1.549	0	4.174	0	1.016	1.173	0	0	0	0.93	0	0	0	0	1	-1.099	0	0	1	0	0	0	1	2.279	4	0	4.948	0	0	{'RB'};
71-41-0	CCCCCO	RB	Train	3.732	2.4062	0	0	0	0	0	27.8	2	1	0	0	2.555	1.585	8.16	1	0.979	1.15	0	0	0	1.134	0	0	0	0	1.802	-0.205	0	0	2.488	0	0	0	1	2.874	2.333	0	6.649	0	0	{'RB'};
75-56-9	CC1CO1	RB	Train	4	2.3699	0	0	0	0	0	30	1	1	0	0	2.273	1	8.482	0	0.998	1.146	0	0	0	1.09	1	0	0	0	2.17	0.34	0	0	1	0	0	0	0	3.302	2.083	0	7.174	0	0	{'RB'};
107-21-1	OCCO	RB	Train	3.414	2.2525	0	0	0	0	0	20	2	2	0	0	2.243	1	7.408	0	1.031	1.166	0	0	0	0.98	0	0	0	0	1.618	-0.642	0	0	1.707	0	0	0	2	2.817	3.75	0	6.32	0	0	{'RB'};
57-55-6	CC(O)CO	RB	Train	4.17	2.8042	0	0	0	0	0	23.1	2	2	0	0	2.449	0.971	8.597	1	1.015	1.16	0	0	0	1.044	0	0	0	0	1.848	0.391	0	0	1.542	0	0	0	2	3.047	3.367	0	6.782	0	0	{'RB'};
584-03-2	CCC(O)CO	RB	Train	4.303	2.9558	0	0	0	0	0	25	2	2	0	0	2.608	1.459	8.815	2	1.005	1.156	0	0	0	1.056	0	0	0	0	1.932	-0.229	0	0	1.745	0	0	0	2	3.083	3.056	0	6.914	0	0	{'RB'};
107-19-7	OCC#C	RB	Train	3.414	2.6294	0	0	0	0	0	37.5	1	1	0	0	2.333	1	7.408	1	1.012	1.13	0	0	0	1.215	0	0	0	0	1.618	-0.66	0	0	1.707	0	0	0	1	3.188	3.5	0	7.035	0	0	{'RB'};
107-98-2	COCC(C)O	RB	Train	4.214	3.0057	0	0	0	0	0	25	1	2	0	0	2.608	1.459	8.755	1	1.005	1.156	0	0	0	1.104	0	0	0	0	1.902	-0.236	0	0	2.052	0	0	0	1	3.087	2.722	0	6.989	0	0	{'RB'};
111-76-2	CCCCOCCO	RB	Train	3.848	2.8521	0	0	0	0	0	27.3	2	2	0	0	2.858	2	8.584	1	0.993	1.151	0	0	0	1.117	0	0	0	0	1.879	-0.076	0	0	3.284	0	0	0	1	2.997	2.375	0	7.074	0	0	{'RB'};
123-38-6	CCC=O	RB	Train	3.414	2.3729	0	0	0	0	0	30	1	1	0	0	2.263	1	7.408	1	0.998	1.146	0	0	0	1.142	0	0	0	0	1.618	-0.589	0	9.174	1.707	0	0	0	0	3.038	3.125	0	6.735	0	0	{'RB'};
5392-40-5	CC(C)=CCC\C(C)=C/C=O	RB	Train	4.393	3.6458	0	0	0	0	0	37	3	1	0	2.487	3.233	2.187	9.562	1	0.978	1.131	0	0	0	1.259	0	0	0	0	2.048	0.013	0	10.02	3.684	0	0	0	0	3.39	2.303	0	8.029	0	0	{'RB'};
563-80-4	CC(C)C(C)=O	RB	Train	4.562	3.3225	0	0	0	0	0	31.3	3	1	0	0.259	2.634	0.918	9.184	2	0.984	1.143	0	0	0	1.206	0	0	0	0	2	-0.218	0	10.144	1.521	0	0	0	0	3.375	2.667	0	7.403	0	0	{'RB'};
67-64-1	CC(C)=O	RB	Train	4	2.9193	0	0	0	0	0	30	2	1	0	0.167	2.279	0.811	8.318	0	0.998	1.146	0	0	0	1.195	0	0	0	0	1.732	-0.596	0	9.444	1	0	0	0	0	3.261	3.167	0	7.097	0	0	{'RB'};
88-09-5	CCC(CC)C(O)=O	RB	Train	4.694	3.646	0	0	0	0	0	30	2	2	0	-0.671	2.917	1.406	9.425	4	0.998	1.146	0	0	0	1.14	0	0	0	0	2.101	-0.077	0	10.162	1.631	0	0	0	1	3.417	2.875	0	7.595	0	0	{'RB'};
65119-95-1	OC(=O)CCCCCCCCCCCCCCCCCCCCC=C	RB	Train	4.236	2.9879	0	0	0	0	0	33.3	0	2	0	-0.653	3.974	3.574	10.082	2	0.972	1.138	0	0	0	1.205	0	0	0	0	1.996	0	0	10.389	10.108	0	0	0	1	3.329	1.987	0	8.414	0	0	{'RB'};
79-20-9	COC(C)=O	RB	Train	4.17	3.4453	0	0	0	0	0	27.3	1	2	0	-0.245	2.512	0.971	8.597	1	1.028	1.151	0	0	0	1.112	0	0	0	0	1.848	0.425	0	9.59	1.542	0	0	0	0	3.337	3.233	0	7.294	0	0	{'RB'};
141-78-6	CCOC(C)=O	RB	Train	4.214	3.3939	0	0	0	0	0	28.6	2	2	0	-0.211	2.662	1.459	8.755	1	1.014	1.149	0	0	0	1.138	0	0	0	0	1.902	-0.249	0	9.822	2.052	0	0	0	0	3.344	2.944	0	7.382	0	0	{'RB'};
108-05-4	CC(=O)OC=C	RB	Train	4.214	3.7074	0	0	0	0	0	33.3	1	2	0	-0.329	2.713	1.459	8.755	1	1.025	1.139	0	0	0	1.186	0	0	0	0	1.902	-0.263	0	9.75	2.052	0	0	0	0	3.38	3.194	0	7.543	0	0	{'RB'};
110-49-6	COCCOC(C)=O	RB	Train	4.233	3.4039	0	0	0	0	0	27.8	1	3	0	-0.262	2.938	1.906	9.011	1	1.022	1.15	0	0	0	1.119	0	0	0	0	1.95	-0.087	0	10.041	2.999	0	0	0	0	3.349	2.833	0	7.61	0	0	{'RB'};
105-38-4	CCC(=O)OC=C	RB	Train	4.334	3.6943	0	0	0	0	0	33.3	1	2	0	-0.241	2.838	1.557	8.944	3	1.013	1.139	0	0	0	1.164	0	0	0	0	1.97	0.149	0	10.118	2.195	0	0	0	0	3.39	2.952	0	7.596	0	0	{'RB'};
3050-69-9	CCCCCC(=O)OC=C	RB	Train	4.372	3.3652	0	0	0	0	0	33.3	1	2	0	-0.177	3.139	2.246	9.253	3	0.993	1.139	0	0	0	1.186	0	0	0	0	2.024	-0.025	0	10.624	3.412	0	0	0	0	3.394	2.517	0	7.788	0	0	{'RB'};
77-68-9	CC(C)C(O)C(C)(C)COC(=O)C(C)C	RB	Train	5.392	4.5881	0	0	0	1	0	30.8	6	3	0	-0.209	3.517	1.907	10.633	13	0.989	1.144	0	0	0	1.169	0	0	0	0	2.314	0.001	0	11.278	3.598	0	0	0	1	3.503	2.461	0	8.269	0	0	{'RB'};
106-65-0	COC(=O)CCC(=O)OC	RB	Train	4.446	3.6985	0	0	0	0	0	30	0	4	0	-0.796	3.192	1.922	9.523	6	1.036	1.146	0	0	0	1.116	0	0	0	0	2.061	-0.028	0	20.804	3.132	0	0	0	0	3.431	3.133	0	8.008	0	0	{'RB'};
105-99-7	CCCCOC(=O)CCCCC(=O)OCCCC	RB	Train	4.411	3.5866	0	0	0	0	0	31.8	2	4	0	-0.328	3.699	2.948	9.956	8	0.995	1.142	0	0	0	1.164	0	0	0	0	2.08	0	0	22.47	6.131	0	0	0	0	3.393	2.407	0	8.325	0	0	{'RB'};
103-24-2	CCCCC(CC)COC(=O)CCCCCCCC(=O)OCC(CC)CCCC	RB	Train	4.527	3.7942	0	0	0	0	0	32.5	4	4	0	-0.117	4.14	3.427	10.56	10	0.981	1.14	0	0	0	1.184	0	0	0	0	2.13	0	0	23.699	9.594	0	0	0	0	3.393	2.086	0	8.693	0	0	{'RB'};
112-62-9	CCCCCCCC\C=C/CCCCCCCC(=O)OC	RB	Train	4.347	3.1269	0	0	0	0	0	33.3	1	2	0	-0.076	3.809	3.309	9.933	3	0.975	1.138	0	0	0	1.202	0	0	0	0	2.019	0	0	10.914	8.395	0	0	0	0	3.358	1.96	0	8.298	0	0	{'RB'};
79-41-4	CC(=C)C(O)=O	RB	Train	4.562	3.8122	0	0	0	0	0	33.3	1	2	0	-0.759	2.723	0.918	9.184	4	1.025	1.139	0	0	0	1.179	0	0	0	0	2	-0.258	0	9.6	1.521	0	0	0	1	3.511	3.556	0	7.676	0	0	{'RB'};
80-62-6	COC(=O)C(C)=C	RB	Train	4.629	4.0061	0	0	0	0	0	33.3	1	2	0	0.086	2.847	1.379	9.312	5	1.013	1.139	0	0	0	1.189	0	0	0	0	2.053	0.149	0	10.19	1.776	0	0	0	0	3.523	2.976	0	7.747	0	0	{'RB'};
106-91-2	CC(=C)C(=O)OCC1CO1	RB	Train	4.655	2.409	0	0	0	0	0	35	1	3	0	0.094	3.204	2.182	9.765	6	1.02	1.135	0	0	0	1.157	1	0	0	0	2.256	0.014	0	10.698	2.989	0	0	0	0	3.542	2.667	0	8.185	0	0	{'RB'};
868-77-9	CC(=C)C(=O)OCCO	RB	Train	4.644	3.9071	0	0	0	0	0	31.6	2	3	0	-0.104	3.082	1.837	9.467	5	1.021	1.142	0	0	0	1.149	0	0	0	0	2.084	0.049	0	10.469	2.732	0	0	0	1	3.525	3.093	0	7.886	0	0	{'RB'};
2358-84-1	CC(=C)C(=O)OCCOCCOC(=O)C(C)=C	RB	Train	4.646	3.9619	0	0	0	0	0	34.3	2	5	0	-0.189	3.707	2.587	10.202	10	1.017	1.137	0	0	0	1.184	0	0	0	0	2.107	0	0	21.879	6.086	0	0	0	0	3.535	2.775	0	8.578	0	0	{'RB'};
623-91-6	CCOC(=O)\C=C\C(=O)OCC	RB	Train	4.468	4.1984	0	0	0	0	0	33.3	2	4	0	-1.073	3.37	2.252	9.651	6	1.025	1.139	0	0	0	1.158	0	0	0	0	2.085	-0.008	0	21.27	3.737	0	0	0	0	3.534	2.944	0	8.196	0	0	{'RB'};
79-43-6	OC(=O)C(Cl)Cl	RB	Train	4.562	3.7287	2	0	0	0	0	25	1	2	0	-1.21	3.184	0.918	9.184	0	1.134	1.142	0	0	0	1.19	0	0	0	0	2	-0.271	0	9.435	1.521	0	0	0	1	3.976	4.037	0	8.593	0	2	{'RB'};
683-10-3	CCCCCCCCCCCC[N+](C)(C)CC([O-])=O	RB	Train	5.206	3.3847	0	0	1	0	0	30.8	1	2	1	-0.947	3.713	2.9	10.416	0	0.979	1.145	0	0	0	1.187	0	0	0	0	2.218	0	0	10.57	6.77	0	0	2	0	3.47	2.167	1	8.295	0	0	{'RB'};
617-45-8	NC(CC(O)=O)C(O)=O	RB	Train	4.691	3.8787	0	0	0	0	0	25	0	4	1	-2.498	3.125	1.436	9.666	4	1.066	1.161	0	0	0	1.078	0	0	0	0	2.117	0.052	0	19.617	2.428	0	0	2	4	3.483	4.019	1	8.015	0	0	{'RB'};
298-12-4	OC(=O)C=O	RB	Train	4.17	3.6206	0	0	0	0	0	28.6	0	3	0	-1.426	2.612	0.971	8.597	0	1.124	1.149	0	0	0	1.095	0	0	0	0	1.848	0.481	0	17.905	1.542	0	0	0	1	3.427	4.733	0	7.521	0	0	{'RB'};
372-09-8	OC(=O)CC#N	RB	Train	4.214	3.3376	0	0	0	0	0	33.3	0	2	1	-1.072	2.774	1.459	8.755	2	1.071	1.148	0	0	0	1.187	0	0	0	0	1.902	-0.277	0	9.377	2.052	0	0	1	1	3.423	4.111	1	7.746	0	0	{'RB'};
4292-10-8	CCCCCCCCCCCC(=O)NCCC[N+](C)(C)CC([O-])=O	RB	Train	5.206	3.5794	0	0	1	0	0	30.6	1	3	3	-0.919	3.965	3.189	10.627	2	0.985	1.147	0	0	0	1.18	0	0	0	0	2.22	0	0	22.35	8.266	0	0	4	1	3.473	2.306	2	8.611	0	0	{'RB'};
78-83-1	CC(C)CO	RB	Train	4.17	2.6629	0	0	0	0	0	26.7	3	1	0	0	2.4	0.971	8.597	2	0.983	1.152	0	0	0	1.12	0	0	0	0	1.848	0.342	0	0	1.542	0	0	0	1	3	2.567	0	6.683	0	0	{'RB'};
103429-90-9	COC(C)(C)CCOC(C)=O	RB	Train	5.175	3.9016	0	0	0	1	0	29.6	3	3	0	-0.239	3.227	1.859	10.165	3	1.002	1.146	0	0	0	1.146	0	0	0	0	2.175	0.014	0	10.355	3.341	0	0	0	0	3.389	2.538	0	7.979	0	0	{'RB'};
620-17-7	CCc1cccc(O)c1	RB	Train	4.642	3.0034	0	0	0	0	2	42.1	1	1	0	0	3.093	1.187	9.631	2	0.987	1.12	0	0	0	1.256	1	0	0	0	2.2	-0.024	0	0	1.487	0	1	0	1	3.639	2.315	0	8.009	0	0	{'RB'};
123-07-9	CCc1ccc(O)cc1	RB	Train	4.607	2.9443	0	0	0	0	2	42.1	1	1	0	0	3.093	1.187	9.631	2	0.987	1.12	0	0	0	1.242	1	0	0	0	2.194	-0.024	0	0	1.544	0	1	0	1	3.635	2.315	0	8.009	0	0	{'RB'};
105-67-9	Cc1ccc(O)c(C)c1	RB	Train	4.807	3.2486	0	0	0	0	3	42.1	2	1	0	0	3.1	0.881	9.833	3	0.987	1.12	0	0	0	1.272	1	0	0	0	2.246	-0.024	0	0	1.06	0	1	0	1	3.71	2.333	0	8.114	0	0	{'RB'};
91-16-7	COc1ccccc1OC	RB	Train	4.828	3.3386	0	0	0	0	2	40	0	2	0	0	3.203	1.261	9.749	4	1.004	1.125	0	0	0	1.219	1	0	0	0	2.247	0.014	0	0	1.436	0	2	0	0	3.677	2.233	0	8.114	0	0	{'RB'};
140-11-4	CC(=O)OCc1ccccc1	RB	Train	4.543	2.7023	0	0	0	0	1	42.9	1	2	0	-0.242	3.309	1.705	9.722	3	1.003	1.119	0	0	0	1.241	1	0	0	0	2.166	-0.008	0	10.395	2.905	0	0	0	0	3.573	2.485	0	8.245	0	0	{'RB'};
104-54-1	OC/C=C/c1ccccc1	RB	Train	4.521	2.7124	0	0	0	0	1	45	1	1	0	0	3.203	1.661	9.466	1	0.987	1.114	0	0	0	1.268	1	0	0	0	2.154	0.014	0	0	2.593	0	0	0	1	3.587	2.317	0	8.061	0	0	{'RB'};
123-08-0	Oc1ccc(C=O)cc1	RB	Train	4.607	3.1116	0	0	0	0	2	46.7	0	2	0	0	3.151	1.187	9.631	4	1.02	1.111	0	0	0	1.253	1	0	0	0	2.194	-0.026	0	10.036	1.544	0	1	0	1	3.662	2.926	0	8.143	0	0	{'RB'};
121-33-5	COc1cc(C=O)ccc1O	RB	Train	4.863	3.3599	0	0	0	0	3	42.1	0	3	0	0	3.335	1.273	9.967	6	1.027	1.12	0	0	0	1.216	1	0	0	0	2.283	-0.008	0	10.249	1.568	0	2	0	1	3.743	2.864	0	8.33	0	0	{'RB'};
118-90-1	Cc1ccccc1C(O)=O	RB	Train	4.923	3.2457	0	0	0	0	2	44.4	1	2	0	-0.863	3.239	1.185	9.911	4	1.011	1.116	0	0	0	1.248	1	0	0	0	2.267	0.014	0	10.422	1.563	0	0	0	1	3.73	2.8	0	8.28	0	0	{'RB'};
131-11-3	COC(=O)c1ccccc1C(=O)OC	RB	Train	5.068	3.3983	0	0	0	0	2	41.7	0	4	0	-1.1	3.571	1.59	10.257	10	1.03	1.121	0	0	0	1.202	1	0	0	0	2.343	0.001	0	22.449	2.147	0	0	0	0	3.793	2.833	0	8.593	2	0	{'RB'};
84-69-5	CC(C)COC(=O)c1ccccc1C(=O)OCC(C)C	RB	Train	5.074	3.092	0	0	0	0	2	38.1	4	4	0	-0.98	3.869	2.066	10.59	14	1.001	1.129	0	0	0	1.215	1	0	0	0	2.354	0	0	23.965	3.873	0	0	0	0	3.795	2.467	0	8.789	2	0	{'RB'};
1459-93-4	COC(=O)c1cccc(c1)C(=O)OC	RB	Train	4.914	3.2253	0	0	0	0	2	41.7	0	4	0	-0.952	3.571	1.59	10.236	10	1.03	1.121	0	0	0	1.202	1	0	0	0	2.307	0.001	0	22.204	2.465	0	0	0	0	3.764	2.833	0	8.591	2	0	{'RB'};
552-30-7	OC(=O)c1ccc2C(=O)OC(=O)c2c1	RB	Train	5.047	2.7377	0	0	0	0	3	50	0	5	0	-2.685	3.634	1.06	10.531	12	1.078	1.104	0	0	0	1.211	3	0	0	0	2.454	-0.001	0	32.533	1.75	0	0	0	1	3.906	3.321	0	8.796	2	0	{'RB'};
120-51-4	O=C(OCc1ccccc1)c2ccccc2	RB	Train	4.793	2.1244	0	0	0	0	2	50	0	2	0	-0.288	3.699	0.5	10.239	7	0.998	1.104	0	0	0	1.28	2	0	0	0	2.247	0	0	11.596	3.928	0	0	0	0	3.681	2.313	0	8.7	1	0	{'RB'};
99-96-7	OC(=O)c1ccc(O)cc1	RB	Train	4.77	3.1445	0	0	0	0	2	43.8	0	3	0	-0.986	3.261	1.185	9.882	6	1.04	1.117	0	0	0	1.207	1	0	0	0	2.236	0.015	0	10.231	1.74	0	1	0	2	3.712	3.2	0	8.3	0	0	{'RB'};
98-67-9	Oc1ccc(cc1)[S](O)(=O)=O	RB	Train	5.313	3.4571	1	0	0	0	2	35.3	0	4	0	0	3.509	1.16	10.388	8	1.061	1.118	0	0	0	1.219	1	0	0	0	2.311	-0.008	0	20.836	1.833	0	2	0	2	4.735	3.477	0	9.513	0	0	{'RB'};
99-85-4	CC(C)C1=CCC(=CC1)C	RB	Train	4.77	2.5385	0	0	0	0	0	38.5	3	0	0	3.12	3.131	1.185	9.882	0	0.964	1.128	0	0	0	1.274	1	0	0	0	2.236	0.012	0	0	1.74	0	0	0	0	3.521	1.767	0	7.934	0	0	{'RB'};
108-93-0	OC1CCCCC1	RB	Train	4.414	2.18	0	0	0	0	0	31.6	0	1	0	0	2.755	0.802	9.183	2	0.98	1.142	0	0	0	1.149	1	0	0	0	2.101	-0.066	0	0	0.975	0	0	0	1	3.159	2.119	0	7.119	0	0	{'RB'};
5726-19-2	CC1CCCCC1OC(C)=O	RB	Train	4.821	2.5866	0	0	0	0	0	33.3	2	2	0	-0.135	3.232	1.455	9.928	4	0.99	1.139	0	0	0	1.189	1	0	0	0	2.249	-0.007	0	10.635	2.209	1	0	0	0	3.434	2.258	0	7.93	0	0	{'RB'};
115-86-6	O=[P](Oc1ccccc1)(Oc2ccccc2)Oc3ccccc3	RB	Train	5.331	2.1747	1	0	0	0	3	47.4	0	4	0	0	4.133	0.393	10.867	15	1.009	1.102	0	0	0	1.3	3	0	0	0	2.37	0	0	13.055	2.694	0	3	0	0	4.44	2.318	0	9.576	0	0	{'RB'};
104-87-0	Cc1ccc(C=O)cc1	RB	Train	4.607	3.0422	0	0	0	0	2	47.1	1	1	0	0	3.127	1.187	9.631	2	0.992	1.11	0	0	0	1.299	1	0	0	0	2.194	-0.025	0	10.118	1.544	0	0	0	0	3.651	2.481	0	8.116	0	0	{'RB'};
76-22-2	CC1(C)C2CCC1(C)C(=O)C2	RB	Train	5.814	2.4937	0	0	0	2	0	37	3	1	0	0.513	3.256	0.845	10.926	4	0.978	1.131	0	0	0	1.254	3	0	0	0	2.62	0.003	0	11.573	0.811	1	0	0	0	3.756	2.091	0	8.196	0	0	{'RB'};
80-56-8	CC1=CCC2CC1C2(C)C	RB	Train	5.637	2.2966	0	0	0	1	0	38.5	3	0	0	1.646	3.144	0.853	10.63	0	0.964	1.128	0	0	0	1.267	3	0	0	0	2.554	-0.006	0	0	0.986	2	0	0	0	3.676	1.658	0	8.065	0	0	{'RB'};
507-70-0	CC1(C)[C@@H]2CC[C@@]1(C)[C@@H](O)C2	RB	Train	5.814	2.4328	0	0	0	2	0	34.5	3	1	0	0	3.227	0.845	10.926	4	0.975	1.136	0	0	0	1.223	3	0	0	0	2.62	0.003	0	0	0.811	1	0	0	1	3.693	1.97	0	8.05	0	0	{'RB'};
674-82-8	C=C1CC(=O)O1	RB	Train	4.732	2.9426	0	0	0	0	0	40	0	2	0	0.417	2.767	0.959	9.464	1	1.042	1.125	0	0	0	1.208	1	0	0	0	2.236	0.145	0	9.827	1.138	0	0	0	0	3.603	3.056	0	7.829	0	0	{'RB'};
87-41-2	O=C1OCc2ccccc12	RB	Train	4.923	2.7291	0	0	0	0	2	50	0	2	0	-0.199	3.266	0.664	10.037	5	1.019	1.104	0	0	0	1.266	3	0	0	0	2.376	-0.008	0	10.843	1.057	0	0	0	0	3.783	2.5	0	8.33	1	0	{'RB'};
98-01-1	O=Cc1occc1	RB	Train	4.414	3.2274	0	0	0	0	0	45.5	0	2	0	0	2.935	1.203	9.209	1	1.038	1.114	0	0	0	1.296	1	0	0	0	2.152	-0.085	0	9.774	1.496	0	0	0	0	3.67	2.881	0	8.002	0	0	{'RB'};
97-99-4	OCC1CCCO1	RB	Train	4.414	2.3717	0	0	0	0	0	29.4	1	2	0	0	2.789	1.203	9.209	1	1.004	1.147	0	0	0	1.141	1	0	0	0	2.152	-0.074	0	0	1.496	0	0	0	1	3.238	2.405	0	7.243	0	0	{'RB'};
85-41-6	O=C1NC(=O)c2ccccc12	RB	Train	4.982	2.8025	0	0	2	0	2	50	0	2	2	-0.601	3.38	0.762	10.226	6	1.033	1.109	0	0	0	1.261	3	0	0	0	2.424	0.004	0	21.888	1.027	0	0	2	1	3.853	2.833	1	8.508	0	0	{'RB'};
872-50-4	CN1CCCC1=O	RB	Train	4.651	2.7156	0	0	0	0	0	31.3	0	1	0	0.292	2.826	0.917	9.502	3	0.998	1.148	0	0	0	1.19	1	0	0	0	2.214	-0.074	0	10.5	0.918	0	0	2	0	3.482	2.452	1	7.624	0	0	{'RB'};
120-72-9	[nH]1ccc2ccccc12	RB	Train	4.802	3.0226	0	0	1	0	2	50	0	0	2	0	3.174	0	9.805	0	0.985	1.109	0	0	0	1.359	3	0	0	1	2.323	0.013	0	0	0.95	0	0	3	1	3.868	1.981	1	8.357	0	0	{'RB'};
1120-71-4	O=[S]1(=O)CCCO1	RB	Train	5.164	3.2947	1	0	0	0	0	23.1	0	3	0	0	3.108	0.917	9.968	4	1.055	1.138	0	0	0	1.188	1	0	0	0	2.256	-0.081	0	20.417	0.939	0	0	0	0	4.681	3.274	0	9.289	0	0	{'RB'};
4719-04-4	OCCN1CN(CCO)CN(CCO)C1	RB	Train	4.826	2.731	0	0	6	0	0	25	3	3	9	0	3.525	1.654	10.121	0	1.007	1.163	0	0	0	1.12	1	0	0	0	2.303	-0.001	0	0	1.916	0	0	3	3	3.396	2.5	3	8.023	0	0	{'RB'};
26226-72-2	CCOC(=O)c1ccc(NC(=O)CCl)cc1	RB	Train	4.829	2.9046	1	0	1	0	2	39.3	2	3	2	-0.664	3.786	1.875	10.281	6	1.025	1.127	0	0	0	1.227	1	0	0	0	2.284	0	0	22.271	3.31	0	1	3	1	3.74	2.736	1	8.888	1	1	{'RB'};
987-78-0	C[N+](C)(C)O[P]([O-])(=O)O[P](O)(=O)OC[C@H]1O[C@H]([C@H](O)[C@@H]1O)N2C=CC(=NC2=O)N	RB	Train	5.439	2.3629	2	0	2	0	0	23.5	0	11	7	-0.945	4.381	1.871	11.509	12	1.055	1.155	0	0	0	1.154	2	0	0	0	2.466	0	0	35.388	5.533	0	0	4	5	4.61	3.182	4	9.993	0	0	{'RB'};
150-30-1	NC(Cc1ccccc1)C(O)=O	RB	Train	4.739	2.6454	0	0	2	0	1	39.1	0	2	1	-0.959	3.394	1.695	9.972	2	1.008	1.13	0	0	0	1.218	1	0	0	0	2.212	0.004	0	10.379	2.815	0	0	2	3	3.585	2.764	1	8.319	0	0	{'RB'};
56-89-3	N[C@@H](CSSC[C@H](N)C(O)=O)C(O)=O	RB	Train	4.659	3.7176	2	0	0	0	0	23.1	0	4	0	-2.138	3.714	2.128	10.094	4	1.042	1.144	0	0	0	1.174	0	0	0	0	2.125	-0.002	0	20.538	4.56	0	0	4	6	4.061	3.333	2	8.992	0	0	{'RB'};
112-95-8	CCCCCCCCCCCCCCCCCCCC	RB	Train	3.975	2.8897	0	0	0	0	0	32.3	2	0	0	0	3.699	3.322	9.707	0	0.961	1.141	0	0	0	1.209	0	0	0	0	1.978	0	0	0	8.122	0	0	0	0	2.994	1.55	0	7.896	0	0	{'RB'};
78-81-9	CC(C)CN	RB	Train	4.17	2.607	0	0	0	0	0	25	3	0	2	0	2.373	0.971	8.597	0	0.97	1.161	0	0	0	1.133	0	0	0	0	1.848	0.322	0	0	1.542	0	0	1	2	2.983	2.167	1	6.635	0	0	{'RB'};
124-40-3	CNC	RB	Train	3	1.8227	0	0	0	0	0	20	0	0	0	0	1.883	0.918	6.594	0	0.975	1.174	0	0	0	1.126	0	0	0	0	1.414	0.764	0	0	1.333	0	0	0	1	2.642	2.167	1	5.834	0	0	{'RB'};
109-89-7	CCNCC	RB	Train	3.618	2.3911	0	0	0	0	0	25	2	0	0	0	2.359	1.522	7.853	0	0.97	1.161	0	0	0	1.129	0	0	0	0	1.732	0.33	0	0	2.094	0	0	2	1	2.848	1.9	1	6.432	0	0	{'RB'};
64-17-5	CCO	RB	Train	3	1.8205	0	0	0	0	0	22.2	2	1	0	0	1.926	0.918	6.594	0	0.998	1.162	0	0	0	1.06	0	0	0	0	1.414	0.826	0	0	1.333	0	0	0	1	2.651	3.167	0	5.86	0	0	{'RB'};
67-63-0	CC(C)O	RB	Train	4	2.5101	0	0	0	0	0	25	2	1	0	0	2.199	0.811	8.318	0	0.988	1.156	0	0	0	1.118	0	0	0	0	1.732	-0.552	0	0	1	0	0	0	1	2.97	2.833	0	6.539	0	0	{'RB'};
104-76-7	CCCCC(CC)CO	RB	Train	4.444	3.1402	0	0	0	0	0	29.6	3	1	0	0	2.946	1.891	9.202	2	0.973	1.146	0	0	0	1.16	0	0	0	0	2.042	0.038	0	0	2.602	0	0	0	1	3.096	2.093	0	7.197	0	0	{'RB'};
111-87-5	CCCCCCCCO	RB	Train	3.879	2.6274	0	0	0	0	0	29.6	2	1	0	0	2.938	2.281	8.743	1	0.973	1.146	0	0	0	1.161	0	0	0	0	1.902	0.039	0	0	3.685	0	0	0	1	2.936	2.056	0	7.087	0	0	{'RB'};
112-70-9	CCCCCCCCCCCCCO	RB	Train	3.95	2.7989	0	0	0	0	0	31	2	1	0	0	3.364	2.807	9.296	1	0.969	1.143	0	0	0	1.18	0	0	0	0	1.956	-0.002	0	0	5.698	0	0	0	1	2.976	1.857	0	7.552	0	0	{'RB'};
546-68-9	CC(C)O[Ti](OC(C)C)(OC(C)C)OC(C)C	RB	Train	5.391	3.7046	1	0	0	0	0	26.7	8	4	0	0	3.838	1.735	10.648	12	0.979	1.139	0	0	0	1.532	0	0	0	0	2.358	0	0	0	1.69	0	0	0	0	5.127	2.108	0	9.921	0	0	{'RB'};
110-63-4	OCCCCO	RB	Train	3.732	2.477	0	0	0	0	0	25	2	2	0	0	2.597	1.585	8.16	2	1.005	1.156	0	0	0	1.069	0	0	0	0	1.802	-0.229	0	0	2.488	0	0	0	2	2.897	3	0	6.732	0	0	{'RB'};
143-28-2	CCCCCCCCC=CCCCCCCCCO	RB	Train	3.973	3.0163	0	0	0	0	0	32.7	2	1	0	0	3.68	3.301	9.649	1	0.968	1.14	0	0	0	1.202	0	0	0	0	1.975	0	0	0	7.718	0	0	0	1	3.129	1.816	0	7.984	0	0	{'RB'};
107-18-6	OCC=C	RB	Train	3.414	2.4719	0	0	0	0	0	30	1	1	0	0	2.263	1	7.408	1	0.998	1.146	0	0	0	1.141	0	0	0	0	1.618	-0.611	0	0	1.707	0	0	0	1	2.974	3.125	0	6.631	0	0	{'RB'};
141-43-5	NCCO	RB	Train	3.414	2.1848	0	0	0	0	0	18.2	2	1	0	0	2.211	1	7.408	0	1.007	1.178	0	0	0	0.999	0	0	0	0	1.618	-0.603	0	0	1.707	0	0	1	3	2.79	3.25	1	6.251	0	0	{'RB'};
2517-43-3	COC(C)CCO	RB	Train	4.334	3.1387	0	0	0	0	0	26.3	2	2	0	0	2.746	1.557	8.944	2	0.998	1.153	0	0	0	1.099	0	0	0	0	1.97	0.135	0	0	2.195	0	0	0	1	3.114	2.548	0	7.098	0	0	{'RB'};
75-07-0	CC=O	RB	Train	3	2.311	0	0	0	0	0	28.6	1	1	0	0	2.03	0.918	6.594	0	1.014	1.149	0	0	0	1.177	0	0	0	0	1.414	0.903	0	8.806	1.333	0	0	0	0	2.991	3.667	0	6.578	0	0	{'RB'};
78-84-2	CC(C)C=O	RB	Train	4.17	2.8963	0	0	0	0	0	30.8	2	1	0	0	2.466	0.971	8.597	2	0.989	1.144	0	0	0	1.196	0	0	0	0	1.848	0.363	0	9.505	1.542	0	0	0	0	3.18	2.867	0	7.056	0	0	{'RB'};
108-10-1	CC(C)CC(C)=O	RB	Train	4.414	3.1682	0	0	0	0	0	31.6	3	1	0	0.287	2.768	1.379	9.222	1	0.98	1.142	0	0	0	1.224	0	0	0	0	2	0.126	0	10.254	2.133	0	0	0	0	3.325	2.5	0	7.473	0	0	{'RB'};
123-54-6	CC(=O)CC(C)=O	RB	Train	4.414	3.4137	0	0	0	0	0	33.3	2	2	0	-0.125	2.847	1.379	9.222	2	1.013	1.139	0	0	0	1.209	0	0	0	0	2	0.144	0	20.067	2.133	0	0	0	0	3.426	3.262	0	7.758	0	0	{'RB'};
60-33-3	CCCCC\C=C/C/C=C\CCCCCCCC(O)=O	RB	Train	4.236	3.1869	0	0	0	0	0	34.6	1	2	0	-0.671	3.78	3.284	9.867	2	0.977	1.136	0	0	0	1.212	0	0	0	0	1.993	0	0	10.319	8.066	0	0	0	1	3.33	2.133	0	8.337	0	0	{'RB'};
123-62-6	CCC(=O)OC(=O)CC	RB	Train	4.523	4.0241	0	0	0	0	0	31.6	2	3	0	-0.913	3.082	1.837	9.454	6	1.021	1.142	0	0	0	1.121	0	0	0	0	2.074	0.048	0	20.676	2.57	0	0	0	0	3.494	3.093	0	7.912	0	0	{'RB'};
105-74-8	CCCCCCCCCCCC(=O)OOC(=O)CCCCCCCCCCC	RB	Train	4.475	3.5408	0	0	0	0	0	32.4	2	4	0	-0.855	4.103	3.664	10.32	6	0.982	1.14	0	0	0	1.181	0	0	0	0	2.105	0	0	23.157	9.847	0	0	0	0	3.474	2.083	0	8.622	0	0	{'RB'};
7360-38-5	CCCCC(CC)C(=O)OCC(COC(=O)C(CC)CCCC)OC(=O)C(CC)CCCC	RB	Train	4.836	5.6969	0	0	0	0	0	32.5	6	6	0	-0.851	4.293	2.929	10.906	17	0.989	1.14	0	0	0	1.178	0	0	0	0	2.262	0	0	37.824	4.685	0	0	0	0	3.526	2.268	0	8.951	0	0	{'RB'};
105-46-4	CCC(C)OC(C)=O	RB	Train	4.476	3.7418	0	0	0	0	0	30	3	2	0	-0.195	2.917	1.5	9.345	2	0.998	1.146	0	0	0	1.153	0	0	0	0	2.042	-0.079	0	10.191	2.34	0	0	0	0	3.389	2.625	0	7.628	0	0	{'RB'};
111-15-9	CCOCCOC(C)=O	RB	Train	4.235	3.3919	0	0	0	0	0	28.6	2	3	0	-0.255	3.039	1.975	9.118	1	1.014	1.149	0	0	0	1.124	0	0	0	0	1.962	0.048	0	10.129	3.449	0	0	0	0	3.35	2.685	0	7.677	0	0	{'RB'};
626-86-8	CCOC(=O)CCCCC(O)=O	RB	Train	4.38	3.3996	0	0	0	0	0	30.8	1	4	0	-1.068	3.345	2.252	9.625	5	1.019	1.144	0	0	0	1.138	0	0	0	0	2.044	-0.008	0	20.772	4.178	0	0	0	1	3.379	3.028	0	8.09	0	0	{'RB'};
40677-77-8	CCCCCCCC\C=C/CCCCCCCCOC(=O)CCCCC(=O)OCCCCCCCC\C=C/CCCCCCCC	RB	Train	4.412	3.4435	0	0	0	0	0	33.9	2	4	0	-0.268	4.587	4.437	10.757	8	0.974	1.137	0	0	0	1.208	0	0	0	0	2.086	0	0	23.892	17.114	0	0	0	0	3.395	1.899	0	9.075	0	0	{'RB'};
111-20-6	OC(=O)CCCCCCCCC(O)=O	RB	Train	4.243	3.0402	0	0	0	0	0	31.3	0	4	0	-1.48	3.477	2.522	9.716	4	1.008	1.143	0	0	0	1.139	0	0	0	0	2	-0.002	0	20.288	5.475	0	0	0	2	3.337	2.952	0	8.169	0	0	{'RB'};
821-38-5	OC(=O)CCCCCCCCCCCCC(O)=O	RB	Train	4.237	3.0152	0	0	0	0	0	31.8	0	4	0	-1.396	3.699	2.948	9.917	4	0.995	1.142	0	0	0	1.158	0	0	0	0	2	0	0	20.53	7.174	0	0	0	2	3.335	2.63	0	8.317	0	0	{'RB'};
141-17-3	CCCCOCCOCCOC(=O)CCCCC(=O)OCCOCCOCCCC	RB	Train	4.412	3.7308	0	0	0	0	0	30.6	2	8	0	-0.554	4.201	3.774	10.379	8	1.002	1.144	0	0	0	1.146	0	0	0	0	2.085	0	0	23.21	10.723	0	0	0	0	3.397	2.311	0	8.752	0	0	{'RB'};
105-53-3	CCOC(=O)CC(=O)OCC	RB	Train	4.544	3.9936	0	0	0	0	0	30.4	2	4	0	-1.072	3.272	2.187	9.59	6	1.027	1.145	0	0	0	1.142	0	0	0	0	2.101	0.015	0	21.21	3.207	0	0	0	0	3.486	2.985	0	8.051	0	0	{'RB'};
123-28-4	CCCCCCCCCCCCOC(=O)CCSCCC(=O)OCCCCCCCCCCCC	RB	Train	4.399	3.455	1	0	0	0	0	32.3	2	4	0	-0.228	4.363	4.044	10.513	8	0.979	1.138	0	0	0	1.202	0	0	0	0	2.08	0	0	23.602	12.745	0	0	0	0	3.645	1.976	0	9.017	0	0	{'RB'};
95-92-1	CCOC(=O)C(=O)OCC	RB	Train	4.706	4.2802	0	0	0	0	0	30	2	4	0	-1.853	3.192	1.922	9.565	2	1.036	1.146	0	0	0	1.13	0	0	0	0	2.127	-0.028	0	20.872	2.691	0	0	0	0	3.586	3.133	0	8.016	0	0	{'RB'};
688-84-6	CCCCC(CC)COC(=O)C(C)=C	RB	Train	4.67	4.0218	0	0	0	0	0	33.3	3	2	0	0.218	3.447	2.21	9.961	7	0.983	1.139	0	0	0	1.203	0	0	0	0	2.147	-0.002	0	11.115	3.769	0	0	0	0	3.53	2.262	0	8.143	0	0	{'RB'};
97-88-1	CCCCOC(=O)C(C)=C	RB	Train	4.644	3.7043	0	0	0	0	0	33.3	2	2	0	0.185	3.146	1.922	9.536	6	0.993	1.139	0	0	0	1.197	0	0	0	0	2.089	-0.025	0	10.696	3.237	0	0	0	0	3.525	2.533	0	7.913	0	0	{'RB'};
32360-05-7	CCCCCCCCCCCCCCCCCCOC(=O)C(C)=C	RB	Train	4.644	3.122	0	0	0	0	0	33.3	2	2	0	0.238	3.939	3.418	10.195	6	0.973	1.138	0	0	0	1.21	0	0	0	0	2.094	0	0	11.181	9.52	0	0	0	0	3.525	1.931	0	8.459	0	0	{'RB'};
110-16-7	OC(=O)\C=C/C(O)=O	RB	Train	4.343	3.9399	0	0	0	0	0	33.3	0	4	0	-2.514	3.047	1.5	9.309	4	1.09	1.139	0	0	0	1.108	0	0	0	0	2	-0.097	0	19.107	2.682	0	0	0	2	3.519	4.167	0	8.016	0	0	{'RB'};
79-14-1	OCC(O)=O	RB	Train	4.17	3.2723	0	0	0	0	0	22.2	1	3	0	-1.19	2.555	0.971	8.597	0	1.083	1.162	0	0	0	1.018	0	0	0	0	1.848	0.46	0	9.118	1.542	0	0	0	2	3.333	4.433	0	7.299	0	0	{'RB'};
13562-76-0	CCC(C)OC(=O)CC(C)=O	RB	Train	4.588	4.0275	0	0	0	0	0	32	3	3	0	-0.579	3.256	1.859	9.768	5	1.007	1.141	0	0	0	1.174	0	0	0	0	2.12	0.014	0	21.203	3.114	0	0	0	0	3.48	2.833	0	8.066	0	0	{'RB'};
126-98-7	CC(=C)C#N	RB	Train	4.17	3.3821	0	0	0	0	0	40	1	0	2	0.56	2.559	0.971	8.597	0	0.987	1.133	0	0	0	1.332	0	0	0	0	1.848	0.401	0	0	1.542	0	0	1	0	3.452	3.033	1	7.564	0	0	{'RB'};
107-68-6	CNCC[S](O)(=O)=O	RB	Train	5.098	3.8431	1	0	0	0	0	17.6	0	3	0	0	3.176	1.5	9.872	3	1.041	1.159	0	0	0	1.131	0	0	0	0	2.112	-0.085	0	19.811	2.472	0	0	1	2	4.692	3.552	1	9.315	0	0	{'RB'};
541-41-3	CCOC(Cl)=O	RB	Train	4.214	3.5181	1	0	0	0	0	27.3	1	2	0	-0.738	2.953	1.459	8.755	1	1.057	1.146	0	0	0	1.174	0	0	1	0	1.902	-0.263	0	9.587	2.052	0	0	0	0	3.815	3.296	0	8.172	0	1	{'RB'};
2627-35-2	CCCCCCCCCCCCO[P](O)(O)=O	RB	Train	5.098	3.1338	1	0	0	0	0	27.3	1	4	0	0	3.72	2.911	10.229	4	0.992	1.145	0	0	0	1.168	0	0	0	0	2.121	0	0	10.364	6.651	0	0	0	2	4.45	2.459	0	9.153	0	0	{'RB'};
123-35-3	CC(C)=CCCC(=C)C=C	RB	Train	4.372	3.4629	0	0	0	0	0	38.5	2	0	0	2.495	3.129	1.922	9.494	0	0.964	1.128	0	0	0	1.288	0	0	0	0	2.031	-0.023	0	0	3.412	0	0	0	0	3.363	2.033	0	7.909	0	0	{'RB'};
556-52-5	OCC1CO1	RB	Train	4.17	2.2197	0	0	0	0	0	27.3	1	2	0	0	2.507	1.393	8.723	1	1.028	1.151	0	0	0	1.018	1	0	0	0	2.214	-0.228	0	0	1.542	0	0	0	1	3.325	2.767	0	7.303	0	0	{'RB'};
928-96-1	CC\C=C/CCO	RB	Train	3.802	2.8425	0	0	0	0	0	31.6	2	1	0	0	2.746	1.95	8.394	1	0.98	1.142	0	0	0	1.169	0	0	0	0	1.848	0.129	0	0	2.885	0	0	0	1	3.104	2.357	0	7.119	0	0	{'RB'};
5131-66-8	CCCCOCC(C)O	RB	Train	4.235	3.0785	0	0	0	0	0	28	2	2	0	0	2.975	1.975	9.118	2	0.989	1.15	0	0	0	1.137	0	0	0	0	1.962	0.043	0	0	3.449	0	0	0	1	3.112	2.315	0	7.316	0	0	{'RB'};
95-08-9	CCC(CC)C(=O)OCCOCCOCCOC(=O)C(CC)CC	RB	Train	4.752	3.995	0	0	0	0	0	31	4	6	0	-0.307	3.987	3.022	10.465	10	1	1.143	0	0	0	1.149	0	0	0	0	2.161	0	0	23.23	8.486	0	0	0	0	3.451	2.375	0	8.618	0	0	{'RB'};
869-29-4	CC(=O)OC(OC(C)=O)C=C	RB	Train	4.618	4.7233	0	0	0	0	0	33.3	2	4	0	-1.035	3.305	1.79	9.768	6	1.035	1.139	0	0	0	1.163	0	0	0	0	2.136	0.016	0	20.666	2.612	0	0	0	0	3.493	3.152	0	8.202	0	0	{'RB'};
1758-73-2	NC(=N)[S](O)=O	RB	Train	4.562	4.1592	1	0	0	0	0	10	0	2	0	-0.713	2.978	0.918	9.184	0	1.082	1.175	0	0	0	1.152	0	0	0	0	2	-0.274	0	9.461	1.521	0	0	0	4	4.307	4.148	2	8.83	0	0	{'RB'};
99-87-6	CC(C)c1ccc(C)cc1	RB	Train	4.77	2.8938	0	0	0	0	2	41.7	3	0	0	0	3.164	1.185	9.882	0	0.966	1.121	0	0	0	1.299	1	0	0	0	2.236	0.012	0	0	1.74	0	0	0	0	3.646	1.867	0	8.083	0	0	{'RB'};
64-04-0	NCCc1ccccc1	RB	Train	4.517	2.6422	0	0	2	0	1	40	1	0	1	0	3.073	1.409	9.391	0	0.976	1.129	0	0	0	1.266	1	0	0	0	2.149	-0.024	0	0	2.036	0	0	1	2	3.553	2.074	1	7.884	0	0	{'RB'};
108-95-2	Oc1ccccc1	RB	Train	4.414	3.135	0	0	0	0	1	46.2	0	1	0	0	2.884	0.802	9.183	2	0.998	1.112	0	0	0	1.264	1	0	0	0	2.101	-0.08	0	0	0.975	0	1	0	1	3.566	2.524	0	7.811	0	0	{'RB'};
120-80-9	Oc1ccccc1O	RB	Train	4.732	3.3319	0	0	0	0	2	42.9	0	2	0	0	3.025	0.875	9.579	4	1.022	1.119	0	0	0	1.219	1	0	0	0	2.194	0.047	0	0	0.854	0	2	0	2	3.67	2.917	0	8.008	0	0	{'RB'};
150-76-5	COc1ccc(O)cc1	RB	Train	4.607	3.1517	0	0	0	0	2	41.2	0	2	0	0	3.118	1.187	9.631	4	1.011	1.122	0	0	0	1.214	1	0	0	0	2.194	-0.026	0	0	1.544	0	2	0	1	3.649	2.537	0	8.058	0	0	{'RB'};
93-15-2	COc1ccc(CC=C)cc1OC	RB	Train	4.898	3.1976	0	0	0	0	3	40.7	0	2	0	0	3.451	1.546	10.067	4	0.994	1.123	0	0	0	1.248	1	0	0	0	2.305	-0.002	0	0	2	0	2	0	0	3.729	2.192	0	8.364	0	0	{'RB'};
88-06-2	Oc1c(Cl)cc(Cl)cc1Cl	RB	Train	4.97	3.567	3	0	0	0	4	46.2	0	1	0	0	3.66	0.861	10.06	2	1.073	1.099	0	0	0	1.334	1	0	1	0	2.307	0.015	0	0	0.962	0	4	0	1	4.106	2.9	0	9.154	0	3	{'RB'};
122-03-2	CC(C)c1ccc(C=O)cc1	RB	Train	4.782	2.9304	0	0	0	0	2	43.5	2	1	0	0	3.294	1.273	9.947	2	0.984	1.117	0	0	0	1.28	1	0	0	0	2.251	-0.007	0	10.288	1.951	0	0	0	0	3.671	2.333	0	8.238	0	0	{'RB'};
121-32-4	CCOc1cc(C=O)ccc1O	RB	Train	4.869	3.2685	0	0	0	0	3	40.9	1	3	0	0	3.404	1.528	10.009	6	1.018	1.123	0	0	0	1.22	1	0	0	0	2.29	0.004	0	10.337	1.945	0	2	0	1	3.743	2.75	0	8.362	0	0	{'RB'};
89-32-7	O=C1OC(=O)c2cc3C(=O)OC(=O)c3cc12	RB	Train	5.156	2.4524	0	0	0	0	4	55.6	0	6	0	-3.296	3.788	0.75	10.813	16	1.103	1.093	0	0	0	1.225	6	0	0	0	2.532	0	0	44.736	1.508	0	0	0	0	3.986	3.271	0	9.007	4	0	{'RB'};
84-66-2	CCOC(=O)c1ccccc1C(=O)OCC	RB	Train	5.072	3.2754	0	0	0	0	2	40	2	4	0	-1.016	3.678	1.875	10.32	10	1.016	1.125	0	0	0	1.21	1	0	0	0	2.349	0	0	23.088	2.707	0	0	0	0	3.793	2.667	0	8.642	2	0	{'RB'};
85-68-7	CCCCOC(=O)c1ccccc1C(=O)OCc2ccccc2	RB	Train	5.074	2.2282	0	0	0	0	3	44.2	1	4	0	-1.025	4.037	1.563	10.658	13	1.003	1.116	0	0	0	1.243	2	0	0	0	2.355	0	0	24.332	4.684	0	0	0	0	3.798	2.406	0	9.005	2	0	{'RB'};
131-17-9	C=CCOC(=O)c1ccccc1C(=O)OCC=C	RB	Train	5.072	3.1939	0	0	0	0	2	43.8	0	4	0	-1.165	3.808	2.123	10.379	12	1.015	1.117	0	0	0	1.235	1	0	0	0	2.351	0	0	23.409	3.342	0	0	0	0	3.795	2.704	0	8.776	2	0	{'RB'};
120-61-6	COC(=O)c1ccc(cc1)C(=O)OC	RB	Train	4.876	3.0864	0	0	0	0	2	41.7	0	4	0	-0.858	3.571	1.59	10.236	10	1.03	1.121	0	0	0	1.203	1	0	0	0	2.297	0.001	0	22.051	2.573	0	0	0	0	3.755	2.833	0	8.591	2	0	{'RB'};
536-66-3	CC(C)c1ccc(cc1)C(O)=O	RB	Train	4.842	2.9844	0	0	0	0	2	41.7	2	2	0	-0.87	3.39	1.258	10.136	4	0.998	1.121	0	0	0	1.238	1	0	0	0	2.278	0.004	0	10.482	2.113	0	0	0	1	3.718	2.611	0	8.382	0	0	{'RB'};
85-44-9	O=C1OC(=O)c2ccccc12	RB	Train	4.982	2.8539	0	0	0	0	2	53.3	0	3	0	-1.101	3.39	0.762	10.226	8	1.05	1.097	0	0	0	1.249	3	0	0	0	2.424	0.004	0	21.666	1.027	0	0	0	0	3.866	2.924	0	8.527	2	0	{'RB'};
94-36-0	O=C(OOC(=O)c1ccccc1)c2ccccc2	RB	Train	4.828	2.2467	0	0	0	0	2	50	0	4	0	-1.417	3.838	0.584	10.424	10	1.026	1.104	0	0	0	1.248	2	0	0	0	2.265	0	0	22.962	4.401	0	0	0	0	3.715	2.648	0	8.88	0	0	{'RB'};
1726-23-4	CCCCOC(=O)c1ccc(C(=O)OCCCC)c(c1)C(=O)OCCCC	RB	Train	5.12	3.2785	0	0	0	0	3	36.8	3	6	0	-1.775	4.156	2.419	10.778	18	1.004	1.131	0	0	0	1.195	1	0	0	0	2.4	0	0	36.905	3.368	0	0	0	0	3.852	2.481	0	9.032	3	0	{'RB'};
65-85-0	OC(=O)c1ccccc1	RB	Train	4.732	3.0836	0	0	0	0	1	46.7	0	2	0	-0.879	3.151	1.187	9.642	4	1.02	1.111	0	0	0	1.235	1	0	0	0	2.194	-0.026	0	10.201	1.659	0	0	0	1	3.663	2.926	0	8.161	0	0	{'RB'};
150-13-0	Nc1ccc(cc1)C(O)=O	RB	Train	4.77	3.1187	0	0	1	0	2	41.2	0	2	2	-0.931	3.249	1.185	9.882	4	1.024	1.127	0	0	0	1.219	1	0	0	0	2.236	0.015	0	10.271	1.74	0	1	2	3	3.707	3	1	8.288	0	0	{'RB'};
87-20-7	CC(C)CCOC(=O)c1ccccc1O	RB	Train	4.951	2.7402	0	0	0	0	2	38.7	2	3	0	-0.464	3.59	2.071	10.241	9	1.002	1.127	0	0	0	1.223	1	0	0	0	2.29	-0.001	0	11.465	3.744	0	1	0	1	3.743	2.522	0	8.502	1	0	{'RB'};
69-72-7	OC(=O)c1ccccc1O	RB	Train	4.923	3.3133	0	0	0	0	2	43.8	0	3	0	-1.113	3.261	1.185	9.911	7	1.04	1.117	0	0	0	1.207	1	0	0	0	2.267	0.015	0	10.262	1.563	0	1	0	2	3.741	3.2	0	8.303	0	0	{'RB'};
50-78-2	CC(=O)Oc1ccccc1C(O)=O	RB	Train	4.972	3.3935	0	0	0	0	2	42.9	1	4	0	-1.648	3.513	1.508	10.173	8	1.04	1.119	0	0	0	1.211	1	0	0	0	2.307	-0.002	0	21.185	2.228	0	1	0	1	3.761	3.09	0	8.567	0	0	{'RB'};
2881-83-6	CCOC(=O)CC(=O)c1ccc(OC)cc1	RB	Train	4.845	2.7876	0	0	0	0	2	40	1	4	0	-0.746	3.678	2.125	10.281	8	1.016	1.125	0	0	0	1.217	1	0	0	0	2.282	0	0	22.67	3.549	0	1	0	0	3.718	2.667	0	8.635	0	0	{'RB'};
98-11-3	O[S](=O)(=O)c1ccccc1	RB	Train	5.31	3.4619	1	0	0	0	1	37.5	0	3	0	0	3.425	1.185	10.25	6	1.044	1.112	0	0	0	1.246	1	0	0	0	2.288	0.015	0	20.777	1.726	0	1	0	1	4.734	3.258	0	9.474	0	0	{'RB'};
108-94-1	O=C1CCCCC1	RB	Train	4.414	2.2808	0	0	0	0	0	35.3	0	1	0	0.464	2.801	0.802	9.183	2	0.985	1.134	0	0	0	1.197	1	0	0	0	2.101	-0.069	0	10.463	0.975	0	0	0	0	3.344	2.31	0	7.446	0	0	{'RB'};
93-09-4	OC(=O)c1ccc2ccccc2c1	RB	Train	4.963	2.736	0	0	0	0	3	52.4	0	2	0	-0.884	3.532	0.985	10.277	4	1.009	1.099	0	0	0	1.296	3	0	0	0	2.359	0.001	0	10.645	1.762	0	0	0	1	3.881	2.59	0	8.68	0	0	{'RB'};
120-57-0	O=Cc1ccc2OCOc2c1	RB	Train	4.877	2.6955	0	0	0	0	3	47.1	0	3	0	0	3.359	0.943	10.07	6	1.037	1.11	0	0	0	1.243	3	0	0	0	2.36	0.004	0	10.31	1.496	0	2	0	0	3.775	2.591	0	8.386	0	0	{'RB'};
626-64-2	O=C1C=CNC=C1	RB	Train	4.414	2.8449	0	0	0	0	0	41.7	0	1	1	0.041	2.898	0.802	9.183	2	1.016	1.128	0	0	0	1.254	1	0	0	0	2.101	-0.082	0	10.249	0.975	0	0	2	1	3.535	2.738	1	7.809	0	0	{'RB'};
93-10-7	OC(=O)c1ccc2ccccc2n1	RB	Train	4.963	2.8471	0	0	1	0	2	50	0	2	3	-0.995	3.539	0.985	10.277	2	1.02	1.108	0	0	0	1.277	3	0	0	0	2.359	0.001	0	10.582	1.762	0	0	4	1	3.899	2.667	1	8.702	0	0	{'RB'};
828-00-2	CC1CC(OC(C)O1)OC(C)=O	RB	Train	4.789	2.8739	0	0	0	0	0	30.8	3	4	0	-0.318	3.354	1.425	10.091	6	1.019	1.144	0	0	0	1.149	1	0	0	0	2.274	0.004	0	10.582	2.257	0	0	0	0	3.477	2.556	0	8.121	0	0	{'RB'};
105-60-2	O=C1CCCCCN1	RB	Train	4.362	2.3925	0	0	0	0	0	31.6	0	1	2	0.225	2.93	0.75	9.272	2	0.992	1.147	0	0	0	1.177	1	0	0	0	2.091	0.041	0	10.572	1.017	0	0	2	1	3.355	2.333	1	7.556	0	0	{'RB'};
50-70-4	OC[C@H](O)[C@@H](O)[C@H](O)[C@H](O)CO	RB	Train	4.983	4.2631	0	0	0	0	0	23.1	2	6	0	0	3.342	1.792	10.074	8	1.044	1.16	0	0	0	1.011	0	0	0	0	2.247	-0.008	0	0	2.666	0	0	0	6	3.397	3.694	0	7.88	0	0	{'RB'};
1338-41-6	CCCCCCCCCCCCCCCCCC(=O)OCC(O)[C@H]1OC[C@@H](O)[C@@H]1O	RB	Train	4.977	1.8975	0	0	0	0	0	31.6	1	6	0	-0.336	4.19	3.866	10.735	9	0.991	1.142	0	0	0	1.157	1	0	0	0	2.361	0	0	11.756	10.593	0	0	0	3	3.497	2.267	0	8.727	0	0	{'RB'};
72-87-7	CC(=O)NC1C(O)OC(CO)C(O)C1O	RB	Train	5.164	3.0492	0	0	1	0	0	26.7	2	6	1	-0.462	3.592	1.437	10.493	9	1.042	1.155	0	0	0	1.083	1	0	0	0	2.402	-0.001	0	10.741	2.081	0	0	3	5	3.551	3.256	1	8.338	0	0	{'RB'};
6291-84-5	CNCCCN	RB	Train	3.732	2.4945	0	0	0	0	0	22.2	1	0	2	0	2.553	1.585	8.16	0	0.979	1.171	0	0	0	1.119	0	0	0	0	1.802	-0.212	0	0	2.488	0	0	2	3	2.89	2.167	2	6.675	0	0	{'RB'};
1120-48-5	CCCCCCCCNCCCCCCCC	RB	Train	3.966	2.9244	0	0	2	0	0	30.8	2	0	2	0	3.545	3.146	9.522	0	0.964	1.145	0	0	0	1.194	0	0	0	0	1.97	0	0	0	6.909	0	0	2	1	3.005	1.618	1	7.749	0	0	{'RB'};
506-52-5	CCCCCCCCCCCCCCCCCCCCCCCCCCO	RB	Train	3.986	2.958	0	0	0	0	0	32.1	2	1	0	0	4.008	3.792	10.039	1	0.965	1.141	0	0	0	1.198	0	0	0	0	1.987	0	0	0	10.955	0	0	0	1	3.01	1.685	0	8.228	0	0	{'RB'};
123-96-6	CCCCCCC(C)O	RB	Train	4.235	2.7848	0	0	0	0	0	29.6	2	1	0	0	2.946	1.975	9.118	1	0.973	1.146	0	0	0	1.168	0	0	0	0	1.962	0.039	0	0	3.449	0	0	0	1	3.064	2.093	0	7.229	0	0	{'RB'};
19780-16-6	CCCCCCCCCCCCCCCCCCC1CO1	RB	Train	4.236	1.599	0	0	0	0	0	32.8	1	1	0	0	3.78	3.974	9.949	1	0.967	1.14	0	0	0	1.189	1	0	0	0	2.236	0	0	0	8.475	0	0	0	0	3.322	1.611	0	8.211	0	0	{'RB'};
4457-71-0	CC(CCO)CCO	RB	Train	4.362	3.0285	0	0	0	0	0	27.3	3	2	0	0	2.867	1.906	9.059	2	0.993	1.151	0	0	0	1.123	0	0	0	0	2	-0.074	0	0	2.524	0	0	0	2	3.076	2.667	0	7.149	0	0	{'RB'};
141-79-7	CC(C)=CC(C)=O	RB	Train	4.414	3.7375	0	0	0	0	0	35.3	3	1	0	1.188	2.812	1.379	9.222	1	0.985	1.134	0	0	0	1.258	0	0	0	0	2	0.135	0	10.178	2.133	0	0	0	0	3.467	2.619	0	7.714	0	0	{'RB'};
64-19-7	CC(O)=O	RB	Train	4	3.2163	0	0	0	0	0	25	1	2	0	-0.833	2.334	0.811	8.318	0	1.053	1.156	0	0	0	1.076	0	0	0	0	1.732	-0.687	0	9	1	0	0	0	1	3.304	4.167	0	7.178	0	0	{'RB'};
627-83-8	CCCCCCCCCCCCCCCCCC(=O)OCCOC(=O)CCCCCCCCCCCCCCCCC	RB	Train	4.412	3.402	0	0	0	0	0	32.8	2	4	0	-0.327	4.486	4.297	10.675	6	0.974	1.14	0	0	0	1.193	0	0	0	0	2.086	0	0	23.775	15.507	0	0	0	0	3.405	1.889	0	8.926	0	0	{'RB'};
103-23-1	CCCCC(CC)COC(=O)CCCCC(=O)OCC(CC)CCCC	RB	Train	4.534	4.002	0	0	0	0	0	32.4	4	4	0	-0.28	4.039	3.181	10.485	10	0.983	1.141	0	0	0	1.18	0	0	0	0	2.14	0	0	23.596	8.016	0	0	0	0	3.408	2.154	0	8.619	0	0	{'RB'};
2432-87-3	CCCCCCCCOC(=O)CCCCCCCCC(=O)OCCCCCCCC	RB	Train	4.386	3.408	0	0	0	0	0	32.5	2	4	0	-0.09	4.167	3.774	10.379	8	0.98	1.14	0	0	0	1.186	0	0	0	0	2.068	0	0	23.377	10.97	0	0	0	0	3.376	2.044	0	8.67	0	0	{'RB'};
111-17-1	OC(=O)CCSCCC(O)=O	RB	Train	4.263	3.1913	1	0	0	0	0	28.6	0	4	0	-1.68	3.41	2.187	9.533	4	1.038	1.135	0	0	0	1.159	0	0	0	0	2	0.015	0	19.933	4.143	0	0	0	2	3.643	3.379	0	8.478	0	0	{'RB'};
79-06-1	NC(=O)C=C	RB	Train	4.17	3.4143	0	0	0	0	0	30	0	1	1	-0.481	2.548	0.971	8.597	1	1.02	1.154	0	0	0	1.174	0	0	0	0	1.848	0.425	0	9.472	1.542	0	0	1	2	3.379	3.533	1	7.404	0	0	{'RB'};
105-16-8	CCN(CC)CCOC(=O)C(C)=C	RB	Train	4.65	4.0313	0	0	1	0	0	31.3	3	2	0	0.159	3.39	2.134	9.916	5	0.991	1.145	0	0	0	1.184	0	0	0	0	2.122	0.004	0	10.961	3.936	0	0	3	0	3.527	2.372	1	8.131	0	0	{'RB'};
1852-16-0	CCCCOCNC(=O)C=C	RB	Train	4.347	3.4478	0	0	1	0	0	30.8	1	2	2	-0.193	3.233	2.3	9.338	4	0.998	1.147	0	0	0	1.169	0	0	0	0	2.011	0.014	0	10.535	4.098	0	0	1	1	3.405	2.515	1	7.864	0	0	{'RB'};
110-17-8	OC(=O)/C=C/C(O)=O	RB	Train	4.343	3.9399	0	0	0	0	0	33.3	0	4	0	-2.514	3.047	1.5	9.309	4	1.09	1.139	0	0	0	1.108	0	0	0	0	2	-0.097	0	19.107	2.682	0	0	0	2	3.519	4.167	0	8.016	0	0	{'RB'};
50-21-5	CC(O)C(O)=O	RB	Train	4.562	3.6148	0	0	0	0	0	25	1	3	0	-1.185	2.71	0.918	9.184	2	1.053	1.156	0	0	0	1.066	0	0	0	0	2	-0.265	0	9.449	1.521	0	0	0	2	3.424	4	0	7.507	0	0	{'RB'};
617-48-1	OC(CC(O)=O)C(O)=O	RB	Train	4.691	3.9139	0	0	0	0	0	26.7	0	5	0	-2.845	3.138	1.436	9.666	5	1.086	1.153	0	0	0	1.066	0	0	0	0	2.117	0.053	0	19.412	2.428	0	0	0	3	3.49	4.241	0	8.03	0	0	{'RB'};
105-45-3	COC(=O)CC(C)=O	RB	Train	4.476	3.72	0	0	0	0	0	31.3	1	3	0	-0.644	2.985	1.5	9.345	4	1.032	1.143	0	0	0	1.156	0	0	0	0	2.042	-0.088	0	20.291	2.34	0	0	0	0	3.458	3.292	0	7.864	0	0	{'RB'};
142-22-3	C=CCOC(=O)OCCOCCOC(=O)OCC=C	RB	Train	4.385	3.9908	0	0	0	0	0	32.4	0	7	0	-1.569	3.819	3.09	9.999	10	1.034	1.141	0	0	0	1.135	0	0	0	0	2.061	0	0	21.678	6.884	0	0	0	0	3.432	2.833	0	8.562	0	0	{'RB'};
6104-30-9	CC(C)C(NC(N)=O)NC(N)=O	RB	Train	4.791	4.5316	0	0	2	0	0	23.1	2	2	8	-1.384	3.354	1.73	9.99	2	1.018	1.173	0	0	0	1.117	0	0	0	0	2.194	-0.008	0	20.829	2.395	0	0	2	6	3.467	3.083	4	8.19	0	0	{'RB'};
110-93-0	CC(C)=CCCC(C)=O	RB	Train	4.303	3.3317	0	0	0	0	0	34.8	3	1	0	1.559	3.027	1.837	9.389	1	0.979	1.135	0	0	0	1.236	0	0	0	0	2	0.042	0	10.396	3.193	0	0	0	0	3.349	2.37	0	7.827	0	0	{'RB'};
100-44-7	ClCc1ccccc1	RB	Train	4.499	2.8945	1	0	0	0	1	46.7	1	0	0	0	3.185	1.125	9.311	0	0.991	1.107	0	0	0	1.323	1	0	1	0	2.136	0.043	0	0	1.481	0	0	0	0	3.692	2.16	0	8.337	0	1	{'RB'};
102-01-2	CC(=O)CC(=O)Nc1ccccc1	RB	Train	4.651	2.6738	0	0	2	0	1	41.7	1	2	3	-0.396	3.482	1.911	9.989	3	1.007	1.125	0	0	0	1.256	1	0	0	0	2.202	-0.002	0	21.674	3.267	0	1	3	1	3.611	2.692	1	8.461	0	0	{'RB'};
2415-85-2	CC(=O)CC(=O)Nc1ccc(C)cc1	RB	Train	4.692	2.7215	0	0	2	0	2	40.7	2	2	3	-0.393	3.547	1.876	10.164	3	1.002	1.126	0	0	0	1.259	1	0	0	0	2.236	0.001	0	21.814	3.356	0	1	3	1	3.659	2.619	1	8.548	0	0	{'RB'};
588-46-5	CC(=O)NCc1ccccc1	RB	Train	4.543	2.5935	0	0	2	0	1	40.9	1	1	2	0.008	3.298	1.705	9.722	1	0.993	1.127	0	0	0	1.253	1	0	0	0	2.166	-0.008	0	10.506	2.905	0	0	2	1	3.567	2.394	1	8.223	0	0	{'RB'};
501-24-6	CCCCCCCCCCCCCCCc1cccc(O)c1	RB	Train	4.653	1.8048	0	0	0	0	2	36.2	1	1	0	0	3.874	3.355	10.213	2	0.97	1.132	0	0	0	1.236	1	0	0	0	2.214	0	0	0	8.143	0	1	0	1	3.64	1.833	0	8.486	0	0	{'RB'};
123-31-9	Oc1ccc(O)cc1	RB	Train	4.562	3.2113	0	0	0	0	2	42.9	0	2	0	0	3.025	0.875	9.54	4	1.022	1.119	0	0	0	1.209	1	0	0	0	2.17	0.047	0	0	1.14	0	2	0	2	3.646	2.917	0	8.003	0	0	{'RB'};
122-00-9	CC(=O)c1ccc(C)cc1	RB	Train	4.77	3.031	0	0	0	0	2	45	2	1	0	0.125	3.217	1.185	9.882	2	0.987	1.114	0	0	0	1.294	1	0	0	0	2.236	0.014	0	10.757	1.74	0	0	0	0	3.695	2.4	0	8.251	0	0	{'RB'};
28553-12-0	CC(C)CCCCCCOC(=O)c1ccccc1C(=O)OCCCCCCC(C)C	RB	Train	5.072	2.4853	0	0	0	0	2	36.1	4	4	0	-0.892	4.22	2.972	10.799	12	0.984	1.133	0	0	0	1.22	1	0	0	0	2.351	0	0	24.843	7.668	0	0	0	0	3.794	2.144	0	8.984	2	0	{'RB'};
121-91-5	OC(=O)c1cccc(c1)C(O)=O	RB	Train	4.882	3.2502	0	0	0	0	2	44.4	0	4	0	-2.254	3.451	1.258	10.136	8	1.053	1.116	0	0	0	1.194	1	0	0	0	2.288	0.005	0	20.766	2.011	0	0	0	2	3.762	3.389	0	8.529	0	0	{'RB'};
136-36-7	Oc1cccc(OC(=O)c2ccccc2)c1	RB	Train	4.844	2.3785	0	0	0	0	3	50	0	3	0	-0.439	3.716	0.625	10.35	9	1.015	1.104	0	0	0	1.266	2	0	0	0	2.286	0	0	11.622	3.405	0	2	0	1	3.736	2.573	0	8.765	1	0	{'RB'};
586-62-9	CC(C)=C1CCC(=CC1)C	RB	Train	4.77	2.6687	0	0	0	0	0	38.5	3	0	0	4.722	3.131	1.185	9.882	0	0.964	1.128	0	0	0	1.264	1	0	0	0	2.236	0.012	0	0	1.74	0	0	0	0	3.533	1.75	0	7.981	0	0	{'RB'};
101-83-7	C1CCC(CC1)NC2CCCCC2	RB	Train	4.675	1.7703	0	0	2	0	0	33.3	0	0	4	0	3.343	0	9.971	0	0.967	1.141	0	0	0	1.185	2	0	0	0	2.236	0.001	0	0	2.829	0	0	4	1	3.269	1.551	1	7.764	0	0	{'RB'};
15205-57-9	C(OP(OCc1ccccc1)OCc2ccccc2)c3ccccc3	RB	Train	4.645	1.7575	1	0	0	0	3	45.7	0	3	0	0	4.173	0	10.642	12	0.993	1.107	0	0	0	1.297	3	0	0	0	2.236	0	0	0	3.604	0	0	0	0	3.957	2.043	0	9.309	0	0	{'RB'};
591-31-1	COc1cccc(C=O)c1	RB	Train	4.679	3.1788	0	0	0	0	2	44.4	0	2	0	0	3.233	1.261	9.715	4	1.011	1.116	0	0	0	1.246	1	0	0	0	2.222	0.014	0	10.219	1.695	0	1	0	0	3.67	2.583	0	8.192	0	0	{'RB'};
92-66-0	Brc1ccc(cc1)c2ccccc2	RB	Train	4.863	2.4397	1	0	0	0	3	54.5	0	0	0	0	4.043	0.569	10.135	0	0.984	1.087	0	0	0	1.381	2	1	0	0	2.3	0.001	1	0	2.241	0	1	0	0	6.879	1.981	0	11.612	0	1	{'RB'};
57-57-8	O=C1CCO1	RB	Train	4.481	2.7716	0	0	0	0	0	33.3	0	2	0	-0.065	2.566	0.929	9.053	1	1.047	1.139	0	0	0	1.127	1	0	0	0	2.136	-0.239	0	9.677	0.964	0	0	0	0	3.454	3.033	0	7.487	0	0	{'RB'};
98-00-0	OCc1occc1	RB	Train	4.414	3.0463	0	0	0	0	0	38.5	1	2	0	0	2.895	1.203	9.209	1	1.023	1.128	0	0	0	1.241	1	0	0	0	2.152	-0.083	0	0	1.496	0	0	0	1	3.637	2.667	0	7.872	0	0	{'RB'};
96-48-0	O=C1CCCO1	RB	Train	4.303	2.6696	0	0	0	0	0	33.3	0	2	0	-0.046	2.709	0.862	9.067	2	1.025	1.139	0	0	0	1.166	1	0	0	0	2.115	0.137	0	10.021	0.956	0	0	0	0	3.416	2.778	0	7.481	0	0	{'RB'};
517-23-7	CC(=O)C1CCOC1=O	RB	Train	4.875	2.757	0	0	0	0	0	35.3	1	3	0	-0.444	3.12	1.233	9.856	6	1.03	1.135	0	0	0	1.19	1	0	0	0	2.288	-0.026	0	21.128	1.585	1	0	0	0	3.588	3.019	0	8.043	0	0	{'RB'};
108-32-7	CC1COC(=O)O1	RB	Train	4.414	2.9065	0	0	0	0	0	30.8	1	3	0	-0.549	2.875	0.917	9.459	3	1.049	1.144	0	0	0	1.119	1	0	0	0	2.199	-0.085	0	10.009	1.101	0	0	0	0	3.512	2.929	0	7.713	0	0	{'RB'};
499-83-2	OC(=O)c1cccc(n1)C(O)=O	RB	Train	4.882	3.3902	0	0	0	0	0	41.2	0	4	1	-2.476	3.459	1.258	10.136	4	1.069	1.127	0	0	0	1.179	1	0	0	0	2.288	0.005	0	20.641	2.011	0	0	4	2	3.785	3.472	1	8.553	0	0	{'RB'};
56-40-6	NCC(O)=O	RB	Train	4.17	3.1898	0	0	0	0	0	20	1	2	0	-0.968	2.533	0.971	8.597	0	1.052	1.175	0	0	0	1.032	0	0	0	0	1.848	0.441	0	9.243	1.542	0	0	1	3	3.326	4.033	1	7.273	0	0	{'RB'};
461-72-3	O=C1CNC(=O)N1	RB	Train	4.414	2.9195	0	0	0	0	0	27.3	0	2	0	-0.657	2.915	0.917	9.459	3	1.067	1.166	0	0	0	1.127	1	0	0	0	2.199	-0.087	0	20.069	1.101	0	0	2	2	3.556	3.405	2	7.873	0	0	{'RB'};
66-72-8	Cc1ncc(CO)c(C=O)c1O	RB	Train	5.076	3.5506	0	0	1	0	0	38.1	2	3	2	0	3.418	1.258	10.189	7	1.029	1.133	0	0	0	1.204	1	0	0	0	2.352	0.004	0	10.46	1.244	0	1	3	2	3.821	3.014	1	8.441	0	0	{'RB'};
56-85-9	N[C@@H](CCC(N)=O)C(O)=O	RB	Train	4.655	3.6465	0	0	2	0	0	25	0	3	2	-1.641	3.198	1.761	9.723	3	1.036	1.164	0	0	0	1.1	0	0	0	0	2.107	-0.028	0	20.135	2.989	0	0	3	5	3.445	3.567	2	8.044	0	0	{'RB'};
107-05-1	ClCC=C	RB	Train	3.414	2.4441	1	0	0	0	0	33.3	1	0	0	0	2.631	1	7.408	0	0.997	1.132	0	0	0	1.291	0	0	1	0	1.618	-0.575	0	0	1.707	0	0	0	0	3.567	2.653	0	7.775	0	1	{'RB'};
56-81-5	OCC(O)CO	RB	Train	4.303	3.0634	0	0	0	0	0	21.4	2	3	0	0	2.648	1.459	8.815	2	1.037	1.164	0	0	0	0.995	0	0	0	0	1.932	-0.253	0	0	1.745	0	0	0	3	3.102	3.722	0	6.978	0	0	{'RB'};
96-24-2	OCC(O)CCl	RB	Train	4.303	3.0468	1	0	0	0	0	23.1	2	2	0	0	2.913	1.459	8.815	1	1.039	1.156	0	0	0	1.09	0	0	1	0	1.932	-0.244	0	0	1.745	0	0	0	2	3.579	3.407	0	7.899	0	1	{'RB'};
108-01-0	CN(C)CCO	RB	Train	4.214	2.9483	0	0	0	0	0	23.5	1	1	0	0	2.587	1.459	8.755	0	0.991	1.164	0	0	0	1.127	0	0	0	0	1.902	-0.223	0	0	2.052	0	0	1	1	3.077	2.5	1	6.954	0	0	{'RB'};
34375-28-5	OCCNCO	RB	Train	3.732	2.6724	0	0	0	0	0	20	1	2	0	0	2.616	1.585	8.16	1	1.019	1.172	0	0	0	1.024	0	0	0	0	1.802	-0.247	0	0	2.488	0	0	1	3	2.938	3.167	1	6.799	0	0	{'RB'};
107-22-2	O=CC=O	RB	Train	3.414	2.956	0	0	0	0	0	33.3	0	2	0	0	2.39	1	7.408	0	1.09	1.139	0	0	0	1.171	0	0	0	0	1.618	-0.723	0	17.611	1.707	0	0	0	0	3.218	4.5	0	7.145	0	0	{'RB'};
2724-58-5	CC(C)CCCCCCCCCCCCCCC(O)=O	RB	Train	4.236	2.9854	0	0	0	0	0	32.1	2	2	0	-0.654	3.751	3.122	10.004	2	0.974	1.141	0	0	0	1.193	0	0	0	0	2	0	0	10.334	8.008	0	0	0	1	3.329	2.05	0	8.216	0	0	{'RB'};
111-03-5	CCCCCCCC\C=C/CCCCCCCC(=O)OCC(O)CO	RB	Train	4.462	3.3098	0	0	0	0	0	32.3	2	4	0	-0.287	3.997	3.524	10.224	5	0.984	1.141	0	0	0	1.173	0	0	0	0	2.088	0	0	11.373	9.6	0	0	0	2	3.384	2.22	0	8.492	0	0	{'RB'};
60-35-5	CC(N)=O	RB	Train	4	3.078	0	0	0	0	0	22.2	1	1	0	-0.333	2.306	0.811	8.318	0	1.022	1.171	0	0	0	1.113	0	0	0	0	1.732	-0.65	0	9.222	1	0	0	1	2	3.281	3.667	1	7.135	0	0	{'RB'};
4435-53-4	COC(C)CCOC(C)=O	RB	Train	4.372	3.5554	0	0	0	0	0	29.2	2	3	0	-0.233	3.138	1.922	9.494	3	1.007	1.147	0	0	0	1.136	0	0	0	0	2.031	-0.026	0	10.251	3.412	0	0	0	0	3.355	2.6	0	7.811	0	0	{'RB'};
142-77-8	CCCCCCCC/C=C/CCCCCCCC(=O)OCCCC	RB	Train	4.382	3.2243	0	0	0	0	0	33.3	2	2	0	-0.013	3.935	3.554	10.06	4	0.973	1.138	0	0	0	1.203	0	0	0	0	2.051	0	0	11.42	9.36	0	0	0	0	3.366	1.903	0	8.397	0	0	{'RB'};
79-10-7	OC(=O)C=C	RB	Train	4.17	3.5122	0	0	0	0	0	33.3	0	2	0	-0.981	2.57	0.971	8.597	2	1.047	1.139	0	0	0	1.147	0	0	0	0	1.848	0.444	0	9.25	1.542	0	0	0	1	3.396	3.933	0	7.436	0	0	{'RB'};
141-32-2	CCCCOC(=O)C=C	RB	Train	4.346	3.4572	0	0	0	0	0	33.3	1	2	0	-0.33	3.048	1.975	9.16	4	0.998	1.139	0	0	0	1.181	0	0	0	0	2	0.046	0	10.346	3.165	0	0	0	0	3.423	2.63	0	7.73	0	0	{'RB'};
96-05-9	CC(=C)C(=O)OCC=C	RB	Train	4.644	3.9848	0	0	0	0	0	36.8	1	2	0	0.048	3.09	1.837	9.467	6	1.004	1.131	0	0	0	1.223	0	0	0	0	2.084	0.048	0	10.532	2.732	0	0	0	0	3.529	2.815	0	7.958	0	0	{'RB'};
74-79-3	N[C@@H](CCCN=C(N)N)C(O)=O	RB	Train	4.645	3.6462	0	0	4	0	0	23.1	0	2	4	-0.987	3.347	2.117	9.828	2	1.018	1.173	0	0	0	1.104	0	0	0	0	2.098	-0.008	0	10.217	4.049	0	0	3	7	3.432	3.097	4	8.143	0	0	{'RB'};
8013-07-8	CCCCCC1OC1CC2OC2CCCCCCCC(=O)OCC(COC(=O)CCCCCCCC3OC3CC4OC4CCCCC)OC(=O)CCCCCCCC5OC5CC6OC6CCCCC	RB	Train	4.645	0.8039	0	0	0	0	0	34.1	3	12	0	-0.966	5.043	1.182	11.662	23	0.989	1.137	0	0	0	1.173	6	0	0	0	2.475	0	0	38.399	11.072	0	0	0	0	3.58	1.998	0	9.841	0	0	{'RB'};
2243-27-8	CCCCCCCCC#N	RB	Train	3.902	2.7284	0	0	1	0	0	33.3	1	0	1	0	3.092	2.322	8.881	0	0.969	1.141	0	0	0	1.233	0	0	0	0	1.919	-0.022	0	0	4.086	0	0	1	0	3.24	2.1	1	7.617	0	0	{'RB'};
75-05-8	CC#N	RB	Train	3	2.5124	0	0	0	0	0	33.3	1	0	0	0	2.081	0.918	6.594	0	0.998	1.152	0	0	0	1.303	0	0	0	0	1.414	0.917	0	0	1.333	0	0	1	0	3.201	3.5	1	6.984	0	0	{'RB'};
105-56-6	CCOC(=O)CC#N	RB	Train	4.362	3.6459	0	0	0	0	0	33.3	1	2	1	-0.449	2.997	1.906	9.059	3	1.027	1.144	0	0	0	1.205	0	0	0	0	2	-0.089	0	10.198	2.524	0	0	1	0	3.441	3.208	1	7.868	0	0	{'RB'};
2082-80-6	CCCCCCCCCCCCCCCCCCOP(OCCCCCCCCCCCCCCCCCC)OCCCCCCCCCCCCCCCCCC	RB	Train	4.5	4.1188	1	0	0	0	0	32	3	3	0	0	4.808	4.3	10.919	9	0.967	1.14	0	0	0	1.211	0	0	0	0	2.121	0	0	0	10.634	0	0	0	0	3.939	1.622	0	9.326	0	0	{'RB'};
103-84-4	CC(=O)Nc1ccccc1	RB	Train	4.593	2.8754	0	0	1	0	1	42.1	1	1	2	-0.036	3.222	1.461	9.665	1	0.998	1.125	0	0	0	1.264	1	0	0	0	2.175	0.014	0	10.502	2.298	0	1	3	1	3.599	2.483	1	8.187	0	0	{'RB'};
100-46-9	NCc1ccccc1	RB	Train	4.499	2.8728	0	0	2	0	1	41.2	1	0	2	0	2.976	1.125	9.311	0	0.979	1.127	0	0	0	1.257	1	0	0	0	2.136	0.043	0	0	1.481	0	0	1	2	3.554	2.146	1	7.83	0	0	{'RB'};
108-46-3	Oc1cccc(O)c1	RB	Train	4.596	3.2643	0	0	0	0	2	42.9	0	2	0	0	3.025	0.875	9.54	4	1.022	1.119	0	0	0	1.223	1	0	0	0	2.175	0.047	0	0	1.069	0	2	0	2	3.651	2.917	0	8.003	0	0	{'RB'};
103-73-1	CCOc1ccccc1	RB	Train	4.517	2.898	0	0	0	0	1	42.1	1	1	0	0	3.086	1.409	9.391	2	0.987	1.12	0	0	0	1.252	1	0	0	0	2.149	-0.025	0	0	2.036	0	1	0	0	3.574	2.074	0	7.928	0	0	{'RB'};
104-94-9	COc1ccc(N)cc1	RB	Train	4.607	3.1199	0	0	1	0	2	38.9	0	1	2	0	3.105	1.187	9.631	2	0.998	1.132	0	0	0	1.227	1	0	0	0	2.194	-0.025	0	0	1.544	0	2	2	2	3.643	2.315	1	8.042	0	0	{'RB'};
100-52-7	O=Cc1ccccc1	RB	Train	4.499	3.0314	0	0	0	0	1	50	0	1	0	0	3.027	1.125	9.311	2	0.998	1.104	0	0	0	1.291	1	0	0	0	2.136	0.045	0	10.006	1.481	0	0	0	0	3.592	2.583	0	7.979	0	0	{'RB'};
98-86-2	CC(=O)c1ccccc1	RB	Train	4.732	3.015	0	0	0	0	1	47.1	1	1	0	0.121	3.127	1.187	9.642	2	0.992	1.11	0	0	0	1.286	1	0	0	0	2.194	-0.025	0	10.645	1.659	0	0	0	0	3.652	2.481	0	8.132	0	0	{'RB'};
84-74-2	CCCCOC(=O)c1ccccc1C(=O)OCCCC	RB	Train	5.072	2.9677	0	0	0	0	2	38.1	2	4	0	-0.942	3.863	2.341	10.435	12	1.001	1.129	0	0	0	1.206	1	0	0	0	2.351	0	0	23.889	4.023	0	0	0	0	3.794	2.433	0	8.737	2	0	{'RB'};
117-81-7	CCCCC(CC)COC(=O)c1ccccc1C(=O)OCC(CC)CCCC	RB	Train	5.075	2.9203	0	0	0	0	2	36.4	4	4	0	-0.888	4.159	2.681	10.794	14	0.986	1.132	0	0	0	1.21	1	0	0	0	2.357	0	0	25.14	5.828	0	0	0	0	3.795	2.19	0	8.941	2	0	{'RB'};
62-23-7	OC(=O)c1ccc(cc1)[N+]([O-])=O	RB	Train	4.842	3.2871	0	0	1	0	2	41.2	0	4	2	-1.093	3.483	1.258	10.136	8	1.069	1.127	0	1	0	1.199	1	0	0	0	2.278	0.005	0	30.593	2.113	0	1	2	1	3.849	3.5	1	8.704	0	0	{'RB'};
149-91-7	OC(=O)c1cc(O)c(O)c(O)c1	RB	Train	5.021	3.5325	0	0	0	0	4	38.9	0	5	0	-1.291	3.45	1.124	10.277	10	1.072	1.127	0	0	0	1.147	1	0	0	0	2.343	0.005	0	10.313	1.623	0	3	0	4	3.834	3.611	0	8.537	0	0	{'RB'};
100-47-0	N#Cc1ccccc1	RB	Train	4.499	3.0645	0	0	2	0	1	53.8	0	0	2	0	3.047	1.125	9.311	0	0.99	1.102	0	0	0	1.337	1	0	0	0	2.136	0.046	0	0	1.481	0	0	1	0	3.636	2.521	1	8.094	0	0	{'RB'};
108-91-8	NC1CCCCC1	RB	Train	4.414	2.1543	0	0	1	0	0	30	0	0	2	0	2.736	0.802	9.183	0	0.97	1.149	0	0	0	1.165	1	0	0	0	2.101	-0.064	0	0	0.975	0	0	2	2	3.143	1.833	1	7.083	0	0	{'RB'};
31906-04-4	CC(C)(O)CCCC1=CCC(CC1)C=O	RB	Train	5.099	2.2523	0	0	0	1	0	35.1	2	2	0	1.47	3.533	1.938	10.469	3	0.983	1.135	0	0	0	1.209	1	0	0	0	2.236	-0.001	0	10.55	3.879	1	0	0	1	3.429	2.283	0	8.257	0	0	{'RB'};
1745-81-9	Oc1ccccc1CC=C	RB	Train	4.791	2.9639	0	0	0	0	2	45	0	1	0	0	3.211	1.461	9.725	3	0.987	1.114	0	0	0	1.29	1	0	0	0	2.231	0.014	0	0	1.917	0	1	0	1	3.661	2.383	0	8.14	0	0	{'RB'};
92-52-4	c1ccc(cc1)c2ccccc2	RB	Train	4.842	2.4571	0	0	0	0	2	54.5	0	0	0	0	3.414	0	9.955	0	0.974	1.094	0	0	0	1.336	2	0	0	0	2.278	-0.002	0	0	2.113	0	0	0	0	3.711	1.944	0	8.428	0	0	{'RB'};
96-49-1	O=C1OCCO1	RB	Train	4.303	2.9763	0	0	0	0	0	30	0	3	0	-0.546	2.745	0.862	9.067	2	1.075	1.146	0	0	0	1.101	1	0	0	0	2.115	0.153	0	9.799	0.956	0	0	0	0	3.464	3.111	0	7.565	0	0	{'RB'};
142-08-5	O=C1NC=CC=C1	RB	Train	4.414	2.8688	0	0	0	0	0	41.7	0	1	1	-0.053	2.898	0.802	9.183	2	1.016	1.128	0	0	0	1.25	1	0	0	0	2.101	-0.082	0	10.214	0.975	0	0	2	1	3.523	2.738	1	7.808	0	0	{'RB'};
110-89-4	C1CCNCC1	RB	Train	4	2.1142	0	0	0	0	0	29.4	0	0	1	0	2.585	0	8.623	0	0.972	1.151	0	0	0	1.138	1	0	0	0	2	0.112	0	0	0.667	0	0	2	1	3.033	1.667	1	6.823	0	0	{'RB'};
101-25-7	O=NN1CN2CN(C1)CN(C2)N=O	RB	Train	4.918	2.3933	0	2	6	0	0	21.7	0	2	10	0	3.482	1.116	10.266	4	1.045	1.184	0	0	0	1.136	3	0	0	0	2.376	0.001	0	20.532	1.651	0	0	4	0	3.535	2.731	6	8.314	0	0	{'RB'};
69-65-8	OC[C@@H](O)[C@@H](O)[C@H](O)[C@H](O)CO	RB	Train	4.983	4.2631	0	0	0	0	0	23.1	2	6	0	0	3.342	1.792	10.074	8	1.044	1.16	0	0	0	1.011	0	0	0	0	2.247	-0.008	0	0	2.666	0	0	0	6	3.397	3.694	0	7.88	0	0	{'RB'};
3234-85-3	CCCCCCCCCCCCCCOC(=O)CCCCCCCCCCCCC	RB	Train	4.383	3.2291	0	0	0	0	0	32.6	2	2	0	0.022	4.136	3.882	10.272	4	0.97	1.14	0	0	0	1.199	0	0	0	0	2.058	0	0	11.783	11.382	0	0	0	0	3.366	1.789	0	8.51	0	0	{'RB'};
629-62-9	CCCCCCCCCCCCCCC	RB	Train	3.956	2.8079	0	0	0	0	0	31.9	2	0	0	0	3.413	2.974	9.377	0	0.96	1.141	0	0	0	1.208	0	0	0	0	1.962	0.001	0	0	6.102	0	0	0	0	2.976	1.567	0	7.59	0	0	{'RB'};
124-09-4	NCCCCCCN	RB	Train	3.848	2.5749	0	0	2	0	0	25	2	0	2	0	2.824	2	8.584	0	0.975	1.163	0	0	0	1.134	0	0	0	0	1.879	-0.07	0	0	3.284	0	0	2	4	2.918	2.125	2	6.954	0	0	{'RB'};
111-42-2	OCCNCCO	RB	Train	3.802	2.7308	0	0	0	0	0	22.2	2	2	0	0	2.753	1.95	8.394	0	1.01	1.166	0	0	0	1.058	0	0	0	0	1.848	0.141	0	0	2.885	0	0	2	3	2.955	2.929	1	6.944	0	0	{'RB'};
693-36-7	CCCCCCCCCCCCCCCCCCOC(=O)CCSCCC(=O)OCCCCCCCCCCCCCCCCCC	RB	Train	4.399	3.3815	1	0	0	0	0	32.6	2	4	0	-0.214	4.632	4.491	10.776	8	0.974	1.138	0	0	0	1.206	0	0	0	0	2.08	0	0	23.914	17.537	0	0	0	0	3.646	1.855	0	9.204	0	0	{'RB'};
140-88-5	CCOC(=O)C=C	RB	Train	4.334	3.6944	0	0	0	0	0	33.3	1	2	0	-0.359	2.838	1.557	8.944	3	1.013	1.139	0	0	0	1.178	0	0	0	0	1.97	0.15	0	10.072	2.195	0	0	0	0	3.421	2.952	0	7.598	0	0	{'RB'};
103-11-7	CCCCCCCCOC(=O)C=C	RB	Train	4.347	3.1896	0	0	0	0	0	33.3	1	2	0	-0.312	3.371	2.565	9.489	4	0.985	1.139	0	0	0	1.195	0	0	0	0	2.015	0.004	0	10.607	4.993	0	0	0	0	3.423	2.282	0	7.952	0	0	{'RB'};
108-31-6	O=C1OC(=O)C=C1	RB	Train	4.414	3.2075	0	0	0	0	0	44.4	0	3	0	-1.157	2.954	0.917	9.459	4	1.096	1.116	0	0	0	1.183	1	0	0	0	2.199	-0.091	0	19.847	1.101	0	0	0	0	3.658	3.548	0	8.015	0	0	{'RB'};
78-82-0	CC(C)C#N	RB	Train	4.17	2.9651	0	0	0	0	0	33.3	2	0	2	0	2.499	0.971	8.597	0	0.979	1.145	0	0	0	1.271	0	0	0	0	1.848	0.368	0	0	1.542	0	0	1	0	3.33	2.767	1	7.322	0	0	{'RB'};
71-43-2	c1ccccc1	RB	Train	4	3	0	0	0	0	0	50	0	0	0	0	2.72	0	8.623	0	0.971	1.104	0	0	0	1.316	1	0	0	0	2	0.13	0	0	0.667	0	0	0	0	3.452	2	0	7.573	0	0	{'RB'};
100-66-3	COc1ccccc1	RB	Train	4.499	3.0778	0	0	0	0	1	43.8	0	1	0	0	2.99	1.125	9.311	2	0.991	1.117	0	0	0	1.253	1	0	0	0	2.136	0.045	0	0	1.481	0	1	0	0	3.573	2.146	0	7.878	0	0	{'RB'};
90-04-0	COc1ccccc1N	RB	Train	4.783	3.2726	0	0	2	0	2	38.9	0	1	2	0	3.105	1.187	9.668	2	0.998	1.132	0	0	0	1.23	1	0	0	0	2.222	-0.025	0	0	1.358	0	2	2	2	3.666	2.315	1	8.046	0	0	{'RB'};
84-65-1	O=C1c2ccccc2C(=O)c3ccccc13	RB	Train	5.31	2.3715	0	0	0	0	4	58.3	0	2	0	-0.128	3.745	0.625	10.681	8	1.008	1.087	0	0	0	1.312	6	0	0	0	2.499	0	0	24.203	1.262	0	0	0	0	3.942	2.5	0	8.901	0	0	{'RB'};
1338-43-8	CCCCCCCC/C=C/CCCCCCCC(=O)OCC(O)C1OCC(O)C1O	RB	Train	4.977	1.9452	0	0	0	0	0	32.4	1	6	0	-0.347	4.201	3.866	10.735	9	0.992	1.14	0	0	0	1.166	1	0	0	0	2.361	0	0	11.747	10.593	0	0	0	3	3.497	2.3	0	8.778	0	0	{'RB'};
26266-57-9	CCCCCCCCCCCCCCCC(=O)OC[C@@H](O)[C@H]1OC[C@H](O)[C@H]1O	RB	Train	4.977	1.9472	0	0	0	0	0	31.4	1	6	0	-0.338	4.127	3.706	10.694	9	0.993	1.143	0	0	0	1.153	1	0	0	0	2.361	0	0	11.724	9.639	0	0	0	3	3.497	2.321	0	8.68	0	0	{'RB'};
102-47-6	ClCc1ccc(Cl)c(Cl)c1	NRB	Train	4.825	3.1934	3	0	0	0	3	46.7	1	0	0	0	3.642	1.185	9.902	0	1.034	1.1	0	0	0	1.359	1	0	1	0	2.263	0.014	0	0	1.476	0	2	0	0	4.054	2.483	0	9.085	0	3	{'NRB'};
538-75-0	C1CCC(CC1)N=C=NC2CCCCC2	NRB	Train	4.562	1.8929	0	0	6	0	0	35.1	0	0	6	0	3.526	0	10.054	0	0.974	1.139	0	0	0	1.209	2	0	0	0	2.194	0	0	0	4.13	0	0	4	0	3.489	1.744	2	8.179	0	0	{'NRB'};
935-79-5	O=C1OC(=O)C2CC=CCC12	NRB	Train	4.982	2.3934	0	0	0	0	0	42.1	0	3	0	-0.686	3.339	0.762	10.226	8	1.027	1.12	0	0	0	1.204	3	0	0	0	2.424	0.004	0	21.884	1.027	2	0	0	0	3.693	2.773	0	8.297	0	0	{'NRB'};
307-55-1	OC(=O)C(F)(F)C(F)(F)C(F)(F)C(F)(F)C(F)(F)C(F)(F)C(F)(F)C(F)(F)C(F)(F)C(F)(F)C(F)(F)F	NRB	Train	6.316	7.7233	0	0	0	11	0	31.6	1	2	0	-4.617	4.645	1.747	12.353	2	1.291	1.348	0	0	1	0.906	0	0	0	0	2.69	0	0	9.855	5.094	0	0	0	1	3.993	5.741	0	9.673	0	23	{'NRB'};
376-06-7	OC(=O)C(F)(F)C(F)(F)C(F)(F)C(F)(F)C(F)(F)C(F)(F)C(F)(F)C(F)(F)C(F)(F)C(F)(F)C(F)(F)C(F)(F)C(F)(F)F	NRB	Train	6.33	7.9184	0	0	0	13	0	31.8	1	2	0	-4.724	4.795	1.824	12.519	2	1.292	1.35	0	0	1	0.906	0	0	0	0	2.7	0	0	9.894	5.891	0	0	0	1	4.005	5.742	0	9.825	0	27	{'NRB'};
118-74-1	Clc1c(Cl)c(Cl)c(Cl)c(Cl)c1Cl	NRB	Train	5.236	3.9153	6	0	0	0	6	50	0	0	0	0	4.045	0.799	10.434	0	1.133	1.076	0	0	0	1.408	1	0	1	0	2.414	0.004	0	0	0.873	0	6	0	0	4.337	2.889	0	9.676	0	6	{'NRB'};
732-26-3	CC(C)(C)c1cc(c(O)c(c1)C(C)(C)C)C(C)(C)C	NRB	Train	5.522	3.7026	0	0	0	3	4	36.7	9	1	0	0	3.769	1.131	11.278	4	0.971	1.131	0	0	0	1.265	1	0	0	0	2.491	0	0	0	1.648	0	1	0	1	3.876	2.022	0	8.78	0	0	{'NRB'};
4904-61-4	C\1C\C=C\CC\C=C\CC\C=C1	NRB	Train	4	2.3041	0	0	0	0	0	40	0	0	0	0	3.301	0	9.314	0	0.965	1.125	0	0	0	1.274	1	0	0	0	2	0.004	0	0	1.244	0	0	0	0	3.237	1.75	0	7.887	0	0	{'NRB'};
6731-36-8	CC1CC(C)(C)CC(C1)(OOC(C)(C)C)OOC(C)(C)C	NRB	Train	5.511	3.4572	0	0	0	4	0	30.9	9	4	0	0	3.844	1.702	11.324	14	0.988	1.144	0	0	0	1.185	1	0	0	0	2.455	0	0	0	2.753	1	0	0	0	3.582	2.04	0	8.624	0	0	{'NRB'};
595-90-4	c1ccc(cc1)[Sn](c2ccccc2)(c3ccccc3)c4ccccc4	NRB	Train	5.798	1.9414	1	0	0	0	4	53.3	0	0	0	0	4.75	0	11.103	0	0.97	1.085	0	0	0	1.455	4	0	0	0	2.562	0	0	0	1.471	0	0	0	0	10.329	1.883	0	14.016	0	0	{'NRB'};
52184-14-2	CC(C)(C)c1cc(N=Nc2ccccc2[N+]([O-])=O)c(O)c(c1)C(C)(C)C	NRB	Train	5.451	2.8245	0	1	9	2	6	39.2	6	3	10	0	4.167	1.07	11.333	7	1	1.131	0	1	0	1.256	2	0	0	0	2.461	0	0	22.251	4.053	0	4	8	1	3.91	2.481	3	9.32	0	0	{'NRB'};
1460-02-2	CC(C)(C)c1cc(cc(c1)C(C)(C)C)C(C)(C)C	NRB	Train	5.449	3.493	0	0	0	3	3	37.5	9	0	0	0	3.705	1.162	11.208	0	0.964	1.13	0	0	0	1.28	1	0	0	0	2.449	0	0	0	1.726	0	0	0	0	3.814	1.819	0	8.693	0	0	{'NRB'};
92-86-4	Brc1ccc(cc1)c2ccc(Br)cc2	NRB	Train	4.88	2.4237	2	0	0	0	4	54.5	0	0	0	0	4.426	0.673	10.289	0	0.994	1.08	0	0	0	1.425	2	1	0	0	2.316	-0.001	1	0	2.38	0	2	0	0	6.881	2.012	0	12.284	0	2	{'NRB'};
118-82-1	CC(C)(C)c1cc(Cc2cc(c(O)c(c2)C(C)(C)C)C(C)(C)C)cc(c1O)C(C)(C)C	NRB	Train	5.495	2.7485	0	0	0	4	8	38.7	12	2	0	0	4.274	1.059	11.72	8	0.975	1.127	0	0	0	1.271	2	0	0	0	2.494	0	0	0	3.879	0	2	0	2	3.895	2.059	0	9.318	0	0	{'NRB'};
115-32-2	OC(c1ccc(Cl)cc1)(c2ccc(Cl)cc2)C(Cl)(Cl)Cl	NRB	Train	5.87	2.7059	5	0	0	2	4	48.3	1	1	0	0	4.278	0.953	11.16	4	1.039	1.098	0	0	1	1.34	2	0	1	0	2.52	0	0	0	2.321	0	2	0	1	4.28	2.586	0	9.741	0	5	{'NRB'};
72-20-8	ClC1=C(Cl)C2(Cl)C3C4CC(C5OC45)C3C1(Cl)C2(Cl)Cl	NRB	Train	5.998	1.8789	6	0	0	3	0	44.4	0	1	0	0.642	4.308	0.749	11.637	3	1.054	1.103	0	0	0	1.332	15	0	1	0	2.859	0	0	0	1.117	6	0	0	0	4.405	2.355	0	9.843	0	6	{'NRB'};
309-00-2	ClC1=C(Cl)[C@]2(Cl)[C@@H]3[C@@H]4C[C@@H](C=C4)[C@@H]3[C@@]1(Cl)C2(Cl)Cl	NRB	Train	5.997	2.1119	6	0	0	3	0	46.2	0	0	0	0.654	4.268	0.76	11.555	0	1.043	1.099	0	0	0	1.378	10	0	1	0	2.824	0	0	0	1.013	6	0	0	0	4.404	2.366	0	9.796	0	6	{'NRB'};
57-74-9	ClC1CC2C(C1Cl)C3(Cl)C(=C(Cl)C2(Cl)C3(Cl)Cl)Cl	NRB	Train	5.995	2.3808	8	0	0	3	0	41.7	0	0	0	0.394	4.378	0.752	11.528	0	1.074	1.102	0	0	0	1.373	6	0	1	0	2.805	0	0	0	1.076	4	0	0	0	4.407	2.6	0	9.952	0	8	{'NRB'};
2668-47-5	CC(C)(C)c1cc(cc(c1O)C(C)(C)C)c2ccccc2	NRB	Train	5.494	2.7618	0	0	0	2	5	42.6	6	1	0	0	3.914	1.061	11.182	4	0.975	1.119	0	0	0	1.288	2	0	0	0	2.483	0	0	0	2.176	0	1	0	1	3.888	2.04	0	8.961	0	0	{'NRB'};
4979-32-2	C1CCC(CC1)N(Sc2sc3ccccc3n2)C4CCCCC4	NRB	Train	5.029	1.6864	2	0	7	0	2	38.8	0	0	6	0	4.128	0	10.839	0	0.979	1.119	0	0	0	1.308	5	0	0	0	2.418	0	0	0	3.219	0	0	7	0	4.348	1.71	2	9.423	0	0	{'NRB'};
127-90-2	ClC(COCC(Cl)C(Cl)(Cl)Cl)C(Cl)(Cl)Cl	NRB	Train	5.292	4.3135	8	0	0	2	0	28.6	2	1	0	0	4.256	1.907	10.8	2	1.1	1.127	0	0	2	1.321	0	0	1	0	2.255	0.001	0	0	4.275	0	0	0	0	4.277	2.97	0	9.84	0	8	{'NRB'};
12002-48-1	Clc1cccc(Cl)c1Cl	NRB	Train	4.912	3.4643	3	0	0	0	3	50	0	0	0	0	3.588	0.881	9.863	0	1.052	1.09	0	0	0	1.388	1	0	1	0	2.264	-0.025	0	0	0.95	0	3	0	0	4.139	2.593	0	9.097	0	3	{'NRB'};
634-66-2	Clc1ccc(Cl)c(Cl)c1Cl	NRB	Train	5.027	3.5931	4	0	0	0	4	50	0	0	0	0	3.764	0.861	10.084	0	1.079	1.085	0	0	0	1.398	1	0	1	0	2.318	0.014	0	0	0.984	0	4	0	0	4.211	2.711	0	9.329	0	4	{'NRB'};
95-94-3	Clc1cc(Cl)c(Cl)cc1Cl	NRB	Train	4.935	3.5218	4	0	0	0	4	50	0	0	0	0	3.764	0.861	10.06	0	1.079	1.085	0	0	0	1.399	1	0	1	0	2.303	0.014	0	0	1.047	0	4	0	0	4.174	2.711	0	9.328	0	4	{'NRB'};
608-93-5	Clc1cc(Cl)c(Cl)c(Cl)c1Cl	NRB	Train	5.119	3.736	5	0	0	0	5	50	0	0	0	0	3.915	0.832	10.265	0	1.106	1.08	0	0	0	1.405	1	0	1	0	2.365	-0.008	0	0	0.952	0	5	0	0	4.27	2.808	0	9.517	0	5	{'NRB'};
1836-77-7	[O-][N+](=O)c1ccc(Oc2c(Cl)cc(Cl)cc2Cl)cc1	NRB	Train	5.035	2.6068	3	0	1	0	6	48	0	3	2	0	4.145	0.954	10.713	8	1.064	1.105	0	1	0	1.308	2	0	1	0	2.368	0	0	21.048	3.414	0	6	2	0	4.11	2.833	1	9.572	0	3	{'NRB'};
4821-19-6	Oc1c(cccc1C2CCCCC2)C3CCCCC3	NRB	Train	5.149	1.8559	0	0	0	0	3	40	0	1	0	0	3.783	0.447	10.642	4	0.974	1.125	0	0	0	1.238	3	0	0	0	2.411	0	0	0	2.814	2	1	0	1	3.767	1.825	0	8.579	0	0	{'NRB'};
101-81-5	C(c1ccccc1)c2ccccc2	NRB	Train	4.675	2.1615	0	0	0	0	2	52	0	0	0	0	3.478	0	9.971	0	0.972	1.1	0	0	0	1.336	2	0	0	0	2.236	0.001	0	0	2.829	0	0	0	0	3.633	1.91	0	8.453	0	0	{'NRB'};
42240-73-3	Nc1ccc(Cc2ccc(N)c(Cl)c2Cl)c(Cl)c1Cl	NRB	Train	5.109	2.4912	4	0	2	0	8	44.8	0	0	4	0	4.178	0.749	10.817	0	1.028	1.113	0	0	0	1.336	2	0	1	0	2.398	0	0	0	3.174	0	6	4	4	4.124	2.488	2	9.615	0	4	{'NRB'};
90-30-2	N(c1ccccc1)c2cccc3ccccc23	NRB	Train	5.045	2.1704	0	0	4	0	4	53.3	0	0	5	0	3.772	0	10.481	0	0.98	1.1	0	0	0	1.338	4	0	0	1	2.385	0	0	0	2.901	0	2	4	1	3.886	1.951	1	8.877	0	0	{'NRB'};
3030-47-5	CN(C)CCN(C)CCN(C)C	NRB	Train	4.461	3.6265	0	0	8	0	0	25.7	0	0	0	0	3.242	2.117	9.797	0	0.975	1.161	0	0	0	1.182	0	0	0	0	2.084	-0.007	0	0	3.798	0	0	4	0	3.216	1.833	3	7.767	0	0	{'NRB'};
57-14-7	CN(C)N	NRB	Train	4	2.7345	0	1	0	0	0	16.7	0	0	0	0	2.197	0.811	8.318	0	0.988	1.187	1	0	0	1.104	0	0	0	0	1.732	-0.572	0	0	1	0	0	2	2	3.02	2.5	2	6.636	0	0	{'NRB'};
52-51-7	OCC(Br)(CO)[N+]([O-])=O	NRB	Train	5.382	4.8614	1	0	0	1	0	20	2	4	0	0	3.855	1.352	10.182	6	1.086	1.162	0	0	0	1.154	0	1	0	0	2.264	0.051	0	19.844	1.459	0	0	2	2	6.88	3.889	1	11.599	0	1	{'NRB'};
115-10-6	COC	NRB	Train	3	2.0093	0	0	0	0	0	22.2	0	1	0	0	1.926	0.918	6.594	0	0.998	1.162	0	0	0	1.102	0	0	0	0	1.414	0.861	0	0	1.333	0	0	0	0	2.731	2.5	0	6.033	0	0	{'NRB'};
108-20-3	CC(C)OC(C)C	NRB	Train	4.414	3.4168	0	0	0	0	0	28.6	4	1	0	0	2.72	1.379	9.222	0	0.977	1.148	0	0	0	1.18	0	0	0	0	2	0.124	0	0	2.133	0	0	0	0	3.189	2.024	0	7.198	0	0	{'NRB'};
111-96-6	COCCOCCOC	NRB	Train	3.879	3.1116	0	0	0	0	0	26.1	0	3	0	0	2.995	2.281	8.743	0	1.007	1.154	0	0	0	1.107	0	0	0	0	1.902	0.047	0	0	3.685	0	0	0	0	3.047	2.278	0	7.323	0	0	{'NRB'};
624-92-0	CSSC	NRB	Train	3.414	2.1658	2	0	0	0	0	20	0	0	0	0	2.78	1	7.408	0	0.98	1.109	0	0	0	1.396	0	0	0	0	1.618	-0.501	0	0	1.707	0	0	0	0	4.066	1.917	0	8.467	0	0	{'NRB'};
108-62-3	CC1OC(C)OC(C)OC(C)O1	NRB	Train	4.732	3.0634	0	0	0	0	0	28.6	4	4	0	0	3.327	0.827	10.09	8	1.014	1.149	0	0	0	1.118	1	0	0	0	2.236	0.004	0	0	1.026	0	0	0	0	3.426	2.278	0	7.977	0	0	{'NRB'};
144-48-9	NC(=O)CI	NRB	Train	4.17	3.021	1	0	0	0	0	22.2	1	1	0	-0.259	4.279	0.971	8.597	0	1.029	1.14	0	0	0	1.495	0	0	0	0	1.848	0.396	0	9.583	1.542	0	0	1	2	10.692	3.257	1	14.218	0	1	{'NRB'};
78-67-1	CC(C)(N=NC(C)(C)C#N)C#N	NRB	Train	5.248	4.9627	0	1	0	2	0	33.3	4	0	10	0	3.388	1.792	10.573	0	0.998	1.152	0	0	0	1.257	0	0	0	0	2.247	-0.008	0	0	3.06	0	0	10	0	3.648	2.792	4	8.44	0	0	{'NRB'};
556-61-6	CN=C=S	NRB	Train	3.414	3.4592	1	0	0	0	0	28.6	0	0	0	0	2.634	1	7.408	0	1.009	1.119	0	0	0	1.384	0	0	0	0	1.618	-0.642	0	0	1.707	0	0	0	0	3.844	2.792	1	8.128	0	0	{'NRB'};
60-34-4	CNN	NRB	Train	3	1.925	0	1	0	0	0	11.1	0	0	0	0	1.922	0.918	6.594	0	0.997	1.203	1	0	0	1.033	0	0	0	0	1.414	0.852	0	0	1.333	0	0	1	3	2.684	2.833	2	5.93	0	0	{'NRB'};
1592-20-7	ClCc1ccc(C=C)cc1	NRB	Train	4.641	2.9372	1	0	0	0	2	47.4	1	0	0	0	3.37	1.261	9.714	0	0.986	1.106	0	0	0	1.331	1	0	1	0	2.214	0.013	0	0	1.783	0	0	0	0	3.729	2.194	0	8.517	0	1	{'NRB'};
117-08-8	Clc1c(Cl)c(Cl)c2C(=O)OC(=O)c2c1Cl	NRB	Train	5.325	3.1334	4	0	0	0	6	53.3	0	3	0	-1.749	4.054	0.789	10.761	8	1.136	1.082	0	0	0	1.322	3	0	1	0	2.534	0	0	22.449	1.13	0	4	0	0	4.276	3.152	0	9.574	2	4	{'NRB'};
611-19-8	ClCc1ccccc1Cl	NRB	Train	4.783	3.1253	2	0	0	0	2	46.7	1	0	0	0	3.439	1.187	9.668	0	1.012	1.103	0	0	0	1.346	1	0	1	0	2.222	-0.025	0	0	1.358	0	1	0	0	3.927	2.34	0	8.78	0	2	{'NRB'};
87-62-7	Cc1cccc(C)c1N	NRB	Train	4.912	3.2934	0	0	1	0	3	40	2	0	4	0	3.087	0.881	9.863	0	0.976	1.129	0	0	0	1.285	1	0	0	0	2.264	-0.024	0	0	0.95	0	1	2	2	3.72	2.111	1	8.103	0	0	{'NRB'};
95-54-5	Nc1ccccc1N	NRB	Train	4.732	3.2417	0	0	2	0	2	37.5	0	0	4	0	2.997	0.875	9.579	0	0.991	1.14	0	0	0	1.25	1	0	0	0	2.194	0.045	0	0	0.854	0	2	4	4	3.655	2.417	2	7.973	0	0	{'NRB'};
108-44-1	Cc1cccc(N)c1	NRB	Train	4.596	3.1276	0	0	2	0	2	41.2	1	0	2	0	2.984	0.875	9.54	0	0.979	1.127	0	0	0	1.291	1	0	0	0	2.175	0.043	0	0	1.069	0	1	2	2	3.632	2.167	1	7.954	0	0	{'NRB'};
106-47-8	Nc1ccc(Cl)cc1	NRB	Train	4.562	3.1562	1	0	1	0	2	42.9	0	0	2	0	3.202	0.875	9.54	0	1.005	1.121	0	0	0	1.308	1	0	1	0	2.17	0.045	0	0	1.14	0	2	2	2	3.87	2.431	1	8.463	0	1	{'NRB'};
83-41-0	Cc1cccc(c1C)[N+]([O-])=O	NRB	Train	5.029	3.5846	0	0	2	0	3	40	2	2	3	0	3.356	1.16	10.122	4	1.015	1.129	0	1	0	1.26	1	0	0	0	2.318	-0.008	0	20.759	1.572	0	1	2	0	3.882	2.818	1	8.586	0	0	{'NRB'};
100-14-1	[O-][N+](=O)c1ccc(CCl)cc1	NRB	Train	4.782	3.1979	1	0	1	0	2	41.2	1	2	2	0	3.507	1.273	9.947	4	1.043	1.124	0	1	0	1.26	1	0	1	0	2.251	-0.008	0	20.346	1.951	0	1	2	0	3.848	2.995	1	8.81	0	1	{'NRB'};
5329-12-4	NNc1c(Cl)cc(Cl)cc1Cl	NRB	Train	5.004	3.5241	3	1	3	0	4	37.5	0	0	4	0	3.71	1.16	10.116	0	1.052	1.13	1	0	0	1.319	1	0	1	0	2.327	-0.008	0	0	1.268	0	4	3	3	4.102	2.682	2	9.166	0	3	{'NRB'};
585-34-2	CC(C)(C)c1cccc(O)c1	NRB	Train	5.318	3.1083	0	0	0	1	2	40	3	1	0	0	3.272	1.16	10.388	2	0.981	1.125	0	0	0	1.263	1	0	0	0	2.318	-0.007	0	0	1.782	0	1	0	1	3.702	2.235	0	8.244	0	0	{'NRB'};
95-87-4	Cc1ccc(C)c(O)c1	NRB	Train	4.807	3.2498	0	0	0	0	3	42.1	2	1	0	0	3.1	0.881	9.833	3	0.987	1.12	0	0	0	1.275	1	0	0	0	2.246	-0.024	0	0	1.06	0	1	0	1	3.711	2.333	0	8.114	0	0	{'NRB'};
536-90-3	COc1cccc(N)c1	NRB	Train	4.642	3.1871	0	0	1	0	2	38.9	0	1	2	0	3.105	1.187	9.631	2	0.998	1.132	0	0	0	1.231	1	0	0	0	2.2	-0.025	0	0	1.487	0	2	2	2	3.648	2.315	1	8.042	0	0	{'NRB'};
89-64-5	Oc1ccc(Cl)cc1[N+]([O-])=O	NRB	Train	4.965	3.6579	1	0	1	0	3	40	0	3	2	0	3.528	1.16	10.099	6	1.078	1.127	0	1	0	1.237	1	0	1	0	2.305	-0.008	0	20.322	1.553	0	3	2	1	3.972	3.374	1	8.899	0	1	{'NRB'};
80-15-9	CC(C)(OO)c1ccccc1	NRB	Train	5.365	3.1068	0	0	0	1	1	39.1	2	2	0	0	3.287	1.455	10.315	5	0.998	1.127	0	0	0	1.217	1	0	0	0	2.315	-0.008	0	0	1.897	0	0	0	1	3.657	2.402	0	8.196	0	0	{'NRB'};
873-32-5	Clc1ccccc1C#N	NRB	Train	4.783	3.2813	1	0	2	0	2	53.8	0	0	2	0	3.333	1.187	9.668	0	1.015	1.098	0	0	0	1.363	1	0	1	0	2.222	-0.026	0	0	1.358	0	1	1	0	3.925	2.66	1	8.631	0	1	{'NRB'};
111-78-4	C\1C\C=C/CC\C=C1	NRB	Train	4	2.2857	0	0	0	0	0	40	0	0	0	0	2.914	0	8.908	0	0.965	1.125	0	0	0	1.295	1	0	0	0	2	0.039	0	0	0.854	0	0	0	0	3.233	1.75	0	7.482	0	0	{'NRB'};
2579-20-6	NCC1CCCC(CN)C1	NRB	Train	4.679	2.2806	0	0	4	0	0	28.6	2	0	4	0	3.084	1.261	9.715	0	0.974	1.154	0	0	0	1.159	1	0	0	0	2.222	0.012	0	0	1.695	2	0	2	4	3.245	1.967	2	7.476	0	0	{'NRB'};
106-86-5	OC1CCC(CC1O)C=C	NRB	Train	4.825	2.4725	0	0	0	0	0	33.3	0	2	0	0	3.15	1.185	9.902	4	0.993	1.139	0	0	0	1.177	1	0	0	0	2.263	0.013	0	0	1.476	1	0	0	2	3.367	2.55	0	7.747	0	0	{'NRB'};
80-10-4	Cl[Si](Cl)(c1ccccc1)c2ccccc2	NRB	Train	5.509	2.1816	3	0	0	0	2	48	0	0	0	0	3.897	0.648	10.62	0	0.989	1.084	0	0	0	1.449	2	0	1	0	2.404	0	0	0	2.451	0	2	0	0	4.592	2.15	0	9.532	0	2	{'NRB'};
605-71-0	[O-][N+](=O)c1cccc2c1cccc2[N+]([O-])=O	NRB	Train	5.2	3.1674	0	0	6	0	4	45.5	0	4	6	0	3.793	1.125	10.598	8	1.058	1.121	0	2	0	1.262	3	0	0	0	2.441	0	0	42.927	1.832	0	2	4	0	4.033	3.167	2	9.15	0	0	{'NRB'};
130-15-4	O=C1C=CC(=O)c2ccccc12	NRB	Train	5.103	2.7331	0	0	0	0	2	55.6	0	2	0	-0.185	3.46	0.73	10.265	6	1.017	1.092	0	0	0	1.294	3	0	0	0	2.393	-0.002	0	22.384	1.026	0	0	0	0	3.843	2.722	0	8.577	0	0	{'NRB'};
7417-99-4	O=C(Nc1ccc(Cc2ccc(NC(=O)N3CC3)cc2)cc1)N4CC4	NRB	Train	4.803	1.403	0	0	6	0	4	42.2	0	2	10	-0.069	4.134	0.477	10.907	6	1.003	1.127	0	0	0	1.215	4	0	0	0	2.356	0	0	23.374	5.207	0	2	4	2	3.729	2.26	4	9.22	0	0	{'NRB'};
693-98-1	Cc1[nH]ccn1	NRB	Train	4.303	3.3382	0	0	0	0	0	33.3	1	0	0	0	2.741	0.862	9.067	0	0.998	1.152	0	0	0	1.289	1	0	0	1	2.115	0.137	0	0	0.956	0	0	4	1	3.627	2.194	2	7.794	0	0	{'NRB'};
100-69-6	C=Cc1ccccn1	NRB	Train	4.499	3.1284	0	0	0	0	0	46.7	0	0	2	0	3.013	1.125	9.311	0	0.984	1.116	0	0	0	1.299	1	0	0	0	2.136	0.045	0	0	1.481	0	0	3	0	3.608	2.208	1	7.967	0	0	{'NRB'};
21587-74-6	NCCC[CH]1OC[C]2(CO1)CO[CH](CCCN)OC2	NRB	Train	5.361	1.89	0	0	2	1	0	28.9	2	4	2	0	3.764	1.591	10.691	16	1.003	1.151	0	0	0	1.132	2	0	0	0	2.407	0	0	0	3.261	0	0	2	4	3.495	2.154	2	8.325	0	0	{'NRB'};
3347-22-6	O=C1C2=C(SC(=C(S2)C#N)C#N)C(=O)c3ccccc13	NRB	Train	5.336	2.228	2	0	4	0	2	58.3	0	2	2	0.284	4.113	1.013	10.917	6	1.037	1.07	0	0	0	1.377	6	0	0	0	2.526	0	0	24.788	1.706	0	0	2	0	4.238	2.8	2	9.511	0	0	{'NRB'};
100-74-3	CCN1CCOCC1	NRB	Train	4.499	2.3906	0	0	0	0	0	28.6	1	1	0	0	2.889	1.125	9.311	0	0.987	1.152	0	0	0	1.131	1	0	0	0	2.136	0.041	0	0	1.481	0	0	3	0	3.229	1.875	1	7.32	0	0	{'NRB'};
140-31-8	NCCN1CCNCC1	NRB	Train	4.517	2.2821	0	0	3	0	0	25	1	0	0	0	2.994	1.409	9.391	0	0.984	1.166	0	0	0	1.129	1	0	0	0	2.149	-0.023	0	0	2.036	0	0	6	3	3.219	1.944	3	7.385	0	0	{'NRB'};
85-40-5	O=C1NC(=O)C2CC=CCC12	NRB	Train	4.982	2.3549	0	0	2	0	0	40	0	2	2	-0.186	3.329	0.762	10.226	6	1.015	1.129	0	0	0	1.216	3	0	0	0	2.424	0.004	0	22.106	1.027	2	0	2	1	3.673	2.682	1	8.272	0	0	{'NRB'};
2402-78-0	Clc1cccc(Cl)n1	NRB	Train	4.596	3.4161	2	0	0	0	0	45.5	0	0	1	0	3.382	0.875	9.54	0	1.047	1.111	0	0	0	1.35	1	0	1	0	2.175	0.047	0	0	1.069	0	0	2	0	3.992	2.569	1	8.812	0	2	{'NRB'};
26172-55-4	CN1SC(=CC1=O)Cl	NRB	Train	4.651	3.0402	2	0	0	0	0	33.3	0	1	0	0.498	3.349	0.906	9.773	2	1.05	1.117	0	0	0	1.331	1	0	1	0	2.278	0.046	0	10.529	1.017	0	0	2	0	4.116	2.785	1	8.818	0	1	{'NRB'};
2634-33-5	O=C1NSc2ccccc12	NRB	Train	4.923	2.7189	1	0	2	0	2	46.7	0	1	2	0.014	3.395	0.664	10.037	2	1.018	1.097	0	0	0	1.327	3	0	0	0	2.376	-0.008	0	10.934	1.057	0	1	2	1	4.009	2.433	1	8.695	0	0	{'NRB'};
107-06-2	ClCCCl	NRB	Train	3.414	2.2062	2	0	0	0	0	25	2	0	0	0	2.889	1	7.408	0	1.037	1.142	0	0	0	1.28	0	0	0	0	1.618	-0.57	0	0	1.707	0	0	0	0	3.676	2.806	0	8.243	0	2	{'NRB'};
527-84-4	CC(C)c1ccccc1C	NRB	Train	4.923	3.0313	0	0	0	0	2	41.7	3	0	0	0	3.164	1.185	9.911	0	0.966	1.121	0	0	0	1.299	1	0	0	0	2.267	0.012	0	0	1.563	0	0	0	0	3.669	1.867	0	8.087	0	0	{'NRB'};
63-74-1	Nc1ccc(cc1)[S](N)(=O)=O	NRB	Train	5.313	3.4071	1	0	3	0	2	31.6	0	2	4	0	3.492	1.16	10.388	4	1.031	1.136	0	0	0	1.244	1	0	0	0	2.311	-0.008	0	21.362	1.833	0	2	3	4	4.725	3.114	2	9.499	0	0	{'NRB'};
131-56-6	Oc1ccc(c(O)c1)C(=O)c2ccccc2	NRB	Train	5.072	2.4738	0	0	0	0	4	50	0	3	0	-0.266	3.72	0.703	10.481	9	1.015	1.104	0	0	0	1.267	2	0	0	0	2.363	0	0	11.937	2.723	0	2	0	2	3.827	2.708	0	8.803	0	0	{'NRB'};
1333-16-0	Oc1ccccc1Cc2ccccc2O	NRB	Train	4.912	2.3426	0	0	0	0	4	48.1	0	2	0	0	3.633	0.648	10.338	6	0.998	1.108	0	0	0	1.281	2	0	0	0	2.314	0	0	0	2.863	0	2	0	2	3.733	2.411	0	8.658	0	0	{'NRB'};
540-84-1	CC(C)CC(C)(C)C	NRB	Train	5.125	3.3889	0	0	0	1	0	30.8	5	0	0	0	2.821	1.299	10.01	0	0.96	1.144	0	0	0	1.246	0	0	0	0	2.149	-0.062	0	0	2.097	0	0	0	0	3.283	1.76	0	7.401	0	0	{'NRB'};
56-23-5	ClC(Cl)(Cl)Cl	NRB	Train	5	3.756	4	0	0	1	0	20	1	0	0	0	3.4	0.722	9.657	0	1.212	1.121	0	0	0	1.407	0	0	0	0	2	0.42	0	0	0.8	0	0	0	0	4.385	3.539	0	9.115	0	4	{'NRB'};
67-72-1	ClC(Cl)(Cl)C(Cl)(Cl)Cl	NRB	Train	5.646	4.6399	6	0	0	2	0	25	2	0	0	0	3.827	0.811	10.505	0	1.199	1.114	0	0	2	1.392	0	0	0	0	2.303	-0.086	0	0	1.411	0	0	0	0	4.444	3.396	0	9.531	0	6	{'NRB'};
124-73-2	FC(F)(Br)C(F)(F)Br	NRB	Train	5.646	4.8079	2	0	0	2	0	25	2	0	0	0	4.249	0.811	10.505	0	1.27	1.286	0	0	2	1.138	0	1	0	0	2.303	-0.098	0	0	1.411	0	0	0	0	6.925	5	0	12.274	0	6	{'NRB'};
626-23-3	CCC(C)NC(C)CC	NRB	Train	4.523	3.4355	0	0	0	0	0	28.6	4	0	2	0	2.939	1.837	9.454	0	0.966	1.151	0	0	0	1.173	0	0	0	0	2.074	0.038	0	0	2.57	0	0	4	1	3.177	1.796	1	7.316	0	0	{'NRB'};
123-77-3	NC(=O)N=NC(N)=O	NRB	Train	4.343	4.368	0	1	2	0	0	16.7	0	2	0	-2.076	3.044	1.5	9.309	0	1.088	1.201	0	0	0	1.095	0	0	0	0	2	-0.099	0	19.316	2.682	0	0	2	4	3.563	3.917	4	8.058	0	0	{'NRB'};
15263-53-3	CN(C)C(CSC(N)=O)CSC(N)=O	NRB	Train	4.737	4.1851	2	0	4	0	0	24.1	0	2	2	-0.804	3.693	2.074	10.071	2	1.014	1.146	0	0	0	1.233	0	0	0	0	2.175	-0.002	0	21.065	3.255	0	0	2	4	3.856	2.81	3	8.938	0	0	{'NRB'};
78-51-3	CCCCOCCO[P](=O)(OCCOCCCC)OCCOCCCC	NRB	Train	5.262	4.758	1	0	0	0	0	27.7	3	7	0	0	4.111	3.113	10.545	12	0.999	1.146	0	0	0	1.156	0	0	0	0	2.258	0	0	12.646	4.518	0	0	0	0	4.415	2.204	0	9.274	0	0	{'NRB'};
1461-25-2	CCCC[Sn](CCCC)(CCCC)CCCC	NRB	Train	5.333	4.0653	1	0	0	0	0	30.2	4	0	0	0	4.471	2.205	10.331	0	0.957	1.134	0	0	0	1.366	0	0	0	0	2.303	0	0	0	1.951	0	0	0	0	10.319	1.554	0	14.005	0	0	{'NRB'};
98-83-9	CC(=C)c1ccccc1	NRB	Train	4.732	2.9815	0	0	0	0	1	47.4	1	0	0	1.121	3.102	1.187	9.642	0	0.969	1.109	0	0	0	1.324	1	0	0	0	2.194	-0.024	0	0	1.659	0	0	0	0	3.632	2.037	0	8.078	0	0	{'NRB'};
526-73-8	Cc1cccc(C)c1C	NRB	Train	4.912	3.2478	0	0	0	0	3	42.9	3	0	0	0	3.075	0.881	9.863	0	0.967	1.119	0	0	0	1.32	1	0	0	0	2.264	-0.023	0	0	0.95	0	0	0	0	3.714	1.889	0	8.09	0	0	{'NRB'};
28106-30-1	CCc1ccccc1C=C	NRB	Train	4.828	3.0766	0	0	0	0	2	45.5	1	0	0	0	3.188	1.261	9.749	0	0.968	1.113	0	0	0	1.31	1	0	0	0	2.247	0.013	0	0	1.436	0	0	0	0	3.665	1.983	0	8.107	0	0	{'NRB'};
105-05-5	CCc1ccc(CC)cc1	NRB	Train	4.641	2.7973	0	0	0	0	2	41.7	2	0	0	0	3.157	1.261	9.714	0	0.966	1.121	0	0	0	1.279	1	0	0	0	2.214	0.012	0	0	1.783	0	0	0	0	3.623	1.833	0	8.015	0	0	{'NRB'};
141-93-5	CCc1cccc(CC)c1	NRB	Train	4.679	2.8711	0	0	0	0	2	41.7	2	0	0	0	3.157	1.261	9.715	0	0.966	1.121	0	0	0	1.283	1	0	0	0	2.222	0.012	0	0	1.695	0	0	0	0	3.627	1.833	0	8.015	0	0	{'NRB'};
1321-74-0	C=Cc1ccccc1C=C	NRB	Train	4.828	3.1972	0	0	0	0	2	50	0	0	0	0	3.219	1.261	9.749	0	0.971	1.104	0	0	0	1.335	1	0	0	0	2.247	0.013	0	0	1.436	0	0	0	0	3.687	2.133	0	8.189	0	0	{'NRB'};
98-81-7	BrC(=C)c1ccccc1	NRB	Train	4.732	3.0207	1	0	0	0	1	50	0	0	0	0.933	3.844	1.187	9.642	0	0.985	1.094	0	0	0	1.395	1	1	0	0	2.194	-0.024	1	0	1.659	0	0	0	0	6.881	2.12	0	11.597	0	1	{'NRB'};
103-64-0	BrC=Cc1ccccc1	NRB	Train	4.517	2.8827	1	0	0	0	1	50	0	0	0	0	3.84	1.409	9.391	0	0.985	1.094	0	0	0	1.389	1	1	0	0	2.149	-0.024	1	0	2.036	0	0	0	0	6.872	2.046	0	11.589	0	1	{'NRB'};
541-73-1	Clc1cccc(Cl)c1	NRB	Train	4.596	3.2349	2	0	0	0	2	50	0	0	0	0	3.373	0.875	9.54	0	1.025	1.094	0	0	0	1.377	1	0	1	0	2.175	0.045	0	0	1.069	0	2	0	0	3.973	2.444	0	8.792	0	2	{'NRB'};
106-46-7	Clc1ccc(Cl)cc1	NRB	Train	4.562	3.1831	2	0	0	0	2	50	0	0	0	0	3.373	0.875	9.54	0	1.025	1.094	0	0	0	1.372	1	0	1	0	2.17	0.045	0	0	1.14	0	2	0	0	3.955	2.444	0	8.792	0	2	{'NRB'};
95-50-1	Clc1ccccc1Cl	NRB	Train	4.732	3.3007	2	0	0	0	2	50	0	0	0	0	3.373	0.875	9.579	0	1.025	1.094	0	0	0	1.374	1	0	1	0	2.194	0.045	0	0	0.854	0	2	0	0	4.034	2.444	0	8.794	0	2	{'NRB'};
106-37-6	Brc1ccc(Br)cc1	NRB	Train	4.562	3.1356	2	0	0	0	2	50	0	0	0	0	4.225	0.875	9.54	0	1.009	1.077	0	0	0	1.482	1	1	0	0	2.17	0.043	1	0	1.14	0	2	0	0	6.886	2.104	0	12.272	0	2	{'NRB'};
95-73-8	Cc1ccc(Cl)cc1Cl	NRB	Train	4.807	3.3045	2	0	0	0	3	46.7	1	0	0	0	3.444	0.881	9.833	0	1.012	1.103	0	0	0	1.366	1	0	1	0	2.246	-0.025	0	0	1.06	0	2	0	0	4.005	2.358	0	8.857	0	2	{'NRB'};
118-69-4	Cc1c(Cl)cccc1Cl	NRB	Train	4.912	3.3884	2	0	0	0	3	46.7	1	0	0	0	3.444	0.881	9.863	0	1.012	1.103	0	0	0	1.365	1	0	1	0	2.264	-0.025	0	0	0.95	0	2	0	0	4.025	2.358	0	8.859	0	2	{'NRB'};
696-44-6	CNc1cccc(C)c1	NRB	Train	4.642	3.0494	0	0	2	0	2	40	1	0	2	0	3.08	1.187	9.631	0	0.976	1.129	0	0	0	1.275	1	0	0	0	2.2	-0.024	0	0	1.487	0	1	2	1	3.634	1.981	1	8.001	0	0	{'NRB'};
122-39-4	N(c1ccccc1)c2ccccc2	NRB	Train	4.675	2.2988	0	0	2	0	2	50	0	0	4	0	3.486	0	9.971	0	0.98	1.107	0	0	0	1.315	2	0	0	1	2.236	0.001	0	0	2.829	0	2	4	1	3.648	1.987	1	8.469	0	0	{'NRB'};
554-00-7	Nc1ccc(Cl)cc1Cl	NRB	Train	4.807	3.3502	2	0	1	0	3	42.9	0	0	2	0	3.453	0.881	9.833	0	1.029	1.117	0	0	0	1.332	1	0	1	0	2.246	-0.025	0	0	1.06	0	3	2	2	4.007	2.58	1	8.863	0	2	{'NRB'};
95-82-9	Nc1cc(Cl)ccc1Cl	NRB	Train	4.807	3.3499	2	0	1	0	3	42.9	0	0	2	0	3.453	0.881	9.833	0	1.029	1.117	0	0	0	1.334	1	0	1	0	2.246	-0.025	0	0	1.06	0	3	2	2	3.996	2.58	1	8.863	0	2	{'NRB'};
60-09-3	Nc1ccc(cc1)N=Nc2ccccc2	NRB	Train	4.649	2.3407	0	1	7	0	3	46.2	0	0	10	0	3.639	0.521	10.185	0	0.994	1.121	0	0	0	1.285	2	0	0	0	2.236	0	0	0	3.626	0	3	8	2	3.712	2.2	3	8.678	0	0	{'NRB'};
88-74-4	Nc1ccccc1[N+]([O-])=O	NRB	Train	4.923	3.5484	0	0	2	0	2	37.5	0	2	4	0	3.288	1.185	9.911	4	1.039	1.14	0	1	0	1.225	1	0	0	0	2.267	0.015	0	20.295	1.563	0	2	4	2	3.857	3.133	2	8.508	0	0	{'NRB'};
89-63-4	Nc1ccc(Cl)cc1[N+]([O-])=O	NRB	Train	4.965	3.6277	1	0	2	0	3	37.5	0	2	4	0	3.52	1.16	10.099	4	1.059	1.137	0	1	0	1.249	1	0	1	0	2.305	-0.008	0	20.482	1.553	0	3	4	2	3.969	3.192	2	8.892	0	1	{'NRB'};
3531-19-9	Nc1c(Cl)cc(cc1[N+]([O-])=O)[N+]([O-])=O	NRB	Train	5.103	3.9386	1	0	3	0	4	33.3	0	4	6	0	3.761	1.197	10.456	8	1.101	1.15	0	2	0	1.217	1	0	1	0	2.38	0.001	0	41.432	1.74	0	4	6	2	4.048	3.627	3	9.191	0	1	{'NRB'};
88-73-3	[O-][N+](=O)c1ccccc1Cl	NRB	Train	4.923	3.5714	1	0	1	0	2	42.9	0	2	2	0	3.445	1.185	9.911	4	1.061	1.121	0	1	0	1.273	1	0	1	0	2.267	0.015	0	20.286	1.563	0	2	2	0	3.988	3.144	1	8.825	0	1	{'NRB'};
25154-54-5	[O-][N+](=O)c1ccccc1[N+]([O-])=O	NRB	Train	5.04	3.8356	0	0	2	0	2	37.5	0	4	4	0	3.513	1.258	10.159	8	1.087	1.141	0	2	0	1.204	1	0	0	0	2.323	0.005	0	40.909	1.711	0	2	4	0	3.946	3.611	2	8.854	0	0	{'NRB'};
610-39-9	Cc1ccc(c(c1)[N+]([O-])=O)[N+]([O-])=O	NRB	Train	5.068	3.8515	0	0	3	0	3	36.8	1	4	4	0	3.576	1.23	10.309	8	1.067	1.14	0	2	0	1.216	1	0	0	0	2.351	-0.002	0	41.436	1.581	0	2	4	0	3.962	3.462	2	8.914	0	0	{'NRB'};
25321-14-6	Cc1ccc(cc1[N+]([O-])=O)[N+]([O-])=O	NRB	Train	5.006	3.7359	0	0	2	0	3	36.8	1	4	5	0	3.576	1.23	10.309	8	1.067	1.14	0	2	0	1.216	1	0	0	0	2.338	-0.002	0	41.299	1.873	0	2	4	0	3.936	3.462	2	8.914	0	0	{'NRB'};
121-86-8	Cc1ccc(cc1Cl)[N+]([O-])=O	NRB	Train	4.895	3.4879	1	0	1	0	3	41.2	1	2	2	0	3.512	1.16	10.099	4	1.043	1.124	0	1	0	1.278	1	0	1	0	2.292	-0.008	0	20.423	1.696	0	2	2	0	3.974	3.01	1	8.886	0	1	{'NRB'};
118-83-2	[O-][N+](=O)c1ccc(Cl)cc1C(F)(F)F	NRB	Train	5.402	3.7849	1	0	1	1	3	41.2	1	2	3	0	3.76	1.197	10.666	4	1.133	1.184	0	1	1	1.15	1	0	1	0	2.403	0.001	0	20.484	1.679	0	2	2	0	3.991	4.026	1	9.077	0	4	{'NRB'};
97-00-7	[O-][N+](=O)c1ccc(Cl)c(c1)[N+]([O-])=O	NRB	Train	5.006	3.7801	1	0	2	0	3	37.5	0	4	4	0	3.703	1.23	10.309	8	1.108	1.137	0	2	0	1.231	1	0	1	0	2.338	-0.003	0	41.044	1.873	0	3	4	0	4.032	3.624	2	9.141	0	1	{'NRB'};
99-54-7	[O-][N+](=O)c1ccc(Cl)c(Cl)c1	NRB	Train	4.895	3.54	2	0	1	0	3	42.9	0	2	2	0	3.647	1.16	10.099	4	1.084	1.117	0	1	0	1.296	1	0	1	0	2.292	-0.008	0	20.337	1.696	0	3	2	0	4.073	3.202	1	9.118	0	2	{'NRB'};
611-06-3	[O-][N+](=O)c1ccc(Cl)cc1Cl	NRB	Train	4.958	3.5995	2	0	1	0	3	42.9	0	2	2	0	3.647	1.16	10.099	4	1.084	1.117	0	1	0	1.299	1	0	1	0	2.303	-0.008	0	20.422	1.602	0	3	2	0	4.057	3.202	1	9.118	0	2	{'NRB'};
102-06-7	NC(=N)N(c1ccccc1)c2ccccc2	NRB	Train	5.098	2.6361	0	0	10	0	2	44.8	0	0	8	0.011	3.695	0.875	10.386	0	0.99	1.123	0	0	0	1.287	2	0	0	1	2.358	0	0	0	2.298	0	2	4	3	3.746	2.25	3	8.719	0	0	{'NRB'};
4286-23-1	CC(=C)c1ccc(O)cc1	NRB	Train	4.77	3.0583	0	0	0	0	2	45	1	1	0	1.014	3.217	1.185	9.882	2	0.987	1.114	0	0	0	1.288	1	0	0	0	2.236	0.014	0	0	1.74	0	1	0	1	3.69	2.4	0	8.228	0	0	{'NRB'};
89-72-5	CCC(C)c1ccccc1O	NRB	Train	4.947	2.9807	0	0	0	0	2	40	2	1	0	0	3.266	1.455	9.974	3	0.981	1.125	0	0	0	1.253	1	0	0	0	2.282	-0.007	0	0	1.887	0	1	0	1	3.683	2.197	0	8.152	0	0	{'NRB'};
99-71-8	CCC(C)c1ccc(O)cc1	NRB	Train	4.805	2.8459	0	0	0	0	2	40	2	1	0	0	3.266	1.455	9.947	2	0.981	1.125	0	0	0	1.25	1	0	0	0	2.251	-0.007	0	0	2.041	0	1	0	1	3.657	2.197	0	8.148	0	0	{'NRB'};
140-66-9	CC(C)(C)CC(C)(C)c1ccc(O)cc1	NRB	Train	5.459	2.9274	0	0	0	2	2	37.8	5	1	0	0	3.547	1.571	10.843	2	0.974	1.129	0	0	0	1.265	1	0	0	0	2.378	-0.001	0	0	2.74	0	1	0	1	3.704	2.089	0	8.48	0	0	{'NRB'};
27193-86-8	CCCCCCCCCCCCc1ccccc1O	NRB	Train	4.793	1.9089	0	0	0	0	2	36.7	1	1	0	0	3.74	3.025	10.128	3	0.971	1.131	0	0	0	1.238	1	0	0	0	2.236	0	0	0	6.687	0	1	0	1	3.657	1.886	0	8.397	0	0	{'NRB'};
120-95-6	CCC(C)(C)c1ccc(O)c(c1)C(C)(C)CC	NRB	Train	5.466	3.3208	0	0	0	2	3	37.2	6	1	0	0	3.66	1.494	10.995	3	0.972	1.13	0	0	0	1.245	1	0	0	0	2.436	0	0	0	2.399	0	1	0	1	3.798	2.029	0	8.588	0	0	{'NRB'};
96-76-4	CC(C)(C)c1ccc(O)c(c1)C(C)(C)C	NRB	Train	5.422	3.3311	0	0	0	2	3	37.8	6	1	0	0	3.551	1.161	10.929	3	0.974	1.129	0	0	0	1.265	1	0	0	0	2.417	-0.001	0	0	2.084	0	1	0	1	3.799	2.1	0	8.548	0	0	{'NRB'};
2078-54-8	CC(C)c1cccc(C(C)C)c1O	NRB	Train	5.102	3.2259	0	0	0	0	3	38.7	4	1	0	0	3.419	1.23	10.328	4	0.977	1.127	0	0	0	1.26	1	0	0	0	2.358	-0.002	0	0	1.856	0	1	0	1	3.765	2.128	0	8.348	0	0	{'NRB'};
2409-55-4	Cc1ccc(O)c(c1)C(C)(C)C	NRB	Train	5.375	3.2786	0	0	0	1	3	39.3	4	1	0	0	3.351	1.124	10.524	3	0.978	1.126	0	0	0	1.266	1	0	0	0	2.368	0.004	0	0	1.671	0	1	0	1	3.766	2.188	0	8.354	0	0	{'NRB'};
89-83-8	CC(C)c1ccc(C)cc1O	NRB	Train	4.958	3.1448	0	0	0	0	3	40	3	1	0	0	3.272	1.16	10.099	3	0.981	1.125	0	0	0	1.268	1	0	0	0	2.303	-0.007	0	0	1.602	0	1	0	1	3.731	2.212	0	8.236	0	0	{'NRB'};
4130-42-1	CCc1cc(c(O)c(c1)C(C)(C)C)C(C)(C)C	NRB	Train	5.489	3.563	0	0	0	2	4	37.2	7	1	0	0	3.664	1.194	11.033	4	0.972	1.13	0	0	0	1.253	1	0	0	0	2.463	0	0	0	1.828	0	1	0	1	3.852	2.039	0	8.65	0	0	{'NRB'};
88-26-6	CC(C)(C)c1cc(CO)cc(c1O)C(C)(C)C	NRB	Train	5.489	3.5897	0	0	0	2	4	36.6	7	2	0	0	3.678	1.194	11.033	6	0.982	1.132	0	0	0	1.237	1	0	0	0	2.463	0	0	0	1.828	0	1	0	2	3.853	2.275	0	8.662	0	0	{'NRB'};
101-53-1	Oc1ccc(Cc2ccccc2)cc1	NRB	Train	4.709	2.1739	0	0	0	0	3	50	0	1	0	0	3.558	0.544	10.149	2	0.986	1.104	0	0	0	1.304	2	0	0	0	2.259	-0.001	0	0	2.952	0	1	0	1	3.676	2.179	0	8.558	0	0	{'NRB'};
67557-76-0	CCC(C)c1ccc(OCC2CO2)cc1	NRB	Train	4.817	2.0469	0	0	0	0	2	39.4	2	2	0	0	3.573	1.169	10.26	3	0.988	1.126	0	0	0	1.215	2	0	0	0	2.301	0	0	0	3.268	0	1	0	0	3.665	1.967	0	8.497	0	0	{'NRB'};
20367-35-5	CCCCOc1ccccc1OCCCC	NRB	Train	4.845	2.7759	0	0	0	0	2	36.8	2	2	0	0	3.601	2.125	10.029	6	0.984	1.131	0	0	0	1.217	1	0	0	0	2.27	0	0	0	3.574	0	2	0	0	3.678	1.958	0	8.337	0	0	{'NRB'};
25013-16-5	COc1ccc(O)c(c1)C(C)(C)C	NRB	Train	5.377	3.3527	0	0	0	1	3	37.9	3	2	0	0	3.437	1.23	10.559	5	0.99	1.129	0	0	0	1.23	1	0	0	0	2.375	-0.002	0	0	1.809	0	2	0	1	3.774	2.288	0	8.414	0	0	{'NRB'};
91-23-6	COc1ccccc1[N+]([O-])=O	NRB	Train	4.953	3.6002	0	0	2	0	2	38.9	0	3	2	0	3.37	1.273	9.975	6	1.041	1.132	0	1	0	1.21	1	0	0	0	2.288	-0.008	0	20.612	1.602	0	2	2	0	3.861	2.985	1	8.551	0	0	{'NRB'};
2042-14-0	Cc1ccc(O)cc1[N+]([O-])=O	NRB	Train	4.965	3.6001	0	0	1	0	3	38.9	1	3	3	0	3.375	1.16	10.099	6	1.041	1.132	0	1	0	1.218	1	0	0	0	2.305	-0.008	0	20.537	1.553	0	2	2	1	3.88	3.182	1	8.601	0	0	{'NRB'};
2581-34-2	Cc1cc(O)ccc1[N+]([O-])=O	NRB	Train	4.958	3.552	0	0	1	0	3	38.9	1	3	3	0	3.375	1.16	10.099	6	1.041	1.132	0	1	0	1.226	1	0	0	0	2.303	-0.008	0	20.514	1.602	0	2	2	1	3.876	3.182	1	8.601	0	0	{'NRB'};
5428-54-6	Cc1ccc(cc1O)[N+]([O-])=O	NRB	Train	4.895	3.4973	0	0	1	0	3	38.9	1	3	2	0	3.375	1.16	10.099	7	1.041	1.132	0	1	0	1.222	1	0	0	0	2.292	-0.008	0	20.318	1.696	0	2	2	1	3.863	3.182	1	8.601	0	0	{'NRB'};
88-85-7	CCC(C)c1cc(cc(c1O)[N+]([O-])=O)[N+]([O-])=O	NRB	Train	5.171	3.8233	0	0	4	0	4	34.5	2	5	4	0	3.798	1.45	10.639	11	1.043	1.142	0	2	0	1.196	1	0	0	0	2.417	0	0	42.668	1.814	0	3	4	1	3.972	3.265	2	9.052	0	0	{'NRB'};
95-57-8	Oc1ccccc1Cl	NRB	Train	4.732	3.3162	1	0	0	0	2	46.2	0	1	0	0	3.214	0.875	9.579	2	1.023	1.108	0	0	0	1.296	1	0	1	0	2.194	0.046	0	0	0.854	0	2	0	1	3.907	2.681	0	8.476	0	1	{'NRB'};
108-43-0	Oc1cccc(Cl)c1	NRB	Train	4.596	3.2495	1	0	0	0	2	46.2	0	1	0	0	3.214	0.875	9.54	2	1.023	1.108	0	0	0	1.3	1	0	1	0	2.175	0.046	0	0	1.069	0	2	0	1	3.879	2.681	0	8.473	0	1	{'NRB'};
106-41-2	Oc1ccc(Br)cc1	NRB	Train	4.562	3.173	1	0	0	0	2	46.2	0	1	0	0	3.796	0.875	9.54	2	1.016	1.1	0	0	0	1.347	1	1	0	0	2.17	0.045	1	0	1.14	0	2	0	1	6.879	2.51	0	11.593	0	1	{'NRB'};
591-20-8	Oc1cccc(Br)c1	NRB	Train	4.596	3.2243	1	0	0	0	2	46.2	0	1	0	0	3.796	0.875	9.54	2	1.016	1.1	0	0	0	1.355	1	1	0	0	2.175	0.045	1	0	1.069	0	2	0	1	6.88	2.51	0	11.593	0	1	{'NRB'};
95-56-7	Oc1ccccc1Br	NRB	Train	4.732	3.2896	1	0	0	0	2	46.2	0	1	0	0	3.796	0.875	9.579	2	1.016	1.1	0	0	0	1.351	1	1	0	0	2.194	0.045	1	0	0.854	0	2	0	1	6.88	2.51	0	11.593	0	1	{'NRB'};
29772-02-9	Clc1ccc(OCOCC#CI)cc1	NRB	Train	4.619	2.6198	2	0	0	0	2	45.5	0	2	0	0	4.594	2.305	9.896	5	1.021	1.098	0	0	0	1.412	1	0	1	0	2.208	0.001	0	0	4.243	0	2	0	0	10.695	2.326	0	14.223	0	2	{'NRB'};
59-50-7	Cc1cc(O)ccc1Cl	NRB	Train	4.807	3.3155	1	0	0	0	3	43.8	1	1	0	0	3.297	0.881	9.833	2	1.012	1.113	0	0	0	1.296	1	0	1	0	2.246	-0.025	0	0	1.06	0	2	0	1	3.921	2.568	0	8.562	0	1	{'NRB'};
120-83-2	Oc1ccc(Cl)cc1Cl	NRB	Train	4.807	3.3875	2	0	0	0	3	46.2	0	1	0	0	3.462	0.881	9.833	2	1.048	1.103	0	0	0	1.317	1	0	1	0	2.246	-0.026	0	0	1.06	0	3	0	1	4.009	2.802	0	8.87	0	2	{'NRB'};
615-58-7	Oc1ccc(Br)cc1Br	NRB	Train	4.807	3.3439	2	0	0	0	3	46.2	0	1	0	0	4.264	0.881	9.833	2	1.034	1.088	0	0	0	1.415	1	1	0	0	2.246	-0.025	1	0	1.06	0	3	0	1	6.892	2.5	0	12.274	0	2	{'NRB'};
576-24-9	Oc1cccc(Cl)c1Cl	NRB	Train	4.912	3.4778	2	0	0	0	3	46.2	0	1	0	0	3.462	0.881	9.863	2	1.048	1.103	0	0	0	1.318	1	0	1	0	2.264	-0.026	0	0	0.95	0	3	0	1	4.068	2.802	0	8.872	0	2	{'NRB'};
87-65-0	Oc1c(Cl)cccc1Cl	NRB	Train	4.912	3.4781	2	0	0	0	3	46.2	0	1	0	0	3.462	0.881	9.863	2	1.048	1.103	0	0	0	1.317	1	0	1	0	2.264	-0.026	0	0	0.95	0	3	0	1	4.032	2.802	0	8.872	0	2	{'NRB'};
95-77-2	Oc1ccc(Cl)c(Cl)c1	NRB	Train	4.807	3.3873	2	0	0	0	3	46.2	0	1	0	0	3.462	0.881	9.833	2	1.048	1.103	0	0	0	1.318	1	0	1	0	2.246	-0.026	0	0	1.06	0	3	0	1	4.05	2.802	0	8.87	0	2	{'NRB'};
591-35-5	Oc1cc(Cl)cc(Cl)c1	NRB	Train	4.732	3.3803	2	0	0	0	3	46.2	0	1	0	0	3.462	0.881	9.803	2	1.048	1.103	0	0	0	1.328	1	0	1	0	2.236	-0.026	0	0	0.95	0	3	0	1	3.998	2.802	0	8.868	0	2	{'NRB'};
609-89-2	Oc1c(Cl)cc(Cl)cc1[N+]([O-])=O	NRB	Train	5.071	3.8133	2	0	1	0	4	40	0	3	2	0	3.715	1.124	10.277	6	1.1	1.123	0	1	0	1.261	1	0	1	0	2.353	0.005	0	20.509	1.513	0	4	2	1	4.076	3.407	1	9.175	0	2	{'NRB'};
103-50-4	C(OCc1ccccc1)c2ccccc2	NRB	Train	4.562	1.9651	0	0	0	0	2	48.3	0	1	0	0	3.609	0	10.054	4	0.983	1.107	0	0	0	1.296	2	0	0	0	2.194	0	0	0	4.13	0	0	0	0	3.587	1.989	0	8.536	0	0	{'NRB'};
119-61-9	O=C(c1ccccc1)c2ccccc2	NRB	Train	4.962	2.3618	0	0	0	0	2	54.2	0	1	0	0.075	3.579	0.544	10.193	4	0.989	1.095	0	0	0	1.313	2	0	0	0	2.307	-0.001	0	11.846	2.627	0	0	0	0	3.755	2.286	0	8.63	0	0	{'NRB'};
623-26-7	N#Cc1ccc(cc1)C#N	NRB	Train	4.641	3.0954	0	0	4	0	2	57.1	0	0	4	0	3.292	1.261	9.714	0	1.006	1.101	0	0	0	1.35	1	0	0	0	2.214	0.015	0	0	1.783	0	0	2	0	3.726	2.833	2	8.435	0	0	{'NRB'};
1897-45-6	Clc1c(Cl)c(C#N)c(Cl)c(C#N)c1Cl	NRB	Train	5.267	3.9658	4	0	4	0	6	57.1	0	0	4	0	4.005	1.197	10.51	0	1.099	1.085	0	0	0	1.402	1	0	1	0	2.438	0.001	0	0	1.254	0	4	2	0	4.254	3.103	2	9.543	0	4	{'NRB'};
330-55-2	CON(C)C(=O)Nc1ccc(Cl)c(Cl)c1	NRB	Train	4.869	3.0922	2	0	4	0	3	36	0	2	4	-0.393	3.83	1.831	10.363	2	1.037	1.135	0	0	0	1.25	1	0	1	0	2.296	-0.001	0	11.353	3.18	0	3	3	1	4.051	2.659	2	9.113	0	2	{'NRB'};
24019-05-4	O[S](=O)(=O)c1cc(Cl)ccc1Oc2ccc(Cl)cc2NC(=O)Nc3ccc(Cl)c(Cl)c3	NRB	Train	5.387	2.1249	5	0	7	0	9	44.2	0	5	6	-0.656	4.622	0.824	11.344	12	1.056	1.108	0	0	0	1.296	3	0	1	0	2.42	0	0	35.742	5.31	0	9	4	3	4.741	2.823	2	10.284	0	4	{'NRB'};
3766-81-2	CCC(C)c1ccccc1OC(=O)NC	NRB	Train	4.994	3.2017	0	0	2	0	2	37.5	2	2	1	-0.425	3.582	1.805	10.269	6	0.995	1.132	0	0	0	1.221	1	0	0	0	2.322	-0.001	0	11.111	2.668	0	1	0	1	3.713	2.322	1	8.49	0	0	{'NRB'};
2631-40-5	CNC(=O)Oc1ccccc1C(C)C	NRB	Train	4.975	3.2319	0	0	2	0	2	37.9	2	2	1	-0.432	3.525	1.733	10.222	6	0.998	1.132	0	0	0	1.222	1	0	0	0	2.311	0.001	0	11.023	2.571	0	1	0	1	3.713	2.381	1	8.464	0	0	{'NRB'};
584-84-9	Cc1ccc(cc1N=C=O)N=C=O	NRB	Train	4.872	3.4872	0	0	2	0	3	47.4	1	2	5	0	3.533	1.604	10.05	2	1.033	1.118	0	0	0	1.275	1	0	0	0	2.294	-0.002	0	19.925	2.223	0	2	4	0	3.783	2.923	2	8.667	0	0	{'NRB'};
1678-91-7	CCC1CCCCC1	NRB	Train	4.499	2.125	0	0	0	0	0	33.3	1	0	0	0	2.843	1.125	9.311	0	0.961	1.138	0	0	0	1.199	1	0	0	0	2.136	0.034	0	0	1.481	1	0	0	0	3.15	1.542	0	7.158	0	0	{'NRB'};
110-82-7	C1CCCCC1	NRB	Train	4	2	0	0	0	0	0	33.3	0	0	0	0	2.565	0	8.623	0	0.961	1.138	0	0	0	1.167	1	0	0	0	2	0.103	0	0	0.667	0	0	0	0	3.003	1.5	0	6.76	0	0	{'NRB'};
110-83-8	C1CCC=CC1	NRB	Train	4	2.2551	0	0	0	0	0	37.5	0	0	0	0	2.618	0	8.623	0	0.964	1.13	0	0	0	1.226	1	0	0	0	2	0.112	0	0	0.667	0	0	0	0	3.175	1.667	0	7.081	0	0	{'NRB'};
87-84-3	ClC1C(Br)C(Br)C(Br)C(Br)C1Br	NRB	Train	5.236	2.8937	6	0	0	0	0	33.3	0	0	0	0	5.031	0.799	10.434	0	1.043	1.091	0	0	0	1.534	1	1	1	0	2.414	0.004	1	0	0.873	0	0	0	0	6.951	2.155	0	13.179	0	6	{'NRB'};
542-18-7	ClC1CCCCC1	NRB	Train	4.414	2.1712	1	0	0	0	0	33.3	0	0	0	0	2.995	0.802	9.183	0	0.979	1.135	0	0	0	1.23	1	0	1	0	2.101	-0.064	0	0	0.975	0	0	0	0	3.658	1.849	0	7.988	0	1	{'NRB'};
3194-57-8	BrC1CCC(Br)C(Br)CCC1Br	NRB	Train	4.814	2.5137	4	0	0	0	0	33.3	0	0	0	0	4.816	0.827	10.135	0	0.999	1.112	0	0	0	1.457	1	1	0	0	2.247	0.003	1	0	1.244	0	0	0	0	6.915	1.861	0	12.953	0	4	{'NRB'};
3644-38-0	CCCC[Sn](CCCC)(CCCC)Oc1c(Cl)c(Cl)c(Cl)c(Cl)c1Cl	NRB	Train	5.401	3.3983	6	0	0	0	6	34.6	3	1	0	0	4.883	2.184	11.058	5	0.998	1.12	0	0	0	1.391	1	0	1	0	2.466	0	0	0	3.079	0	6	0	0	10.323	2.159	0	14.019	0	5	{'NRB'};
122-14-5	CO[P](=S)(OC)Oc1ccc(c(C)c1)[N+]([O-])=O	NRB	Train	5.276	3.4588	2	0	1	0	3	31	1	5	3	0	3.931	1.693	10.742	12	1.038	1.127	0	1	0	1.273	1	0	0	0	2.357	0	0	21.265	3.021	0	2	2	0	4.702	2.822	1	9.707	0	0	{'NRB'};
608-71-9	Oc1c(Br)c(Br)c(Br)c(Br)c1Br	NRB	Train	5.236	3.8407	5	0	0	0	6	46.2	0	1	0	0	5.017	0.799	10.434	2	1.086	1.051	0	0	0	1.542	1	1	0	0	2.414	0.004	1	0	0.873	0	6	0	1	6.982	2.479	0	13.184	0	5	{'NRB'};
19715-19-6	CC(C)(C)c1cc(C(O)=O)c(O)c(c1)C(C)(C)C	NRB	Train	5.459	3.6981	0	0	0	2	4	37.5	6	3	0	-1.093	3.762	1.162	11.1	8	0.993	1.13	0	0	0	1.233	1	0	0	0	2.467	0	0	11.22	1.737	0	1	0	2	3.883	2.546	0	8.814	0	0	{'NRB'};
961-11-5	CO[P](=O)(OC)OC(=CCl)c1cc(Cl)c(Cl)cc1Cl	NRB	Train	5.295	3.5985	5	0	0	0	4	35.7	0	4	0	-0.016	4.233	1.846	10.866	11	1.063	1.116	0	0	0	1.297	1	0	1	0	2.394	0	0	11.888	3.082	0	3	0	0	4.432	2.794	0	9.894	0	4	{'NRB'};
5707-44-8	CCc1ccc(cc1)c2ccccc2	NRB	Train	4.868	2.343	0	0	0	0	3	50	1	0	0	0	3.542	0.816	10.187	0	0.971	1.104	0	0	0	1.322	2	0	0	0	2.307	-0.001	0	0	2.434	0	0	0	0	3.738	1.893	0	8.539	0	0	{'NRB'};
40766-31-2	CC(c1ccccc1)c2cccc(C)c2C	NRB	Train	5.114	2.4193	0	0	0	0	4	47.1	3	0	0	0	3.66	0.703	10.497	0	0.969	1.11	0	0	0	1.324	2	0	0	0	2.374	0	0	0	2.706	0	0	0	0	3.771	1.875	0	8.682	0	0	{'NRB'};
101-77-9	Nc1ccc(Cc2ccc(N)cc2)cc1	NRB	Train	4.732	2.1649	0	0	2	0	4	44.8	0	0	4	0	3.617	0.648	10.3	0	0.983	1.12	0	0	0	1.293	2	0	0	0	2.275	0	0	0	3.095	0	2	4	4	3.694	2.144	2	8.636	0	0	{'NRB'};
843-55-0	Oc1ccc(cc1)C2(CCCCC2)c3ccc(O)cc3	NRB	Train	5.611	2.1018	0	0	0	1	4	45	0	2	0	0	3.889	0.548	10.936	4	0.987	1.114	0	0	0	1.259	3	0	0	0	2.488	0	0	0	2.321	0	2	0	2	3.787	2.171	0	8.859	0	0	{'NRB'};
97-23-4	Oc1ccc(Cl)cc1Cc2cc(Cl)ccc2O	NRB	Train	4.961	2.4328	2	0	0	0	6	48.1	0	2	0	0	3.947	0.732	10.578	6	1.022	1.104	0	0	0	1.305	2	0	1	0	2.349	0	0	0	3.001	0	4	0	2	3.939	2.572	0	9.249	0	2	{'NRB'};
70-30-4	Oc1c(Cl)cc(Cl)c(Cl)c1Cc2c(O)c(Cl)cc(Cl)c2Cl	NRB	Train	5.221	2.7448	6	0	0	0	10	48.1	0	2	0	0	4.379	0.74	10.991	6	1.07	1.095	0	0	0	1.336	2	0	1	0	2.449	0	0	0	3.068	0	8	0	2	4.183	2.802	0	9.891	0	6	{'NRB'};
101-14-4	Nc1ccc(Cc2ccc(N)c(Cl)c2)cc1Cl	NRB	Train	4.887	2.291	2	0	2	0	6	44.8	0	0	4	0	3.936	0.732	10.577	0	1.005	1.116	0	0	0	1.32	2	0	1	0	2.329	0	0	0	3.219	0	4	4	4	3.954	2.337	2	9.239	0	2	{'NRB'};
119-47-1	Cc1cc(Cc2cc(C)cc(c2O)C(C)(C)C)c(O)c(c1)C(C)(C)C	NRB	Train	5.415	2.605	0	0	0	2	8	40.4	8	2	0	0	4.08	1.006	11.361	8	0.979	1.124	0	0	0	1.277	2	0	0	0	2.459	0	0	0	3.688	0	2	0	2	3.872	2.133	0	9.14	0	0	{'NRB'};
6864-37-5	CC1CC(CCC1N)CC2CCC(N)C(C)C2	NRB	Train	4.887	1.7855	0	0	2	0	0	31.9	2	0	6	0	3.616	0.732	10.577	0	0.97	1.145	0	0	0	1.211	2	0	0	0	2.329	0	0	0	3.219	4	0	4	4	3.374	1.794	2	8.174	0	0	{'NRB'};
80-05-7	CC(C)(c1ccc(O)cc1)c2ccc(O)cc2	NRB	Train	5.511	2.4453	0	0	0	1	4	45.5	2	2	0	0	3.741	0.732	10.806	4	0.992	1.113	0	0	0	1.271	2	0	0	0	2.42	0	0	0	2.731	0	2	0	2	3.785	2.348	0	8.784	0	0	{'NRB'};
1843-05-6	CCCCCCCCOc1ccc(c(O)c1)C(=O)c2ccccc2	NRB	Train	5.076	1.9467	0	0	0	0	4	42	1	3	0	-0.185	4.049	2.094	10.679	10	0.989	1.121	0	0	0	1.25	2	0	0	0	2.372	0	0	12.363	5.623	0	2	0	1	3.827	2.222	0	8.963	0	0	{'NRB'};
510-15-6	CCOC(=O)C(O)(c1ccc(Cl)cc1)c2ccc(Cl)cc2	NRB	Train	5.656	2.6715	2	0	0	1	4	45.7	1	3	0	-0.741	4.116	1.33	10.978	9	1.02	1.11	0	0	0	1.279	2	0	1	0	2.481	0	0	12.298	2.211	0	2	0	1	3.944	2.562	0	9.362	0	2	{'NRB'};
79-94-7	CC(C)(c1cc(Br)c(O)c(Br)c1)c2cc(Br)c(O)c(Br)c2	NRB	Train	5.534	2.6742	4	0	0	1	8	45.5	2	2	0	0	5.001	0.74	11.131	4	1.019	1.094	0	0	0	1.4	2	1	0	0	2.475	0	1	0	2.978	0	6	0	2	6.896	2.361	0	12.971	0	4	{'NRB'};
134-32-7	Nc1cccc2ccccc12	NRB	Train	5.003	2.9434	0	0	3	0	3	50	0	0	3	0	3.347	0.629	10.084	0	0.982	1.108	0	0	0	1.321	3	0	0	0	2.351	0.004	0	0	1.075	0	1	2	2	3.876	2.091	1	8.48	0	0	{'NRB'};
2243-62-1	Nc1cccc2c(N)cccc12	NRB	Train	5.097	2.9965	0	0	6	0	4	45.5	0	0	6	0	3.429	0.73	10.265	0	0.988	1.121	0	0	0	1.301	3	0	0	0	2.39	-0.002	0	0	1.128	0	2	4	4	3.918	2.222	2	8.577	0	0	{'NRB'};
479-27-6	Nc1cccc2cccc(N)c12	NRB	Train	5.119	3.0152	0	0	6	0	4	45.5	0	0	6	0	3.429	0.73	10.265	0	0.988	1.121	0	0	0	1.302	3	0	0	0	2.394	-0.002	0	0	1.098	0	2	4	4	3.921	2.222	2	8.577	0	0	{'NRB'};
135-88-6	N(c1ccccc1)c2ccc3ccccc3c2	NRB	Train	4.933	2.0578	0	0	3	0	4	53.3	0	0	4	0	3.772	0	10.465	0	0.98	1.1	0	0	0	1.34	4	0	0	1	2.359	0	0	0	3.08	0	2	4	1	3.865	1.951	1	8.875	0	0	{'NRB'};
2050-76-2	Oc1c(Cl)cc(Cl)c2ccccc12	NRB	Train	5.177	3.0834	2	0	0	0	5	52.6	0	1	0	0	3.754	0.773	10.418	3	1.027	1.093	0	0	0	1.337	3	0	1	0	2.426	0.001	0	0	1.085	0	3	0	1	4.122	2.504	0	9.163	0	2	{'NRB'};
119-64-2	C1CCc2ccccc2C1	NRB	Train	4.861	2.4143	0	0	0	0	2	45.5	0	0	0	0	3.186	0	9.863	0	0.968	1.113	0	0	0	1.3	3	0	0	0	2.303	-0.007	0	0	1.047	0	0	0	0	3.657	1.733	0	8.069	0	0	{'NRB'};
3048-65-5	C1C=CCC2C=CCC12	NRB	Train	4.802	2.1315	0	0	0	0	0	42.9	0	0	0	0	3.065	0	9.805	0	0.967	1.119	0	0	0	1.308	3	0	0	0	2.323	0.012	0	0	0.95	2	0	0	0	3.466	1.685	0	7.805	0	0	{'NRB'};
16219-75-3	C\C=C1/CC2CC1C=C2	NRB	Train	4.783	2.289	0	0	0	0	0	42.9	1	0	0	1.669	3.072	1.057	9.982	0	0.967	1.119	0	0	0	1.324	3	0	0	0	2.413	0.012	0	0	1.358	2	0	0	0	3.594	1.704	0	7.933	0	0	{'NRB'};
77-73-6	C1C=CC2C3CC(C=C3)C12	NRB	Train	5	2.039	0	0	0	0	0	45.5	0	0	0	0	3.196	0	10.284	0	0.968	1.113	0	0	0	1.35	6	0	0	0	2.518	0.003	0	0	0.912	4	0	0	0	3.633	1.633	0	8.066	0	0	{'NRB'};
82-45-1	Nc1cccc2C(=O)c3ccccc3C(=O)c12	NRB	Train	5.352	2.4062	0	0	3	0	5	53.8	0	2	3	-0.309	3.801	0.682	10.784	8	1.011	1.099	0	0	0	1.298	6	0	0	0	2.518	0	0	24.44	1.322	0	1	2	2	3.966	2.569	1	8.965	0	0	{'NRB'};
92-88-6	Oc1ccc(cc1)c2ccc(O)cc2	NRB	Train	4.88	2.4429	0	0	0	0	4	50	0	2	0	0	3.578	0.673	10.289	4	1.003	1.104	0	0	0	1.277	2	0	0	0	2.316	-0.001	0	0	2.38	0	2	0	2	3.767	2.476	0	8.634	0	0	{'NRB'};
6362-80-7	CC(C)(CC(=C)c1ccccc1)c2ccccc2	NRB	Train	5.393	2.1651	0	0	0	1	2	47.4	2	0	0	1.199	3.776	0.662	10.741	0	0.969	1.109	0	0	0	1.317	2	0	0	0	2.366	0	0	0	3.601	0	0	0	0	3.697	1.931	0	8.77	0	0	{'NRB'};
85954-11-6	Cc1cc(cc(C)c1OCC2CO2)c3cc(C)c(OCC4CO4)c(C)c3	NRB	Train	5.124	1.6801	0	0	0	0	8	42.3	4	4	0	0	4.148	0.596	11.063	10	0.996	1.12	0	0	0	1.234	4	0	0	0	2.437	0	0	0	3.93	0	2	0	0	3.882	2	0	9.237	0	0	{'NRB'};
948-65-2	[nH]1c2ccccc2cc1c3ccccc3	NRB	Train	4.835	2.2543	0	0	3	0	3	53.8	0	0	4	0	3.666	0	10.423	0	0.982	1.099	0	0	0	1.354	4	0	0	1	2.417	0	0	0	2.345	0	0	4	1	3.942	1.944	1	8.839	0	0	{'NRB'};
10605-21-7	COC(=O)Nc1[nH]c2ccccc2n1	NRB	Train	4.802	2.6247	0	0	4	0	2	39.1	0	2	9	-0.538	3.601	1.489	10.297	3	1.027	1.137	0	0	0	1.245	3	0	0	1	2.386	-0.001	0	10.865	2.684	0	0	4	2	3.936	2.512	3	8.751	0	0	{'NRB'};
94-52-0	[O-][N+](=O)c1ccc2[nH]cnc2c1	NRB	Train	4.931	2.9714	0	0	3	0	3	41.2	0	2	6	0	3.507	1.028	10.239	4	1.05	1.137	0	1	0	1.273	3	0	0	1	2.375	-0.002	0	20.668	1.723	0	1	6	1	3.966	2.875	3	8.841	0	0	{'NRB'};
100-43-6	C=Cc1ccncc1	NRB	Train	4.499	3.0701	0	0	1	0	0	46.7	0	0	1	0	3.013	1.125	9.311	0	0.984	1.116	0	0	0	1.299	1	0	0	0	2.136	0.045	0	0	1.481	0	0	2	0	3.599	2.208	1	7.964	0	0	{'NRB'};
504-29-0	Nc1ccccn1	NRB	Train	4.414	3.2496	0	0	1	0	0	38.5	0	0	3	0	2.883	0.802	9.183	0	0.998	1.141	0	0	0	1.253	1	0	0	0	2.101	-0.081	0	0	0.975	0	0	3	2	3.587	2.381	2	7.838	0	0	{'NRB'};
504-24-5	Nc1ccncc1	NRB	Train	4.414	3.201	0	0	0	0	0	38.5	0	0	3	0	2.883	0.802	9.183	0	0.998	1.141	0	0	0	1.252	1	0	0	0	2.101	-0.081	0	0	0.975	0	1	4	2	3.579	2.381	2	7.834	0	0	{'NRB'};
462-08-8	Nc1cccnc1	NRB	Train	4.414	3.223	0	0	1	0	0	38.5	0	0	2	0	2.883	0.802	9.183	0	0.998	1.141	0	0	0	1.256	1	0	0	0	2.101	-0.081	0	0	0.975	0	1	4	2	3.581	2.381	2	7.834	0	0	{'NRB'};
148-24-3	Oc1cccc2cccnc12	NRB	Train	5.003	3.0607	0	0	1	0	3	50	0	1	3	0	3.367	0.629	10.084	2	1.004	1.109	0	0	0	1.295	3	0	0	0	2.351	0.004	0	0	1.075	0	1	3	1	3.895	2.364	1	8.515	0	0	{'NRB'};
92-84-2	N1c2ccccc2Sc3ccccc13	NRB	Train	5.047	2.2477	1	0	2	0	4	52.2	0	0	4	0	3.678	0	10.4	0	0.988	1.09	0	0	0	1.366	6	0	0	1	2.414	0	0	0	1.443	0	4	4	1	4.046	1.929	1	8.933	0	0	{'NRB'};
333-41-5	CCO[P](=S)(OCC)Oc1cc(C)nc(n1)C(C)C	NRB	Train	5.29	3.4786	2	0	1	0	0	30	5	3	6	0	3.963	1.958	10.77	8	1.002	1.136	0	0	0	1.263	1	0	0	0	2.36	0	0	0	3.196	0	0	5	0	4.699	2.227	2	9.633	0	0	{'NRB'};
2465-27-2	CN(C)c1ccc(cc1)C(=N)c2ccc(cc2)N(C)C	NRB	Train	5	2.2838	0	0	6	0	4	41.5	0	0	8	0.556	3.887	1.048	10.745	0	0.982	1.128	0	0	0	1.281	2	0	0	0	2.358	0	0	0	3.585	0	2	6	1	3.796	2.067	3	8.919	0	0	{'NRB'};
21564-17-0	N#CSCSc1sc2ccccc2n1	NRB	Train	4.802	2.3043	3	0	1	0	2	45	0	0	4	0	3.86	1.632	10.181	0	1.01	1.079	0	0	0	1.438	3	0	0	0	2.38	-0.001	0	0	3.108	0	0	2	0	4.346	2.25	2	9.455	0	0	{'NRB'};
55250-84-5	CN(C1CCCCC1)c2ccc3c(Oc4cc(C)c(Nc5ccccc5)cc4C36OC(=O)c7ccccc67)c2	NRB	Train	5.775	1.4888	0	0	5	1	10	47.9	1	3	9	-0.314	4.579	0.42	11.693	14	0.992	1.111	0	0	0	1.286	11	0	0	1	2.666	0	0	13.296	3.124	1	5	8	1	4.026	2.024	2	9.653	1	0	{'NRB'};
834-12-8	CCNc1nc(NC(C)C)nc(SC)n1	NRB	Train	4.837	3.2718	1	0	6	0	0	28.1	3	0	13	0	3.665	1.621	10.229	0	0.996	1.153	0	0	0	1.232	1	0	0	0	2.307	-0.001	0	0	2.315	0	0	3	2	3.939	2.111	5	8.797	0	0	{'NRB'};
90-41-5	Nc1ccccc1c2ccccc2	NRB	Train	4.985	2.5536	0	0	3	0	3	50	0	0	3	0	3.49	0.569	10.158	0	0.98	1.107	0	0	0	1.313	2	0	0	0	2.327	0.001	0	0	2.096	0	1	2	2	3.765	2.077	1	8.528	0	0	{'NRB'};
134-83-8	ClC(c1ccccc1)c2ccc(Cl)cc2	NRB	Train	4.971	2.3195	2	0	0	0	3	52	0	0	0	0	3.837	0.648	10.338	0	0.998	1.095	0	0	0	1.352	2	0	1	0	2.322	0	0	0	2.758	0	1	0	0	3.926	2.17	0	9.118	0	2	{'NRB'};
110-02-1	s1cccc1	NRB	Train	3.618	3.2048	1	0	0	0	0	44.4	0	0	0	0	2.816	0	8.412	0	0.983	1.083	0	0	0	1.476	1	0	0	0	2	-0.214	0	0	0.579	0	0	0	0	4.034	1.967	0	8.415	0	0	{'NRB'};
71-55-6	CC(Cl)(Cl)Cl	NRB	Train	5	3.5426	3	0	0	1	0	25	2	0	0	0	3.224	0.722	9.657	0	1.078	1.135	0	0	1	1.366	0	0	0	0	2	0.389	0	0	0.8	0	0	0	0	4.227	3.117	0	8.859	0	3	{'NRB'};
7299-99-2	CCCCC(CC)C(=O)OCC(COC(=O)C(CC)CCCC)(COC(=O)C(CC)CCCC)COC(=O)C(CC)CCCC	NRB	Train	5.345	6.9923	0	0	0	1	0	32.7	8	8	0	-1.343	4.603	2.936	11.367	32	0.988	1.14	0	0	0	1.18	0	0	0	0	2.361	0	0	52.856	3.435	0	0	0	0	3.563	2.25	0	9.275	0	0	{'NRB'};
112-96-9	CCCCCCCCCCCCCCCCCCN=C=O	NRB	Train	3.978	2.9644	0	0	1	0	0	32.8	1	1	1	0	3.799	3.44	9.762	1	0.971	1.141	0	0	0	1.207	0	0	0	0	1.98	0	0	9.874	8.527	0	0	1	0	3.359	1.905	1	8.252	0	0	{'NRB'};
79-19-6	NNC(N)=S	NRB	Train	4.17	3.3271	1	1	0	0	0	10	0	0	0	0.116	2.767	0.971	8.597	0	1.027	1.183	1	0	0	1.193	0	0	0	0	1.848	0.419	0	0	1.542	0	0	1	5	3.849	3.167	3	8.14	0	0	{'NRB'};
402-31-3	FC(F)(F)c1cccc(c1)C(F)(F)F	NRB	Train	5.382	3.4093	0	0	0	2	2	44.4	2	0	0	0	3.648	1.197	10.84	0	1.139	1.229	0	0	2	1.046	1	0	0	0	2.381	0.001	0	0	2.219	0	0	0	0	3.809	4.417	0	8.673	0	6	{'NRB'};
99-09-2	Nc1cccc(c1)[N+]([O-])=O	NRB	Train	4.796	3.4398	0	0	2	0	2	37.5	0	2	4	0	3.288	1.185	9.882	4	1.039	1.14	0	1	0	1.224	1	0	0	0	2.243	0.015	0	20.206	1.686	0	2	4	2	3.837	3.133	2	8.506	0	0	{'NRB'};
88-75-5	Oc1ccccc1[N](=O)=O	NRB	Train	4.923	3.5834	0	0	1	0	2	40	0	3	2	0	3.299	1.185	9.911	6	1.057	1.13	0	1	0	1.213	1	0	0	0	2.267	0.015	0	20.135	1.563	0	2	2	1	3.861	3.333	1	8.518	0	0	{'NRB'};
100-17-4	COc1ccc(cc1)[N+]([O-])=O	NRB	Train	4.782	3.3148	0	0	1	0	2	38.9	0	3	2	0	3.37	1.273	9.947	6	1.041	1.132	0	1	0	1.211	1	0	0	0	2.251	-0.008	0	20.331	1.951	0	2	2	0	3.834	2.985	1	8.549	0	0	{'NRB'};
119-33-5	Cc1ccc(O)c(c1)[N+]([O-])=O	NRB	Train	4.965	3.6023	0	0	2	0	3	38.9	1	3	2	0	3.375	1.16	10.099	6	1.041	1.132	0	1	0	1.218	1	0	0	0	2.305	-0.008	0	20.439	1.553	0	2	2	1	3.882	3.182	1	8.601	0	0	{'NRB'};
94-75-7	OC(=O)COc1ccc(Cl)cc1Cl	NRB	Train	4.856	3.0864	2	0	0	0	3	42.1	0	3	0	-1.05	3.735	1.662	10.15	2	1.061	1.115	0	0	0	1.249	1	0	1	0	2.281	-0.002	0	10.157	2.83	0	3	0	1	4.009	2.991	0	9.053	0	2	{'NRB'};
3622-84-2	CCCCN[S](=O)(=O)c1ccccc1	NRB	Train	5.372	2.8994	1	0	3	0	1	34.5	1	2	3	0	3.649	2.108	10.403	6	1.001	1.129	0	0	0	1.249	1	0	0	0	2.327	0.001	0	23.192	3.163	0	1	2	1	4.705	2.542	1	9.481	0	0	{'NRB'};
599-61-1	Nc1cccc(c1)[S](=O)(=O)c2cccc(N)c2	NRB	Train	5.516	2.7057	1	0	2	0	4	41.4	0	2	4	0	3.872	0.732	10.806	8	1.012	1.118	0	0	0	1.29	2	0	0	0	2.426	0	0	24.454	2.676	0	4	4	4	4.738	2.681	2	9.664	0	0	{'NRB'};
330-54-1	CN(C)C(=O)Nc1ccc(Cl)c(Cl)c1	NRB	Train	4.862	3.0744	2	0	3	0	3	37.5	0	1	5	-0.205	3.772	1.618	10.32	3	1.025	1.132	0	0	0	1.283	1	0	1	0	2.292	0.001	0	11.247	2.902	0	3	2	1	4.051	2.599	2	9.082	0	2	{'NRB'};
782-74-1	Clc1ccccc1NNc2ccccc2Cl	NRB	Train	4.845	2.3287	2	1	6	0	4	46.2	0	0	8	0	3.89	0.625	10.367	0	1.01	1.114	1	0	0	1.32	2	0	1	0	2.285	0	0	0	3.574	0	4	6	2	3.929	2.243	2	9.172	0	2	{'NRB'};
86-73-7	C1c2ccccc2c3ccccc13	NRB	Train	5.014	2.3207	0	0	0	0	4	56.5	0	0	0	0	3.508	0	10.384	0	0.975	1.09	0	0	0	1.355	6	0	0	0	2.469	-0.001	0	0	1.305	0	0	0	0	3.866	1.859	0	8.609	0	0	{'NRB'};
719-96-0	FC(Cl)(Cl)SN1C(=O)c2ccccc2C1=O	NRB	Train	5.188	2.6152	3	0	2	1	2	45	0	2	2	-1.233	3.998	1.274	10.841	6	1.082	1.116	0	0	0	1.287	3	0	0	0	2.497	0	0	23.37	2.276	0	0	3	0	4.257	3.123	1	9.436	0	3	{'NRB'};
1552-42-7	CN(C)c1ccc(cc1)C2(OC(=O)c3cc(ccc23)N(C)C)c4ccc(cc4)N(C)C	NRB	Train	5.715	2.0229	0	0	4	1	7	43.3	0	2	6	-0.299	4.337	0.971	11.472	9	0.991	1.122	0	0	0	1.275	5	0	0	0	2.617	0	0	13.096	2.313	1	3	6	0	3.97	2.099	3	9.415	1	0	{'NRB'};
3896-11-5	Cc1cc(n2nc3ccc(Cl)cc3n2)c(O)c(c1)C(C)(C)C	NRB	Train	5.414	2.419	1	2	11	1	7	42.5	4	1	12	0	4.094	0.917	11.157	3	1.001	1.124	0	0	0	1.303	4	0	1	1	2.489	0	0	0	2.907	0	3	10	1	4.065	2.229	3	9.38	0	1	{'NRB'};
10315-98-7	CC(C)CN1CCOCC1	NRB	Train	4.593	2.3348	0	0	0	0	0	29.6	2	1	2	0	3.098	1.461	9.665	0	0.981	1.149	0	0	0	1.17	1	0	0	0	2.175	0.012	0	0	2.298	0	0	3	0	3.265	1.833	1	7.58	0	0	{'NRB'};
51-52-5	CCCC1=CC(=O)NC(=S)N1	NRB	Train	4.768	2.808	1	0	2	0	0	33.3	1	1	3	1.18	3.423	1.455	9.921	2	1.007	1.133	0	0	0	1.278	1	0	0	0	2.262	-0.008	0	10.844	1.945	0	0	3	2	3.904	2.515	2	8.644	0	0	{'NRB'};
482-89-3	O=C1\C(Nc2ccccc12)=C\3Nc4ccccc4C3=O	NRB	Train	5.115	1.9359	0	0	6	0	4	53.3	0	2	6	0.355	3.962	0.548	10.947	6	1.013	1.103	0	0	0	1.3	6	0	0	0	2.529	0	0	24.736	2.583	0	2	8	2	3.945	2.417	2	9.123	0	0	{'NRB'};
10319-14-9	Oc1c(Br)c2ccccc2nc1C3C(=O)c4ccccc4C3=O	NRB	Train	5.28	2.0284	1	0	3	0	4	54.5	0	3	5	-0.647	4.44	0.636	11.127	10	1.022	1.092	0	0	0	1.327	6	1	0	0	2.551	0	1	25.24	2.585	1	2	4	1	6.881	2.525	1	11.664	0	1	{'NRB'};
71767-67-4	[O-][N+](=O)c1cc(Cl)c(N=Nc2ccc(cc2)N(CCC#N)CCC#N)c(Cl)c1	NRB	Train	5.054	2.3939	2	1	8	0	6	42.9	0	2	16	0	4.393	1.709	10.966	4	1.032	1.128	0	1	0	1.289	2	0	1	0	2.374	0	0	21.618	5.285	0	6	14	0	4.09	2.758	6	9.674	0	2	{'NRB'};
61968-52-3	CCC(=O)Nc1cc(ccc1N=Nc2ccc(cc2Cl)[N](=O)=O)N(CCOC(C)=O)CCOC(C)=O	NRB	Train	5.003	2.6389	1	1	12	0	6	37.1	3	7	15	-1.11	4.549	1.969	11.22	8	1.03	1.137	0	1	0	1.218	2	0	1	0	2.38	0	0	56.27	4.828	0	6	15	1	3.992	2.753	5	9.692	0	1	{'NRB'};
59722-76-8	Nc1c(Oc2ccc(Br)cc2)cc(O)c3C(=O)c4ccccc4C(=O)c13	NRB	Train	5.421	1.9985	1	0	4	0	9	52.6	0	4	3	-0.848	4.52	0.638	11.207	15	1.025	1.097	0	0	0	1.305	7	1	0	0	2.558	0	1	25.591	3.126	0	5	2	3	6.879	2.561	1	11.671	0	1	{'NRB'};
12217-77-5	Oc1ccc(Nc2ccccc2)c3C(=O)c4c(c(O)ccc4[N+]([O-])=O)C(=O)c13	NRB	Train	5.468	2.0989	0	0	7	0	9	50	0	6	8	-1.693	4.31	0.82	11.288	18	1.04	1.108	0	1	0	1.261	7	0	0	1	2.583	0	0	48.901	2.801	0	5	6	3	4.061	2.887	2	9.531	0	0	{'NRB'};
26780-96-1	CC1=CC(C)(C)Nc2ccccc12	NRB	Train	5.32	2.628	0	0	2	1	2	42.9	3	0	3	1.361	3.454	0.773	10.617	0	0.975	1.122	0	0	0	1.3	3	0	0	0	2.428	0.001	0	0	1.204	1	1	5	1	3.792	1.904	1	8.475	0	0	{'NRB'};
67-66-3	ClC(Cl)Cl	NRB	Train	4	2.8657	3	0	0	0	0	20	1	0	0	0	3.134	0.811	8.318	0	1.148	1.132	0	0	0	1.376	0	0	0	0	1.732	-0.636	0	0	1	0	0	0	0	4.118	3.417	0	8.732	0	3	{'NRB'};
106-93-4	BrCCBr	NRB	Train	3.414	2.1303	2	0	0	0	0	25	2	0	0	0	4.047	1	7.408	0	1.014	1.116	0	0	0	1.5	0	1	0	0	1.618	-0.501	0	0	1.707	0	0	0	0	6.901	2.125	0	12.252	0	2	{'NRB'};
96-18-4	ClCC(Cl)CCl	NRB	Train	4.303	3.0128	3	0	0	0	0	27.3	2	0	0	0	3.295	1.459	8.815	0	1.046	1.136	0	0	0	1.28	0	0	1	0	1.932	-0.226	0	0	1.745	0	0	0	0	3.819	2.778	0	8.704	0	3	{'NRB'};
103-69-5	CCNc1ccccc1	NRB	Train	4.517	2.7655	0	0	1	0	1	40	1	0	2	0	3.073	1.409	9.391	0	0.976	1.129	0	0	0	1.264	1	0	0	0	2.149	-0.024	0	0	2.036	0	1	3	1	3.562	1.963	1	7.899	0	0	{'NRB'};
2855-13-2	CC1(C)CC(N)CC(C)(CN)C1	NRB	Train	5.461	2.7306	0	0	7	2	0	29.4	4	0	5	0	3.271	1.124	10.724	0	0.972	1.151	0	0	0	1.2	1	0	0	0	2.412	0.003	0	0	1.306	0	0	3	4	3.487	1.986	2	7.935	0	0	{'NRB'};
1141-38-4	OC(=O)c1ccc2cc(ccc2c1)C(O)=O	NRB	Train	5.018	2.6755	0	0	0	0	4	50	0	4	0	-1.992	3.746	1.125	10.568	8	1.035	1.104	0	0	0	1.254	3	0	0	0	2.396	0	0	21.451	2.158	0	0	0	2	3.919	3	0	8.915	0	0	{'NRB'};
583-39-1	S=C1Nc2ccccc2N1	NRB	Train	4.802	2.6956	1	0	2	0	2	43.8	0	0	4	0.682	3.385	0.664	10.012	0	1.003	1.109	0	0	0	1.351	3	0	0	0	2.364	-0.007	0	0	1.146	0	2	4	2	3.945	2.167	2	8.71	0	0	{'NRB'};
132-65-0	s1c2ccccc2c3ccccc13	NRB	Train	5.014	2.6689	1	0	0	0	4	57.1	0	0	0	0	3.647	0	10.384	0	0.981	1.075	0	0	0	1.419	6	0	0	0	2.469	-0.001	0	0	1.305	0	0	0	0	4.345	1.885	0	9.171	0	0	{'NRB'};
96-50-4	Nc1sccn1	NRB	Train	4.303	3.3609	1	0	0	0	0	30	0	0	2	0	2.965	0.862	9.067	0	1.016	1.133	0	0	0	1.35	1	0	0	0	2.115	0.139	0	0	0.956	0	0	1	2	4.123	2.417	2	8.563	0	0	{'NRB'};
50-06-6	CCC1(C(=O)NC(=O)NC1=O)c2ccccc2	NRB	Train	5.697	2.6497	0	0	6	1	1	41.4	1	3	6	-1.903	3.768	0.972	10.864	10	1.021	1.128	0	0	0	1.235	2	0	0	0	2.511	0	0	35.007	1.861	0	0	2	2	3.82	2.789	2	8.806	0	0	{'NRB'};
4390-04-9	CC(CC(C)(C)C)CC(C)(C)CC(C)(C)C	NRB	Train	5.359	4.2584	0	0	0	3	0	32	9	0	0	0	3.51	1.842	10.987	0	0.96	1.141	0	0	0	1.256	0	0	0	0	2.314	-0.001	0	0	3.775	0	0	0	0	3.423	1.724	0	8.212	0	0	{'NRB'};
75-64-9	CC(C)(C)N	NRB	Train	5	3.1241	0	0	0	1	0	25	3	0	0	0	2.388	0.722	9.657	0	0.97	1.161	0	0	0	1.176	0	0	0	0	2	0.325	0	0	0.8	0	0	3	2	3.224	2.25	1	7.03	0	0	{'NRB'};
108-00-9	CN(C)CCN	NRB	Train	4.214	2.904	0	0	2	0	0	22.2	1	0	0	0	2.565	1.459	8.755	0	0.979	1.171	0	0	0	1.143	0	0	0	0	1.902	-0.213	0	0	2.052	0	0	2	2	3.07	2.167	2	6.918	0	0	{'NRB'};
111-40-0	NCCNCCN	NRB	Train	3.802	2.6771	0	0	2	0	0	20	2	0	0	0	2.715	1.95	8.394	0	0.986	1.179	0	0	0	1.083	0	0	0	0	1.848	0.131	0	0	2.885	0	0	4	5	2.937	2.357	3	6.869	0	0	{'NRB'};
112-24-3	NCCNCCNCCN	NRB	Train	3.902	2.906	0	0	4	0	0	21.4	2	0	0	0	3.063	2.322	8.881	0	0.985	1.175	0	0	0	1.104	0	0	0	0	1.919	-0.024	0	0	4.086	0	0	6	6	2.995	2.2	4	7.275	0	0	{'NRB'};
75-91-2	CC(C)(C)OO	NRB	Train	5.086	3.6943	0	0	0	1	0	25	3	2	0	0	2.62	0.918	9.771	3	1.005	1.156	0	0	0	1.104	0	0	0	0	2.074	-0.23	0	0	1.372	0	0	0	1	3.31	2.792	0	7.266	0	0	{'NRB'};
111-41-1	NCCNCCO	NRB	Train	3.802	2.7037	0	0	1	0	0	21.1	2	1	0	0	2.734	1.95	8.394	0	0.997	1.173	0	0	0	1.071	0	0	0	0	1.848	0.136	0	0	2.885	0	0	3	4	2.946	2.643	2	6.907	0	0	{'NRB'};
2885-00-9	CCCCCCCCCCCCCCCCCCS	NRB	Train	3.973	2.8789	1	0	0	0	0	31.6	2	0	0	0	3.744	3.301	9.649	0	0.963	1.137	0	0	0	1.238	0	0	0	0	1.975	0	0	0	7.718	0	0	0	0	3.349	1.617	0	8.202	0	0	{'NRB'};
461-58-5	NC(N)=NC#N	NRB	Train	4.214	4.0251	0	0	0	0	0	20	0	0	3	-0.197	2.752	1.459	8.755	0	1.041	1.199	0	0	0	1.171	0	0	0	0	1.902	-0.277	0	0	2.052	0	0	0	4	3.496	3.528	4	7.753	0	0	{'NRB'};
1656-63-9	CCCCCCCCCCCCSP(SCCCCCCCCCCCC)SCCCCCCCCCCCC	NRB	Train	4.5	3.9147	4	0	0	0	0	31.3	3	0	0	0	4.566	3.777	10.56	0	0.963	1.133	0	0	0	1.271	0	0	0	0	2.121	0	0	0	7.395	0	0	0	0	4.527	1.552	0	9.639	0	0	{'NRB'};
78-40-0	CCO[P](=O)(OCC)OCC	NRB	Train	5.259	4.7145	1	0	0	0	0	23.1	3	4	0	0	3.375	1.868	10.091	9	1.014	1.149	0	0	0	1.165	0	0	0	0	2.236	0.015	0	11.347	1.836	0	0	0	0	4.415	2.619	0	9.008	0	0	{'NRB'};
512-56-1	CO[P](=O)(OC)OC	NRB	Train	5.236	4.6932	1	0	0	0	0	17.6	0	4	0	0	3.144	1.406	9.967	9	1.041	1.155	0	0	0	1.136	0	0	0	0	2.189	-0.09	0	10.653	1.309	0	0	0	0	4.421	3.038	0	8.962	0	0	{'NRB'};
78-42-2	CCCCC(CC)CO[P](=O)(OCC(CC)CCCC)OCC(CC)CCCC	NRB	Train	5.271	5.431	1	0	0	0	0	30	6	4	0	0	4.187	2.826	10.853	15	0.978	1.142	0	0	0	1.194	0	0	0	0	2.298	0	0	13.429	3.847	0	0	0	0	4.416	1.959	0	9.317	0	0	{'NRB'};
3634-67-1	CCCCCC[Si](Cl)(CCCCCC)CCCCCC	NRB	Train	5.262	3.6865	2	0	0	0	0	30.5	3	0	0	0	3.88	2.733	10.387	0	0.962	1.135	0	0	0	1.299	0	0	1	0	2.257	0	0	0	3.441	0	0	0	0	4.278	1.665	0	9.024	0	1	{'NRB'};
95-80-7	Cc1ccc(N)cc1N	NRB	Train	4.807	3.2576	0	0	2	0	3	36.8	1	0	5	0	3.099	0.881	9.833	0	0.986	1.14	0	0	0	1.254	1	0	0	0	2.246	-0.025	0	0	1.06	0	2	4	4	3.709	2.333	2	8.111	0	0	{'NRB'};
95-78-3	Cc1ccc(C)c(N)c1	NRB	Train	4.807	3.2147	0	0	2	0	3	40	2	0	3	0	3.087	0.881	9.833	0	0.976	1.129	0	0	0	1.288	1	0	0	0	2.246	-0.024	0	0	1.06	0	1	2	2	3.704	2.111	1	8.099	0	0	{'NRB'};
101-61-1	CN(C)c1ccc(Cc2ccc(cc2)N(C)C)cc1	NRB	Train	4.83	2.1379	0	0	2	0	4	41.5	0	0	4	0	3.819	1.039	10.623	0	0.977	1.126	0	0	0	1.287	2	0	0	0	2.311	0	0	0	3.774	0	2	4	0	3.718	1.904	2	8.803	0	0	{'NRB'};
99-64-9	CN(C)c1cccc(c1)C(O)=O	NRB	Train	4.882	3.2197	0	0	2	0	2	39.1	0	2	2	-0.89	3.399	1.258	10.136	4	1.008	1.13	0	0	0	1.221	1	0	0	0	2.288	0.004	0	10.557	2.011	0	1	2	1	3.733	2.667	1	8.409	0	0	{'NRB'};
603-11-2	OC(=O)c1cccc(c1C(O)=O)[N+]([O-])=O	NRB	Train	5.201	3.8748	0	0	2	0	3	40	0	6	3	-3.157	3.707	1.254	10.498	12	1.092	1.129	0	1	0	1.174	1	0	0	0	2.404	-0.001	0	42.199	1.609	0	1	2	2	3.94	3.756	1	8.937	0	0	{'NRB'};
6683-19-8	CC(C)(C)c1cc(CCC(=O)OCC(COC(=O)CCc2cc(c(O)c(c2)C(C)(C)C)C(C)(C)C)(COC(=O)CCc3cc(c(O)c(c3)C(C)(C)C)C(C)(C)C)COC(=O)CCc4cc(c(O)c(c4)C(C)(C)C)C(C)(C)C)cc(c1O)C(C)(C)C	NRB	Train	5.489	1.8973	0	0	0	9	16	37.8	24	12	0	-2.385	5.293	0.927	12.609	40	0.988	1.129	0	0	0	1.236	4	0	0	0	2.467	0	0	56.39	5.365	0	4	0	4	3.897	2.266	0	10.292	0	0	{'NRB'};
88-44-8	Cc1ccc(N)c(c1)[S](O)(=O)=O	NRB	Train	5.375	3.6618	1	0	1	0	3	33.3	1	3	2	0	3.564	1.124	10.524	6	1.033	1.129	0	0	0	1.235	1	0	0	0	2.368	0.004	0	21.363	1.671	0	2	2	3	4.74	3.16	1	9.542	0	0	{'NRB'};
88-53-9	Cc1cc(N)c(cc1Cl)[S](O)(=O)=O	NRB	Train	5.385	3.7456	2	0	2	0	4	33.3	1	3	2	0	3.745	1.084	10.644	6	1.048	1.126	0	0	0	1.258	1	0	1	0	2.396	-0.002	0	21.468	1.693	0	3	2	3	4.742	3.207	1	9.697	0	1	{'NRB'};
80-09-1	Oc1ccc(cc1)[S](=O)(=O)c2ccc(O)cc2	NRB	Train	5.511	2.6317	1	0	0	0	4	44.4	0	4	0	0	3.884	0.732	10.806	12	1.03	1.105	0	0	0	1.275	2	0	0	0	2.42	0	0	24.186	2.731	0	4	0	2	4.737	2.917	0	9.671	0	0	{'NRB'};
19438-60-9	CC1CCC2C(C1)C(=O)OC2=O	NRB	Train	5.016	2.2586	0	0	0	0	0	37.5	1	3	0	-0.589	3.389	0.799	10.366	8	1.012	1.13	0	0	0	1.195	3	0	0	0	2.441	-0.002	0	22.204	1.197	3	0	0	0	3.686	2.611	0	8.289	0	0	{'NRB'};
1212-29-9	S=C(NC1CCCCC1)NC2CCCCC2	NRB	Train	4.694	1.7937	1	0	6	0	0	32.5	0	0	6	0.902	3.673	0.5	10.219	0	0.975	1.137	0	0	0	1.228	2	0	0	0	2.236	0	0	0	3.872	0	0	4	2	3.856	1.75	2	8.614	0	0	{'NRB'};
76-86-8	Cl[Si](c1ccccc1)(c2ccccc2)c3ccccc3	NRB	Train	5.665	1.9758	2	0	0	0	3	51.4	0	0	0	0	4.052	0.432	10.89	0	0.976	1.085	0	0	0	1.424	3	0	1	0	2.49	0	0	0	1.839	0	3	0	0	4.433	1.99	0	9.487	0	1	{'NRB'};
1163-19-5	Brc1c(Br)c(Br)c(Oc2c(Br)c(Br)c(Br)c(Br)c2Br)c(Br)c1Br	NRB	Train	5.307	3.0431	10	0	0	0	12	52.2	0	1	0	0	5.701	0.719	11.156	4	1.089	1.03	0	0	0	1.583	2	1	0	0	2.485	0	1	0	3.176	0	12	0	0	6.99	2.217	0	13.877	0	10	{'NRB'};
1709-70-2	Cc1c(Cc2cc(c(O)c(c2)C(C)(C)C)C(C)(C)C)c(C)c(Cc3cc(c(O)c(c3)C(C)(C)C)C(C)(C)C)c(C)c1Cc4cc(c(O)c(c4)C(C)(C)C)C(C)(C)C	NRB	Train	5.493	2.107	0	0	0	6	18	40	21	3	0	0	4.889	0.97	12.308	12	0.974	1.125	0	0	0	1.283	4	0	0	0	2.525	0	0	0	3.898	0	3	0	3	3.956	2	0	9.962	0	0	{'NRB'};
10081-67-1	CC(C)(c1ccccc1)c2ccc(Nc3ccc(cc3)C(C)(C)c4ccccc4)cc2	NRB	Train	5.511	1.5321	0	0	2	2	6	48.4	4	0	4	0	4.328	0.541	11.432	0	0.973	1.108	0	0	0	1.315	4	0	0	1	2.431	0	0	0	5.586	0	2	4	1	3.805	1.903	1	9.379	0	0	{'NRB'};
76-93-7	OC(=O)C(O)(c1ccccc1)c2ccccc2	NRB	Train	5.645	2.6483	0	0	0	1	2	48.3	0	3	0	-1.283	3.768	0.922	10.779	8	1.01	1.108	0	0	0	1.253	2	0	0	0	2.461	0	0	11.372	2.163	0	0	0	2	3.815	2.662	0	8.81	0	0	{'NRB'};
81-11-8	Nc1ccc(\C=C\c2ccc(N)cc2[S](O)(=O)=O)c(c1)[S](O)(=O)=O	NRB	Train	5.392	2.6779	2	0	2	0	6	36.8	0	6	4	0	4.264	1.018	11.255	12	1.043	1.121	0	0	0	1.244	2	0	0	0	2.416	0	0	45.607	4.149	0	4	4	6	4.747	3.16	2	10.25	0	0	{'NRB'};
7267-14-3	OC(=O)c1ccc(Cl)c2c(Cl)ccc(C(=O)OC(=O)c3ccc(Cl)c4c(Cl)ccc(C(O)=O)c34)c12	NRB	Train	5.35	2.0188	4	0	0	0	12	53.3	0	7	0	-5.135	4.7	0.899	11.524	18	1.062	1.092	0	0	0	1.297	6	0	1	0	2.522	0	0	49.639	5.027	0	4	0	2	4.18	2.932	0	10.094	2	4	{'NRB'};
115-28-6	OC(=O)C1C(C(O)=O)C2(Cl)C(=C(Cl)C1(Cl)C2(Cl)Cl)Cl	NRB	Train	5.995	3.0045	6	0	0	3	0	39.1	0	4	0	-3.753	4.318	1.053	11.51	8	1.116	1.112	0	0	0	1.278	3	0	1	0	2.789	0	0	22.691	1.075	4	0	0	2	4.405	3.355	0	9.839	0	6	{'NRB'};
3733-79-7	CC(C)C1=CC2C(C)CC1C3C2C(=O)OC3=O	NRB	Train	5.38	2.1089	0	0	0	0	0	40	3	3	0	0.787	3.73	1	10.919	8	0.998	1.125	0	0	0	1.237	6	0	0	0	2.596	0	0	23.572	1.434	5	0	0	0	3.795	2.353	0	8.688	0	0	{'NRB'};
83-32-9	C1Cc2cccc3cccc1c23	NRB	Train	5.119	2.5804	0	0	0	0	4	54.5	0	0	0	0	3.434	0	10.355	0	0.974	1.094	0	0	0	1.369	7	0	0	0	2.471	0.001	0	0	0.751	0	0	0	0	3.941	1.806	0	8.592	0	0	{'NRB'};
123251-96-7	Nc1c(Cl)cc(cc1[S](O)(=O)=O)c2cc(Cl)c(N)c(c2)[S](O)(=O)=O	NRB	Train	5.423	2.9683	4	0	2	0	8	35.3	0	6	4	0	4.386	1.016	11.356	12	1.07	1.119	0	0	0	1.262	2	0	1	0	2.477	0	0	45.487	3.03	0	6	4	6	4.751	3.308	2	10.384	0	2	{'NRB'};
86-87-3	OC(=O)Cc1cccc2ccccc12	NRB	Train	5.039	2.6275	0	0	0	0	3	50	0	2	0	-0.79	3.589	1.217	10.309	2	1.003	1.104	0	0	0	1.29	3	0	0	0	2.376	-0.001	0	10.612	2.131	0	0	0	1	3.879	2.512	0	8.701	0	0	{'NRB'};
2939-80-2	ClC(Cl)C(Cl)(Cl)SN1C(=O)C2CC=CCC2C1=O	NRB	Train	5.369	2.3752	5	0	2	1	0	37	1	2	3	-0.557	4.187	1.455	10.969	6	1.053	1.115	0	0	0	1.299	3	0	0	0	2.504	0	0	24.195	2.749	2	0	3	0	4.311	2.77	1	9.635	0	4	{'NRB'};
61-82-5	Nc1[nH]cnn1	NRB	Train	4.303	3.5568	0	1	0	0	0	20	0	0	1	0	2.774	0.862	9.067	0	1.041	1.199	0	0	0	1.194	1	0	0	1	2.115	0.15	0	0	0.956	0	0	2	3	3.662	2.694	4	7.859	0	0	{'NRB'};
2403-88-5	CC1(C)CC(O)CC(C)(C)N1	NRB	Train	5.431	2.8292	0	0	0	2	0	30	4	1	1	0	3.203	0.832	10.681	2	0.979	1.148	0	0	0	1.202	1	0	0	0	2.394	-0.007	0	0	1.055	2	0	6	2	3.509	2.121	1	7.93	0	0	{'NRB'};
120-54-7	S=C(SSSSC(=S)N1CCCCC1)N2CCCCC2	NRB	Train	4.792	1.7397	6	0	0	0	0	30	0	0	2	2.068	4.217	0.548	10.477	0	0.99	1.106	0	0	0	1.364	2	0	0	0	2.242	0	0	0	5.633	0	0	4	0	4.476	1.85	2	9.806	0	0	{'NRB'};
123-91-1	C1COCCO1	NRB	Train	4	2.368	0	0	0	0	0	28.6	0	2	0	0	2.647	0	8.623	0	1.014	1.149	0	0	0	1.083	1	0	0	0	2	0.135	0	0	0.667	0	0	0	0	3.122	2.167	0	7.015	0	0	{'NRB'};
108-78-1	Nc1nc(N)nc(N)n1	NRB	Train	4.732	3.6508	0	0	0	0	0	20	0	0	9	0	3.146	0.881	9.803	0	1.041	1.199	0	0	0	1.146	1	0	0	0	2.236	-0.028	0	0	0.95	0	0	0	6	3.775	2.889	6	8.228	0	0	{'NRB'};
108-80-5	O=C1NC(=O)NC(=O)N1	NRB	Train	4.732	3.09	0	0	0	0	0	25	0	3	3	-2.406	3.185	0.881	9.803	6	1.107	1.177	0	0	0	1.126	1	0	0	0	2.236	-0.029	0	30.54	0.95	0	0	0	3	3.632	3.722	3	8.205	0	0	{'NRB'};
27676-62-6	CC(C)(C)c1cc(CN2C(=O)N(Cc3cc(c(O)c(c3)C(C)(C)C)C(C)(C)C)C(=O)N(Cc4cc(c(O)c(c4)C(C)(C)C)C(C)(C)C)C2=O)cc(c1O)C(C)(C)C	NRB	Train	5.493	2.0841	0	0	12	6	12	38.1	18	6	15	-2.283	4.908	0.97	12.308	24	0.988	1.131	0	0	0	1.248	4	0	0	0	2.525	0	0	44.045	3.898	0	3	3	3	3.918	2.281	3	9.972	0	0	{'NRB'};
6674-22-2	C1CCN2CCCN=C2CC1	NRB	Train	4.838	2.2234	0	0	2	0	0	33.3	0	0	6	1.397	3.229	0	9.909	0	0.977	1.145	0	0	0	1.22	3	0	0	0	2.291	0.004	0	0	1.145	0	0	5	0	3.502	1.697	2	7.886	0	0	{'NRB'};
280-57-9	C1CN2CCN1CC2	NRB	Train	4.732	2.2384	0	0	0	0	0	30	0	0	0	0	2.92	0	9.728	0	0.981	1.154	0	0	0	1.156	3	0	0	0	2.303	-0.021	0	0	0.5	0	0	6	0	3.369	1.625	2	7.49	0	0	{'NRB'};
91-96-3	CC(=O)CC(=O)Nc1ccc(cc1C)c2ccc(NC(=O)CC(C)=O)c(C)c2	NRB	Train	5.02	2.2627	0	0	4	0	6	42.3	4	4	8	-1.023	4.241	1.776	11.051	6	1.004	1.123	0	0	0	1.267	2	0	0	0	2.392	0	0	45.646	4.905	0	2	6	2	3.834	2.595	2	9.307	0	0	{'NRB'};
26630-87-5	CC(=O)OCCN(CCOC(C)=O)c1ccc(N=Nc2sc3cc(Cl)ccc3n2)c(NC(=O)c4ccccc4)c1	NRB	Train	5.013	1.8267	2	1	16	0	7	42.4	2	5	14	-1.123	4.692	1.541	11.371	5	1.019	1.121	0	0	0	1.277	5	0	1	0	2.415	0	0	35.613	4.374	0	4	13	1	4.304	2.444	5	9.956	0	1	{'NRB'};
6358-85-6	CC(=O)C(N=Nc1ccc(cc1Cl)c2ccc(N=NC(C(C)=O)C(=O)Nc3ccccc3)c(Cl)c2)C(=O)Nc4ccccc4	NRB	Train	5.02	1.5772	2	2	14	0	8	45.7	2	4	20	-2.182	4.79	0.774	11.501	6	1.018	1.118	0	0	0	1.289	4	0	1	0	2.393	0	0	49.391	7.983	0	6	18	2	4.005	2.543	6	9.977	0	2	{'NRB'};
2425-85-6	Cc1ccc(N=Nc2c(O)ccc3ccccc23)c(c1)[N+]([O-])=O	NRB	Train	5.126	2.3232	0	1	11	0	7	47.2	1	3	11	0	4.103	0.832	10.931	6	1.02	1.117	0	1	0	1.282	4	0	0	0	2.418	0	0	22.238	3.982	0	4	8	1	3.956	2.594	3	9.333	0	0	{'NRB'};
1571-13-7	Clc1c(Cl)c(Cl)c2C(=O)NC(=O)c2c1Cl	NRB	Train	5.325	3.1038	4	0	2	0	6	50	0	2	2	-1.249	4.049	0.789	10.761	6	1.114	1.095	0	0	0	1.331	3	0	1	0	2.534	0	0	22.671	1.13	0	4	2	1	4.274	3.085	1	9.567	0	4	{'NRB'};
62717-50-4	Clc1ccccc1C2CO2	NRB	Train	4.923	2.4754	1	0	0	0	2	47.1	0	1	0	0	3.392	0.664	9.946	2	1.011	1.107	0	0	0	1.271	2	0	1	0	2.387	-0.007	0	0	1.563	0	1	0	0	3.922	2.178	0	8.669	0	1	{'NRB'};
1197-18-8	NCC1CCC(CC1)C(O)=O	NRB	Train	4.782	2.3537	0	0	2	0	0	30.8	1	2	2	-0.638	3.243	1.273	9.947	4	0.998	1.147	0	0	0	1.141	1	0	0	0	2.251	-0.007	0	10.518	1.951	2	0	1	3	3.446	2.621	1	7.915	0	0	{'NRB'};
302-01-2	NN	NRB	Train	2	1.1349	0	1	0	0	0	0	0	0	0	0	1.544	0	4.174	0	1.015	1.235	1	0	0	0.863	0	0	0	0	1	-1.099	0	0	1	0	0	0	4	2.267	4	2	4.917	0	0	{'NRB'};
691-37-2	CC(C)CC=C	NRB	Train	4.214	2.8141	0	0	0	0	0	33.3	2	0	0	0	2.582	1.459	8.755	0	0.961	1.138	0	0	0	1.27	0	0	0	0	1.902	-0.197	0	0	2.052	0	0	0	0	3.09	1.972	0	7.038	0	0	{'NRB'};
2162-99-4	ClCCCCCCCCCl	NRB	Train	3.902	2.6931	2	0	0	0	0	30.8	2	0	0	0	3.401	2.322	8.881	0	0.985	1.139	0	0	0	1.241	0	0	1	0	1.919	-0.022	0	0	4.086	0	0	0	0	3.547	2.022	0	8.444	0	2	{'NRB'};
13116-53-5	ClCC(Cl)(Cl)CCl	NRB	Train	5.164	3.7343	4	0	0	1	0	27.3	2	0	0	0	3.525	1.379	9.874	0	1.075	1.131	0	0	0	1.305	0	0	1	0	2.136	0.138	0	0	1.496	0	0	0	0	4.099	2.956	0	9.051	0	4	{'NRB'};
76-13-1	FC(F)(Cl)C(F)(Cl)Cl	NRB	Train	5.646	4.8224	3	0	0	2	0	25	2	0	0	0	3.543	0.811	10.505	0	1.27	1.262	0	0	2	1.119	0	0	0	0	2.303	-0.099	0	0	1.411	0	0	0	0	4.196	4.854	0	9.044	0	6	{'NRB'};
79-01-6	ClC=C(Cl)Cl	NRB	Train	4.17	3.6942	3	0	0	0	0	33.3	0	0	0	0.09	3.245	0.971	8.597	0	1.123	1.11	0	0	0	1.38	0	0	0	0	1.848	0.414	0	0	1.542	0	0	0	0	4.098	3.2	0	8.832	0	3	{'NRB'};
102-82-9	CCCCN(CCCC)CCCC	NRB	Train	4.496	3.6686	0	0	3	0	0	30	3	0	3	0	3.287	2.237	9.519	0	0.965	1.147	0	0	0	1.197	0	0	0	0	2.101	0.003	0	0	2.551	0	0	3	0	3.165	1.654	1	7.567	0	0	{'NRB'};
111-18-2	CN(C)CCCCCCN(C)C	NRB	Train	4.253	3.0445	0	0	2	0	0	27.8	0	0	2	0	3.226	2.252	9.598	0	0.97	1.155	0	0	0	1.191	0	0	0	0	2	-0.007	0	0	4.596	0	0	2	0	3.112	1.75	2	7.652	0	0	{'NRB'};
3710-84-7	CCN(O)CC	NRB	Train	4.303	3.1413	0	0	0	0	0	23.5	2	1	0	0	2.587	1.459	8.815	2	0.991	1.164	0	0	0	1.072	0	0	0	0	1.932	-0.222	0	0	1.745	0	0	2	1	3.128	2.5	1	6.959	0	0	{'NRB'};
126-30-7	CC(C)(CO)CO	NRB	Train	5.164	3.5612	0	0	0	1	0	26.3	4	2	0	0	2.756	1.379	9.874	6	0.998	1.153	0	0	0	1.091	0	0	0	0	2.136	0.131	0	0	1.496	0	0	0	2	3.278	2.893	0	7.268	0	0	{'NRB'};
77-99-6	CCC(CO)(CO)CO	NRB	Train	5.303	4.0516	0	0	0	1	0	26.1	4	3	0	0	3.01	1.392	10.053	9	1.007	1.154	0	0	0	1.079	0	0	0	0	2.236	0.044	0	0	1.164	0	0	0	3	3.32	3.028	0	7.453	0	0	{'NRB'};
4620-70-6	CC(C)(C)NCCO	NRB	Train	5.098	3.4015	0	0	0	1	0	26.1	4	1	0	0	2.859	1.5	9.872	0	0.983	1.157	0	0	0	1.138	0	0	0	0	2.112	-0.073	0	0	2.472	0	0	4	2	3.271	2.344	1	7.383	0	0	{'NRB'};
100-37-8	CCN(CC)CCO	NRB	Train	4.438	3.4065	0	0	0	0	0	26.1	3	1	0	0	2.85	1.561	9.104	0	0.983	1.157	0	0	0	1.122	0	0	0	0	2.029	-0.073	0	0	2.054	0	0	3	1	3.137	2.25	1	7.167	0	0	{'NRB'};
115-70-8	CCC(N)(CO)CO	NRB	Train	5.236	3.8074	0	0	0	1	0	23.8	3	2	1	0	2.89	1.406	9.967	4	1.003	1.162	0	0	0	1.066	0	0	0	0	2.189	-0.078	0	0	1.309	0	0	3	4	3.311	2.969	1	7.37	0	0	{'NRB'};
102-81-8	CCCCN(CCO)CCCC	NRB	Train	4.491	3.6384	0	0	2	0	0	28.6	3	1	2	0	3.231	2.23	9.449	0	0.976	1.151	0	0	0	1.166	0	0	0	0	2.093	-0.007	0	0	2.764	0	0	3	1	3.167	2	1	7.528	0	0	{'NRB'};
142-96-1	CCCCOCCCC	NRB	Train	3.879	2.8492	0	0	0	0	0	29.6	2	1	0	0	2.938	2.281	8.743	2	0.973	1.146	0	0	0	1.169	0	0	0	0	1.902	0.04	0	0	3.685	0	0	0	0	2.997	1.833	0	7.135	0	0	{'NRB'};
78-63-7	CC(C)(C)OOC(C)(C)CCC(C)(C)OOC(C)(C)C	NRB	Train	5.283	4.9583	0	0	0	4	0	29.6	10	4	0	0	3.781	2.161	11.219	14	0.988	1.146	0	0	0	1.164	0	0	0	0	2.298	0	0	0	5.013	0	0	0	0	3.48	2.1	0	8.553	0	0	{'NRB'};
126-58-9	OCC(CO)(CO)COCC(CO)(CO)CO	NRB	Train	5.333	4.7687	0	0	0	2	0	25.6	6	7	0	0	3.66	2.027	10.771	24	1.026	1.155	0	0	0	1.068	0	0	0	0	2.303	0	0	0	3.918	0	0	0	6	3.394	3.176	0	8.181	0	0	{'NRB'};
24800-44-0	CC(O)COC(C)COC(C)CO	NRB	Train	4.482	3.906	0	0	0	0	0	27.3	4	4	0	0	3.368	2.192	9.868	3	1.004	1.151	0	0	0	1.107	0	0	0	0	2.098	0.004	0	0	4.063	0	0	0	2	3.248	2.577	0	7.861	0	0	{'NRB'};
110-30-5	CCCCCCCCCCCCCCCCCC(=O)NCCNC(=O)CCCCCCCCCCCCCCCCC	NRB	Train	4.412	3.3381	0	0	4	0	0	32.2	2	2	2	0.253	4.479	4.297	10.675	4	0.971	1.142	0	0	0	1.198	0	0	0	0	2.086	0	0	24.053	15.507	0	0	4	2	3.374	1.841	2	8.904	0	0	{'NRB'};
1071-93-8	NNC(=O)CCCCC(=O)NN	NRB	Train	4.38	3.3651	0	2	4	0	0	23.1	0	2	4	-0.439	3.343	2.252	9.65	2	1.018	1.173	2	0	0	1.115	0	0	0	0	2.047	-0.008	0	21.129	4.178	0	0	4	6	3.366	3.028	4	8.066	0	0	{'NRB'};
526-78-3	OC(=O)C(Br)C(Br)C(O)=O	NRB	Train	4.947	4.3619	2	0	0	0	0	28.6	0	4	0	-2.409	4.298	1.371	9.956	4	1.101	1.126	0	0	0	1.246	0	1	0	0	2.214	-0.028	0	20.21	2.232	0	0	0	2	6.911	3.75	0	12.27	0	2	{'NRB'};
139-13-9	OC(=O)CN(CC(O)=O)CC(O)=O	NRB	Train	4.675	4.5744	0	0	0	0	0	27.3	0	6	0	-3.785	3.49	1.776	10.007	0	1.073	1.155	0	0	0	1.099	0	0	0	0	2.175	0.005	0	30.436	2.211	0	0	3	3	3.488	3.885	1	8.405	0	0	{'NRB'};
298-06-6	CCO[P]([S-])(=S)OCC	NRB	Train	5.182	4.1948	3	0	0	0	0	21.1	2	2	0	0	3.463	1.837	9.966	2	1.007	1.119	0	0	0	1.35	0	0	0	0	2.175	0.045	0	0	2.244	0	0	0	0	4.828	2.46	0	9.521	0	0	{'NRB'};
680-31-9	CN(C)[P](=O)(N(C)C)N(C)C	NRB	Train	5.602	5.159	1	0	0	0	0	20.7	0	1	12	0	3.361	1.241	10.509	6	0.989	1.164	0	0	0	1.231	0	0	0	0	2.376	0.013	0	12.09	1.357	0	0	0	0	4.468	2.346	3	9.077	0	0	{'NRB'};
126-72-7	BrCC(Br)CO[P](=O)(OCC(Br)CBr)OCC(Br)CBr	NRB	Train	5.27	5.1487	7	0	0	0	0	25.7	3	4	0	0	5.27	2.388	10.649	12	1.039	1.119	0	0	0	1.379	0	1	0	0	2.284	0	0	12.499	3.036	0	0	0	0	6.912	2.39	0	13.367	0	6	{'NRB'};
107-66-4	CCCCO[P](O)(=O)OCCCC	NRB	Train	5.184	3.9866	1	0	0	0	0	25	2	4	0	0	3.503	2.47	10.126	8	1.004	1.147	0	0	0	1.158	0	0	0	0	2.194	0.004	0	11.075	3.798	0	0	0	1	4.432	2.6	0	9.066	0	0	{'NRB'};
56-35-9	CCCC[Sn](CCCC)(CCCC)O[Sn](CCCC)(CCCC)CCCC	NRB	Train	5.509	5.4486	2	0	0	0	0	29.6	6	1	0	0	5.083	2.383	10.95	6	0.961	1.132	0	0	0	1.397	0	0	0	0	2.414	0	0	0	3.022	0	0	0	0	10.428	1.604	0	14.7	0	0	{'NRB'};
56-36-0	CCCC[Sn](CCCC)(CCCC)OC(C)=O	NRB	Train	5.349	4.4437	1	0	0	0	0	29.8	4	2	0	-0.024	4.494	2.184	10.42	3	0.973	1.134	0	0	0	1.343	0	0	0	0	2.318	0	0	11.379	1.951	0	0	0	0	10.323	2.005	0	14.008	0	0	{'NRB'};
3590-84-9	CCCCCCCC[Sn](CCCCCCCC)(CCCCCCCC)CCCCCCCC	NRB	Train	5.333	4.5365	1	0	0	0	0	31.7	4	0	0	0	4.785	3.105	10.724	0	0.959	1.136	0	0	0	1.292	0	0	0	0	2.309	0	0	0	3.559	0	0	0	0	10.319	1.528	0	14.007	0	0	{'NRB'};
102-70-5	C=CCN(CC=C)CC=C	NRB	Train	4.481	3.8606	0	0	0	0	0	36	0	0	3	0	3.135	1.895	9.292	0	0.971	1.136	0	0	0	1.285	0	0	0	0	2.074	-0.024	0	0	2.02	0	0	3	0	3.257	2.15	1	7.746	0	0	{'NRB'};
23235-61-2	CCC(CO)(CO)COCC(CC)(CO)CO	NRB	Train	5.333	4.7127	0	0	0	2	0	27.9	6	5	0	0	3.631	2.027	10.771	18	1.003	1.15	0	0	0	1.107	0	0	0	0	2.303	0	0	0	3.918	0	0	0	4	3.386	2.706	0	8.143	0	0	{'NRB'};
80-07-9	Clc1ccc(cc1)[S](=O)(=O)c2ccc(Cl)cc2	NRB	Train	5.511	2.626	3	0	0	0	4	48	0	2	0	0	4.046	0.732	10.806	8	1.032	1.092	0	0	0	1.347	2	0	1	0	2.42	0	0	24.34	2.731	0	4	0	0	4.738	2.694	0	9.875	0	2	{'NRB'};
50-31-7	OC(=O)c1c(Cl)ccc(Cl)c1Cl	NRB	Train	5.138	3.6483	3	0	0	0	4	46.7	0	2	0	-1.188	3.792	1.124	10.297	4	1.085	1.1	0	0	0	1.31	1	0	1	0	2.368	0.004	0	10.567	1.45	0	3	0	1	4.147	3.139	0	9.259	0	3	{'NRB'};
121-69-7	CN(C)c1ccccc1	NRB	Train	4.732	3.0271	0	0	1	0	1	40	0	0	2	0	3.08	1.187	9.642	0	0.976	1.129	0	0	0	1.27	1	0	0	0	2.194	-0.024	0	0	1.659	0	1	2	0	3.601	1.963	1	7.982	0	0	{'NRB'};
87-59-2	Cc1cccc(N)c1C	NRB	Train	4.912	3.2927	0	0	2	0	3	40	2	0	3	0	3.087	0.881	9.863	0	0.976	1.129	0	0	0	1.286	1	0	0	0	2.264	-0.024	0	0	0.95	0	1	2	2	3.719	2.111	1	8.103	0	0	{'NRB'};
108-69-0	Cc1cc(C)cc(N)c1	NRB	Train	4.732	3.2078	0	0	3	0	3	40	2	0	2	0	3.087	0.881	9.803	0	0.976	1.129	0	0	0	1.298	1	0	0	0	2.236	-0.024	0	0	0.95	0	1	2	2	3.695	2.111	1	8.095	0	0	{'NRB'};
622-57-1	CCNc1ccc(C)cc1	NRB	Train	4.616	2.8239	0	0	1	0	2	39.1	2	0	2	0	3.168	1.461	9.69	0	0.974	1.13	0	0	0	1.27	1	0	0	0	2.203	0.013	0	0	2.063	0	1	3	1	3.63	1.933	1	8.047	0	0	{'NRB'};
611-21-2	CNc1ccccc1C	NRB	Train	4.783	3.1257	0	0	1	0	2	40	1	0	3	0	3.08	1.187	9.668	0	0.976	1.129	0	0	0	1.273	1	0	0	0	2.222	-0.024	0	0	1.358	0	1	2	1	3.65	1.981	1	8.005	0	0	{'NRB'};
793-24-8	CC(C)CC(C)Nc1ccc(Nc2ccccc2)cc1	NRB	Train	4.75	2.0515	0	0	5	0	3	40.9	3	0	7	0	3.859	1.491	10.536	0	0.976	1.126	0	0	0	1.282	2	0	0	1	2.285	0	0	0	4.361	0	3	8	2	3.689	1.908	2	8.765	0	0	{'NRB'};
101-72-4	CC(C)Nc1ccc(Nc2ccccc2)cc1	NRB	Train	4.739	2.1754	0	0	3	0	3	42.9	2	0	6	0	3.72	1.085	10.361	0	0.979	1.123	0	0	0	1.288	2	0	0	1	2.279	0	0	0	3.551	0	3	8	2	3.688	1.961	2	8.671	0	0	{'NRB'};
2095-06-9	C1OC1CN(CC2CO2)c3ccccc3	NRB	Train	4.88	1.8312	0	0	1	0	1	40	0	2	4	0	3.6	0	10.272	0	0.998	1.127	0	0	0	1.195	3	0	0	0	2.375	0	0	0	2.221	0	1	4	0	3.627	1.956	1	8.602	0	0	{'NRB'};
108-45-2	Nc1cccc(N)c1	NRB	Train	4.596	3.1791	0	0	2	0	2	37.5	0	0	4	0	2.997	0.875	9.54	0	0.991	1.14	0	0	0	1.254	1	0	0	0	2.175	0.045	0	0	1.069	0	2	4	4	3.638	2.417	2	7.969	0	0	{'NRB'};
108-42-9	Nc1cccc(Cl)c1	NRB	Train	4.596	3.2067	1	0	1	0	2	42.9	0	0	2	0	3.202	0.875	9.54	0	1.005	1.121	0	0	0	1.316	1	0	1	0	2.175	0.045	0	0	1.069	0	2	2	2	3.876	2.431	1	8.463	0	1	{'NRB'};
95-51-2	Nc1ccccc1Cl	NRB	Train	4.732	3.271	1	0	1	0	2	42.9	0	0	2	0	3.202	0.875	9.579	0	1.005	1.121	0	0	0	1.312	1	0	1	0	2.194	0.045	0	0	0.854	0	2	2	2	3.903	2.431	1	8.466	0	1	{'NRB'};
99-88-7	CC(C)c1ccc(N)cc1	NRB	Train	4.77	2.9221	0	0	1	0	2	39.1	2	0	2	0	3.175	1.185	9.882	0	0.974	1.13	0	0	0	1.27	1	0	0	0	2.236	0.013	0	0	1.74	0	1	2	2	3.651	2.067	1	8.096	0	0	{'NRB'};
40027-50-7	Cc1ccccc1N(CC2CO2)CC3CO3	NRB	Train	5.005	1.8996	0	0	1	0	2	39.4	1	2	5	0	3.657	0.5	10.424	0	0.995	1.128	0	0	0	1.204	3	0	0	0	2.396	0	0	0	2.271	0	1	4	0	3.697	1.938	1	8.68	0	0	{'NRB'};
99-08-1	Cc1cccc(c1)[N+]([O-])=O	NRB	Train	4.796	3.4006	0	0	2	0	2	41.2	1	2	2	0	3.278	1.185	9.882	4	1.024	1.127	0	1	0	1.253	1	0	0	0	2.243	0.015	0	20.317	1.686	0	1	2	0	3.835	2.933	1	8.497	0	0	{'NRB'};
88-72-2	Cc1ccccc1[N+]([O-])=O	NRB	Train	4.923	3.5053	0	0	1	0	2	41.2	1	2	3	0	3.278	1.185	9.911	4	1.024	1.127	0	1	0	1.254	1	0	0	0	2.267	0.015	0	20.455	1.563	0	1	2	0	3.854	2.933	1	8.499	0	0	{'NRB'};
99-99-0	Cc1ccc(cc1)[N+]([O-])=O	NRB	Train	4.77	3.3176	0	0	1	0	2	41.2	1	2	2	0	3.278	1.185	9.882	4	1.024	1.127	0	1	0	1.253	1	0	0	0	2.236	0.015	0	20.236	1.74	0	1	2	0	3.83	2.933	1	8.497	0	0	{'NRB'};
576-26-1	Cc1cccc(C)c1O	NRB	Train	4.912	3.3307	0	0	0	0	3	42.1	2	1	0	0	3.1	0.881	9.863	4	0.987	1.12	0	0	0	1.271	1	0	0	0	2.264	-0.024	0	0	0.95	0	1	0	1	3.728	2.333	0	8.118	0	0	{'NRB'};
2416-94-6	Cc1ccc(C)c(O)c1C	NRB	Train	5.027	3.4136	0	0	0	0	4	40.9	3	1	0	0	3.193	0.861	10.084	4	0.983	1.123	0	0	0	1.269	1	0	0	0	2.318	0.013	0	0	0.984	0	1	0	1	3.784	2.267	0	8.242	0	0	{'NRB'};
120-71-8	COc1ccc(C)cc1N	NRB	Train	4.845	3.2928	0	0	3	0	3	38.1	1	1	2	0	3.198	1.185	9.902	2	0.993	1.133	0	0	0	1.241	1	0	0	0	2.267	0.014	0	0	1.393	0	2	2	2	3.718	2.25	1	8.175	0	0	{'NRB'};
3586-14-9	Cc1cccc(Oc2ccccc2)c1	NRB	Train	4.732	2.4398	0	0	0	0	3	50	1	1	0	0	3.558	0.544	10.15	4	0.986	1.104	0	0	0	1.31	2	0	0	0	2.264	-0.001	0	0	2.919	0	2	0	0	3.699	2.036	0	8.573	0	0	{'NRB'};
346-10-1	CCC(Oc1ccc(cc1C(C)(C)CC)C(C)(C)CC)C(=O)Nc2ccc(NC(=O)C(F)(F)C(F)(F)C(F)(F)F)c(O)c2	NRB	Train	5.979	2.4858	0	0	5	5	6	37.5	8	4	6	-3.631	4.672	1.621	11.98	10	1.033	1.162	0	0	1	1.152	2	0	0	0	2.508	0	0	24.703	7.425	0	4	6	3	3.867	3.161	2	9.671	0	7	{'NRB'};
80-51-3	NN[S](=O)(=O)c1ccc(Oc2ccc(cc2)[S](=O)(=O)NN)cc1	NRB	Train	5.369	2.4228	2	2	8	0	4	32.4	0	5	6	0	4.22	1.315	11.166	12	1.044	1.134	0	0	0	1.236	2	0	0	0	2.374	0	0	45.922	4.369	0	4	2	6	4.714	3	4	10.183	0	0	{'NRB'};
94-74-6	Cc1cc(Cl)ccc1OCC(O)=O	NRB	Train	4.856	3.0549	1	0	0	0	3	40.9	1	3	0	-0.991	3.613	1.662	10.15	3	1.033	1.12	0	0	0	1.234	1	0	1	0	2.281	-0.002	0	10.2	2.83	0	2	0	1	3.904	2.829	0	8.804	0	1	{'NRB'};
96-69-5	Cc1cc(O)c(cc1Sc2cc(c(O)cc2C)C(C)(C)C)C(C)(C)C	NRB	Train	5.395	2.6091	1	0	0	2	8	40	8	2	0	0	4.144	1.006	11.361	6	0.982	1.119	0	0	0	1.301	2	0	0	0	2.449	0	0	0	3.714	0	4	0	2	4.055	2.147	0	9.332	0	0	{'NRB'};
120-21-8	CCN(CC)c1ccc(C=O)cc1	NRB	Train	4.849	3.0066	0	0	1	0	2	39.3	2	1	2	0	3.442	1.546	10.067	2	0.986	1.129	0	0	0	1.246	1	0	0	0	2.278	-0.002	0	10.413	2.303	0	1	4	0	3.682	2.256	1	8.33	0	0	{'NRB'};
1953-99-7	Clc1c(Cl)c(Cl)c(C#N)c(C#N)c1Cl	NRB	Train	5.268	3.9791	4	0	6	0	6	57.1	0	0	4	0	4.005	1.197	10.51	0	1.099	1.085	0	0	0	1.399	1	0	1	0	2.439	0.001	0	0	1.098	0	4	2	0	4.262	3.103	2	9.544	0	4	{'NRB'};
70-55-3	Cc1ccc(cc1)[S](N)(=O)=O	NRB	Train	5.313	3.3759	1	0	2	0	2	35	1	2	2	0	3.484	1.16	10.388	4	1.018	1.125	0	0	0	1.27	1	0	0	0	2.311	-0.008	0	21.444	1.833	0	1	1	2	4.725	2.932	1	9.496	0	0	{'NRB'};
121-03-9	Cc1ccc(cc1[S](O)(=O)=O)[N+]([O-])=O	NRB	Train	5.38	3.8121	1	0	1	0	3	33.3	1	5	2	0	3.739	1.197	10.666	10	1.07	1.129	0	1	0	1.221	1	0	0	0	2.389	0.001	0	42.164	1.962	0	2	2	1	4.74	3.565	1	9.679	0	0	{'NRB'};
97-39-2	Cc1ccccc1NC(N)=Nc2ccccc2C	NRB	Train	4.876	2.3994	0	0	10	0	4	42.9	2	0	10	0.401	3.793	0.662	10.516	0	0.985	1.126	0	0	0	1.289	2	0	0	0	2.298	0	0	0	4.008	0	2	4	3	3.742	2.102	3	8.832	0	0	{'NRB'};
2655-14-3	CNC(=O)Oc1cc(C)cc(C)c1	NRB	Train	4.795	3.1901	0	0	2	0	3	38.5	2	2	1	-0.44	3.464	1.662	10.144	5	1.002	1.131	0	0	0	1.237	1	0	0	0	2.278	-0.002	0	10.87	2.609	0	1	0	1	3.724	2.436	1	8.46	0	0	{'NRB'};
3194-55-6	BrC1CCC(Br)C(Br)CCC(Br)C(Br)CCC1Br	NRB	Train	4.814	2.6622	6	0	0	0	0	33.3	0	0	0	0	5.219	0.76	10.54	0	0.999	1.112	0	0	0	1.452	1	1	0	0	2.247	0	1	0	1.366	0	0	0	0	6.918	1.861	0	13.359	0	6	{'NRB'};
106-87-6	C1CC2OC2CC1C3CO3	NRB	Train	4.821	1.7046	0	0	0	0	0	36.4	0	2	0	0	3.183	0	10.081	4	0.998	1.132	0	0	0	1.147	4	0	0	0	2.487	0.004	0	0	1.669	1	0	0	0	3.552	1.833	0	8.16	0	0	{'NRB'};
78-59-1	CC1=CC(=O)CC(C)(C)C1	NRB	Train	5.256	2.8227	0	0	0	1	0	37.5	3	1	0	1.509	3.163	0.861	10.335	2	0.98	1.13	0	0	0	1.277	1	0	0	0	2.327	0.012	0	11.013	1.037	0	0	0	0	3.597	2.258	0	8.072	0	0	{'NRB'};
13149-00-3	OC(=O)[C@@H]1CCCC[C@@H]1C(=O)OC(=O)[C@@H]2CCCC[C@@H]2C(O)=O	NRB	Train	5.105	2.1775	0	0	0	0	0	35.6	0	7	0	-3.756	4.024	1.009	10.889	18	1.022	1.134	0	0	0	1.153	2	0	0	0	2.381	0	0	46.833	4.315	4	0	0	2	3.644	2.935	0	8.901	0	0	{'NRB'};
1241-94-7	CCCCC(CC)CO[P](=O)(Oc1ccccc1)Oc2ccccc2	NRB	Train	5.312	2.3744	1	0	0	0	2	38.5	2	4	0	0	4.151	1.773	10.862	15	0.993	1.123	0	0	0	1.258	2	0	0	0	2.351	0	0	13.18	3.749	0	2	0	0	4.432	2.179	0	9.497	0	0	{'NRB'};
1803-12-9	CN(C)C(=S)S[Sn](c1ccccc1)(c2ccccc2)c3ccccc3	NRB	Train	5.718	2.1601	3	0	3	0	3	45.7	0	0	0	0.951	4.802	1.11	11.097	0	0.977	1.09	0	0	0	1.471	3	0	0	0	2.527	0	0	0	1.942	0	0	0	0	10.349	1.943	1	14.03	0	0	{'NRB'};
2597-03-7	CCOC(=O)C(S[P](=S)(OC)OC)c1ccccc1	NRB	Train	5.301	3.2179	3	0	0	0	1	33.3	1	4	0	-0.331	4.046	2.058	10.721	7	1.011	1.115	0	0	0	1.309	1	0	0	0	2.36	0	0	12.071	2.598	0	0	0	0	4.824	2.42	0	9.789	0	0	{'NRB'};
2104-64-5	CCO[P](=S)(Oc1ccc(cc1)[N+]([O-])=O)c2ccccc2	NRB	Train	5.446	2.5224	2	0	1	0	3	40	1	4	2	0	4.116	1.197	10.882	12	1.018	1.111	0	1	0	1.308	2	0	0	0	2.397	0	0	21.296	3.431	0	3	2	0	4.719	2.57	1	9.801	0	0	{'NRB'};
1200-14-2	CCCCc1ccc(C=O)cc1	NRB	Train	4.65	2.596	0	0	0	0	2	42.3	1	1	0	0	3.361	1.758	9.82	2	0.981	1.12	0	0	0	1.276	1	0	0	0	2.224	0.004	0	10.332	2.705	0	0	0	0	3.652	2.236	0	8.227	0	0	{'NRB'};
87-86-5	Oc1c(Cl)c(Cl)c(Cl)c(Cl)c1Cl	NRB	Train	5.236	3.9253	5	0	0	0	6	46.2	0	1	0	0	3.967	0.799	10.434	2	1.123	1.09	0	0	0	1.352	1	0	1	0	2.414	0.004	0	0	0.873	0	6	0	1	4.295	3.046	0	9.557	0	5	{'NRB'};
36065-30-2	CC(Br)(CBr)COc1c(Br)cc(Br)cc1Br	NRB	Train	5.188	3.1467	5	0	0	1	4	40	2	1	0	0	5.069	1.781	10.7	4	1.026	1.093	0	0	0	1.461	1	1	0	0	2.35	0	1	0	3.228	0	4	0	0	6.914	2.135	0	13.183	0	5	{'NRB'};
1502-22-3	O=C1CCCCC1C2=CCCCC2	NRB	Train	4.985	2.0546	0	0	0	0	0	38.7	0	1	0	1.982	3.408	0.569	10.158	3	0.977	1.127	0	0	0	1.236	2	0	0	0	2.327	0.001	0	11.653	2.096	1	0	0	0	3.547	1.974	0	8.148	0	0	{'NRB'};
901-44-0	CC(C)(c1ccc(OCCO)cc1)c2ccc(OCCO)cc2	NRB	Train	5.512	2.2581	0	0	0	1	4	40.4	4	4	0	0	4.013	1.555	10.927	4	0.998	1.124	0	0	0	1.227	2	0	0	0	2.426	0	0	0	4.054	0	2	0	2	3.787	2.301	0	8.93	0	0	{'NRB'};
25640-71-5	CC(c1ccccc1)c2ccc(O)c(C(C)c3ccccc3)c2C(C)c4ccccc4	NRB	Train	5.349	1.9393	0	0	0	0	7	49.2	3	1	0	0	4.332	0.541	11.225	3	0.977	1.106	0	0	0	1.312	4	0	0	0	2.5	0	0	0	2.737	0	1	0	1	3.882	1.989	0	9.367	0	0	{'NRB'};
21850-44-2	CC(C)(c1cc(Br)c(OCC(Br)CBr)c(Br)c1)c2cc(Br)c(OCC(Br)CBr)c(Br)c2	NRB	Train	5.535	2.4918	8	0	0	1	8	41.2	4	2	0	0	5.587	1.707	11.349	6	1.017	1.097	0	0	0	1.429	2	1	0	0	2.484	0	1	0	4.711	0	6	0	0	6.912	2.073	0	13.654	0	8	{'NRB'};
606-28-0	COC(=O)c1ccccc1C(=O)c2ccccc2	NRB	Train	5.131	2.5259	0	0	0	0	3	50	0	3	0	-0.688	3.829	1.126	10.558	9	1.009	1.104	0	0	0	1.269	2	0	0	0	2.384	0	0	23.875	2.895	0	0	0	0	3.833	2.546	0	8.899	1	0	{'NRB'};
66-81-9	CC1CC(C)C(=O)C(C1)C(O)CC2CC(=O)NC(=O)C2	NRB	Train	5.095	1.9952	0	0	1	0	0	34.9	2	4	1	-0.437	3.866	0.737	10.802	11	1.003	1.137	0	0	0	1.207	2	0	0	0	2.383	0	0	34.836	3.664	4	0	2	2	3.58	2.633	1	8.709	0	0	{'NRB'};
13560-89-9	ClC1=C(Cl)C2(Cl)C3CCC4C(CCC3C1(Cl)C2(Cl)Cl)C5(Cl)C(=C(Cl)C4(Cl)C5(Cl)Cl)Cl	NRB	Train	5.993	1.665	12	0	0	6	0	42.9	0	0	0	0.765	4.84	0.692	12.114	0	1.059	1.103	0	0	0	1.366	15	0	1	0	2.804	0	0	0	2.191	8	0	0	0	4.416	2.494	0	10.41	0	12	{'NRB'};
13358-11-7	CCCCC(CC)CN1C(=O)C2C(C1=O)C3(CCC2(C)C=C3)C(C)C	NRB	Train	5.775	1.9708	0	0	8	2	0	36.7	5	2	4	0.232	4.057	1.81	11.419	8	0.98	1.133	0	0	0	1.234	6	0	0	0	2.678	0	0	26.695	3.151	2	0	3	0	3.855	2.067	1	8.917	0	0	{'NRB'};
118-44-5	CCNc1cccc2ccccc12	NRB	Train	5.029	2.7083	0	0	3	0	3	46.2	1	0	3	0	3.479	1.139	10.174	0	0.977	1.115	0	0	0	1.312	3	0	0	0	2.369	0.001	0	0	1.808	0	1	3	1	3.875	1.923	1	8.536	0	0	{'NRB'};
26916-60-9	CC(C)C1CCCc2ccccc12	NRB	Train	5.092	2.3662	0	0	0	0	2	41.9	2	0	0	0	3.418	0.985	10.296	0	0.966	1.121	0	0	0	1.293	3	0	0	0	2.387	0.001	0	0	1.554	1	0	0	0	3.696	1.731	0	8.28	0	0	{'NRB'};
79-92-5	CC1(C)C2CCC(C2)C1=C	NRB	Train	5.493	2.3368	0	0	0	1	0	38.5	2	0	0	1.531	3.145	0.853	10.592	0	0.964	1.128	0	0	0	1.288	3	0	0	0	2.53	-0.006	0	0	0.818	2	0	0	0	3.662	1.708	0	8.011	0	0	{'NRB'};
82-44-0	Clc1cccc2C(=O)c3ccccc3C(=O)c12	NRB	Train	5.352	2.412	1	0	0	0	5	58.3	0	2	0	-0.321	3.898	0.682	10.784	8	1.021	1.084	0	0	0	1.327	6	0	1	0	2.518	0	0	24.433	1.322	0	1	0	0	4.041	2.575	0	9.177	0	1	{'NRB'};
116-82-5	Nc1c(Br)cc(O)c2C(=O)c3ccccc3C(=O)c12	NRB	Train	5.416	2.4805	1	0	3	0	7	51.9	0	3	3	-0.735	4.305	0.73	10.964	11	1.031	1.097	0	0	0	1.309	6	1	0	0	2.551	0	1	24.769	1.407	0	3	2	3	6.88	2.724	1	11.646	0	1	{'NRB'};
129-43-1	Oc1cccc2C(=O)c3ccccc3C(=O)c12	NRB	Train	5.352	2.415	0	0	0	0	5	56	0	3	0	-0.514	3.807	0.682	10.784	11	1.021	1.092	0	0	0	1.291	6	0	0	0	2.518	0	0	24.305	1.322	0	1	0	1	3.968	2.686	0	8.971	0	0	{'NRB'};
2498-66-0	O=C1c2ccccc2C(=O)c3c4ccccc4ccc13	NRB	Train	5.386	2.1526	0	0	0	0	6	60	0	2	0	-0.132	3.973	0.548	10.964	8	1.002	1.083	0	0	0	1.336	10	0	0	0	2.548	0	0	25.26	1.599	0	0	0	0	4.029	2.367	0	9.184	0	0	{'NRB'};
13654-09-6	Brc1c(Br)c(Br)c(c(Br)c1Br)c2c(Br)c(Br)c(Br)c(Br)c2Br	NRB	Train	5.418	3.1295	10	0	0	0	12	54.5	0	0	0	0	5.692	0.72	11.151	0	1.078	1.022	0	0	0	1.617	2	1	0	0	2.532	0	1	0	2.359	0	10	0	0	6.991	2.159	0	13.877	0	10	{'NRB'};
91-94-1	Nc1ccc(cc1Cl)c2ccc(N)c(Cl)c2	NRB	Train	4.992	2.5599	2	0	2	0	6	46.2	0	0	4	0	3.896	0.75	10.568	0	1.01	1.114	0	0	0	1.323	2	0	1	0	2.368	0	0	0	2.478	0	4	4	4	3.989	2.389	2	9.228	0	2	{'NRB'};
41122-70-7	CCCCCCc1ccc(cc1)c2ccc(cc2)C#N	NRB	Train	4.89	1.9828	0	0	2	0	4	46.3	1	0	2	0	3.88	1.745	10.484	0	0.974	1.113	0	0	0	1.311	2	0	0	0	2.33	0	0	0	4.222	0	0	1	0	3.779	2.033	1	8.855	0	0	{'NRB'};
13540-50-6	Cc1ccc(C)c(Cc2ccccc2)c1	NRB	Train	4.893	2.2807	0	0	0	0	4	48.4	2	0	0	0	3.603	0.648	10.32	0	0.97	1.107	0	0	0	1.334	2	0	0	0	2.312	0	0	0	2.866	0	0	0	0	3.728	1.878	0	8.623	0	0	{'NRB'};
3891-29-0	CCCCCCCCCCCCCCCCCCNC(=O)N1CC1	NRB	Train	4.644	1.6696	0	0	2	0	0	31.8	1	1	4	0.135	3.937	4.12	10.222	3	0.973	1.144	0	0	0	1.175	1	0	0	0	2.306	0	0	11.381	9.52	0	0	1	1	3.532	1.819	2	8.485	0	0	{'NRB'};
616-44-4	Cc1cscc1	NRB	Train	4.303	3.1007	1	0	0	0	0	41.7	1	0	0	0	2.938	0.862	9.067	0	0.977	1.097	0	0	0	1.439	1	0	0	0	2.115	0.125	0	0	0.956	0	0	0	0	4.069	1.917	0	8.506	0	0	{'NRB'};
149-30-4	S=C1Nc2ccccc2S1	NRB	Train	4.802	2.6499	2	0	1	0	2	46.7	0	0	2	0.848	3.501	0.664	10.012	0	1.001	1.078	0	0	0	1.428	3	0	0	0	2.364	-0.007	0	0	1.146	0	2	2	1	4.177	2.1	1	8.992	0	0	{'NRB'};
120-78-5	S(Sc1sc2ccccc2n1)c3sc4ccccc4n3	NRB	Train	4.802	1.7012	4	0	4	0	4	50	0	0	4	0	4.212	0	10.767	0	1.006	1.069	0	0	0	1.455	6	0	0	0	2.406	0	0	0	4.164	0	0	4	0	4.462	1.967	2	9.901	0	0	{'NRB'};
2440-22-4	Cc1ccc(O)c(c1)n2n3n2c4ccccc34	NRB	Train	5.199	2.2119	0	3	10	0	5	46.4	1	1	12	0	3.826	0.604	10.853	2	1.006	1.12	0	0	0	1.301	7	0	0	3	2.726	0	0	0	2.47	0	2	10	1	4.403	2.137	3	9.363	0	0	{'NRB'};
109-06-8	Cc1ccccn1	NRB	Train	4.414	3.1806	0	0	0	0	0	42.9	1	0	1	0	2.868	0.802	9.183	0	0.982	1.125	0	0	0	1.295	1	0	0	0	2.101	-0.077	0	0	0.975	0	0	3	0	3.579	2.095	1	7.821	0	0	{'NRB'};
108-99-6	Cc1cccnc1	NRB	Train	4.414	3.1554	0	0	0	0	0	42.9	1	0	2	0	2.868	0.802	9.183	0	0.982	1.125	0	0	0	1.298	1	0	0	0	2.101	-0.077	0	0	0.975	0	0	2	0	3.573	2.095	1	7.817	0	0	{'NRB'};
109-09-1	Clc1ccccn1	NRB	Train	4.414	3.2871	1	0	0	0	0	45.5	0	0	1	0	3.11	0.802	9.183	0	1.018	1.116	0	0	0	1.323	1	0	1	0	2.101	-0.081	0	0	0.975	0	0	2	0	3.867	2.397	1	8.386	0	1	{'NRB'};
100-54-9	N#Cc1cccnc1	NRB	Train	4.499	3.1749	0	0	1	0	0	50	0	0	4	0	3.059	1.125	9.311	0	1.007	1.118	0	0	0	1.315	1	0	0	0	2.136	0.047	0	0	1.481	0	0	3	0	3.653	2.646	2	8.126	0	0	{'NRB'};
626-67-5	CN1CCCCC1	NRB	Train	4.414	2.2803	0	0	0	0	0	30	0	0	1	0	2.736	0.802	9.183	0	0.97	1.149	0	0	0	1.178	1	0	0	0	2.101	-0.065	0	0	0.975	0	0	2	0	3.178	1.643	1	7.138	0	0	{'NRB'};
91-22-5	c1ccc2ncccc2c1	NRB	Train	4.861	2.9856	0	0	1	0	2	52.9	0	0	3	0	3.268	0	9.863	0	0.985	1.103	0	0	0	1.338	3	0	0	0	2.303	-0.007	0	0	1.047	0	0	3	0	3.842	2.033	1	8.4	0	0	{'NRB'};
91-53-2	CCOc1ccc2NC(C)(C)C=C(C)c2c1	NRB	Train	5.325	2.5675	0	0	2	1	3	40	4	1	3	1.306	3.647	1.25	10.764	2	0.982	1.127	0	0	0	1.265	3	0	0	0	2.447	0	0	0	1.996	1	2	5	1	3.826	1.964	1	8.634	0	0	{'NRB'};
103-34-4	C1CN(CCO1)SSN2CCOCC2	NRB	Train	4.599	1.8586	2	0	4	0	0	26.7	0	2	0	0	3.676	0	10.013	0	1.007	1.139	0	0	0	1.215	2	0	0	0	2.211	-0.001	0	0	3.499	0	0	4	0	4.125	1.905	2	8.885	0	0	{'NRB'};
110-85-0	C1CNCCN1	NRB	Train	4	2.1902	0	0	0	0	0	25	0	0	0	0	2.605	0	8.623	0	0.984	1.166	0	0	0	1.107	1	0	0	0	2	0.121	0	0	0.667	0	0	4	2	3.061	1.833	2	6.883	0	0	{'NRB'};
91-76-9	Nc1nc(N)nc(n1)c2ccccc2	NRB	Train	4.93	2.6974	0	0	7	0	1	39.1	0	0	11	0	3.584	0.673	10.289	0	1.012	1.144	0	0	0	1.242	2	0	0	0	2.334	-0.001	0	0	2.214	0	0	2	4	3.835	2.405	5	8.682	0	0	{'NRB'};
1025-15-6	C=CCN1C(=O)N(CC=C)C(=O)N(CC=C)C1=O	NRB	Train	5.286	3.4839	0	0	6	0	0	36.4	0	3	12	-1.986	3.805	1.622	10.617	12	1.018	1.14	0	0	0	1.224	1	0	0	0	2.458	0	0	35.814	1.615	0	0	3	0	3.789	2.861	3	8.759	0	0	{'NRB'};
5468-75-7	CC(=O)C(N=Nc1ccc(cc1Cl)c2ccc(N=NC(C(C)=O)C(=O)Nc3ccccc3C)c(Cl)c2)C(=O)Nc4ccccc4C	NRB	Train	5.022	1.587	2	2	14	0	10	44.7	4	4	22	-2.162	4.825	0.795	11.593	6	1.014	1.12	0	0	0	1.291	4	0	1	0	2.393	0	0	49.914	8.322	0	6	18	2	4.006	2.505	6	10.017	0	2	{'NRB'};
13676-54-5	O=C1C=CC(=O)N1c2ccc(Cc3ccc(cc3)N4C(=O)C=CC4=O)cc2	NRB	Train	5.067	1.5353	0	0	2	0	4	51.2	0	4	4	-1.375	4.252	0.584	11.145	12	1.02	1.105	0	0	0	1.286	4	0	0	0	2.419	0	0	46.841	4.947	0	2	8	0	3.833	2.623	2	9.377	0	0	{'NRB'};
19666-30-9	CC(C)Oc1cc(N2N=C(OC2=O)C(C)(C)C)c(Cl)cc1Cl	NRB	Train	5.31	2.7525	2	1	6	1	4	37.5	5	3	8	-0.278	4.14	1.251	11.115	8	1.02	1.131	0	0	0	1.26	2	0	1	0	2.473	0	0	12.059	3.069	0	4	6	0	4.063	2.446	2	9.397	0	2	{'NRB'};
2921-88-2	CCO[P](=S)(OCC)Oc1nc(Cl)c(Cl)cc1Cl	NRB	Train	5.302	3.576	5	0	0	0	0	31	2	3	1	0	4.172	1.928	10.762	8	1.045	1.121	0	0	0	1.316	1	0	1	0	2.377	0	0	0	2.989	0	2	2	0	4.701	2.554	1	9.944	0	3	{'NRB'};
504-03-0	CC1CCCC(C)N1	NRB	Train	4.596	2.3621	0	0	0	0	0	30.4	2	0	1	0	2.867	0.875	9.54	0	0.969	1.148	0	0	0	1.2	1	0	0	0	2.175	0.037	0	0	1.069	0	0	4	1	3.247	1.708	1	7.325	0	0	{'NRB'};
122-34-9	CCNc1nc(Cl)nc(NCC)n1	NRB	Train	4.799	3.2436	1	0	4	0	0	28	2	0	11	0	3.579	1.604	10.026	0	1.015	1.164	0	0	0	1.211	1	0	1	0	2.283	-0.002	0	0	2.211	0	0	2	2	3.949	2.316	5	8.723	0	1	{'NRB'};
1912-24-9	CCNc1nc(Cl)nc(NC(C)C)n1	NRB	Train	4.816	3.2336	1	0	6	0	0	28.6	3	0	11	0	3.637	1.59	10.18	0	1.009	1.161	0	0	0	1.221	1	0	1	0	2.294	0.001	0	0	2.457	0	0	3	2	3.951	2.282	5	8.773	0	1	{'NRB'};
584-79-2	CC(C)=CC1C(C(=O)OC2CC(=O)C(=C2C)CC=C)C1(C)C	NRB	Train	5.219	2.2204	0	0	0	1	0	39.6	5	3	0	2.753	3.964	1.362	11.07	11	0.989	1.126	0	0	0	1.257	2	0	0	0	2.616	0	0	24.463	4.097	2	0	0	0	3.791	2.322	0	9.014	0	0	{'NRB'};
483-63-6	CCN(C(=O)\C=C\C)c1ccccc1C	NRB	Train	5.065	3.2439	0	0	2	0	2	40.6	3	1	4	0.036	3.587	1.938	10.289	3	0.984	1.126	0	0	0	1.276	1	0	0	0	2.337	-0.001	0	11.766	2.563	0	1	4	0	3.728	2.233	1	8.541	0	0	{'NRB'};
7696-12-0	CC(C)=CC1C(C(=O)OCN2C(=O)C3=C(CCCC3)C2=O)C1(C)C	NRB	Train	5.216	1.781	0	0	3	1	0	38.8	4	4	3	1.53	4.066	1.092	11.197	15	1	1.129	0	0	0	1.225	4	0	0	0	2.613	0	0	37.047	4.681	2	0	2	0	3.848	2.413	1	9.13	0	0	{'NRB'};
119-93-7	Cc1cc(ccc1N)c2ccc(N)c(C)c2	NRB	Train	4.992	2.5242	0	0	2	0	6	43.8	2	0	6	0	3.677	0.75	10.568	0	0.981	1.122	0	0	0	1.298	2	0	0	0	2.368	0	0	0	2.478	0	2	4	4	3.822	2.125	2	8.764	0	0	{'NRB'};
101-20-2	Clc1ccc(NC(=O)Nc2ccc(Cl)c(Cl)c2)cc1	NRB	Train	4.85	2.209	3	0	6	0	5	46.4	0	1	6	-0.374	4.117	0.697	10.609	2	1.033	1.111	0	0	0	1.318	2	0	1	0	2.299	0	0	11.732	4.266	0	5	4	2	4.051	2.544	2	9.469	0	3	{'NRB'};
64-10-8	NC(=O)Nc1ccccc1	NRB	Train	4.593	2.9033	0	0	3	0	1	38.9	0	1	3	-0.536	3.232	1.461	9.665	1	1.01	1.136	0	0	0	1.231	1	0	0	0	2.175	0.015	0	10.28	2.298	0	1	2	3	3.601	2.683	2	8.2	0	0	{'NRB'};
132-64-9	o1c2ccccc2c3ccccc13	NRB	Train	5.014	2.7382	0	0	0	0	4	57.1	0	1	0	0	3.556	0	10.384	4	0.993	1.089	0	0	0	1.356	6	0	0	0	2.469	-0.001	0	0	1.305	0	0	0	0	4.066	2.013	0	8.83	0	0	{'NRB'};
6842-15-5	C\C=C\C\C=C\C\C=C\CC=C	NRB	Train	3.932	3.2848	0	0	0	0	0	40	1	0	0	0	3.303	2.585	9.11	0	0.965	1.125	0	0	0	1.304	0	0	0	0	1.942	-0.007	0	0	4.891	0	0	0	0	3.244	1.958	0	7.937	0	0	{'NRB'};
75-09-2	ClCCl	NRB	Train	3	1.9808	2	0	0	0	0	20	1	0	0	0	2.771	0.918	6.594	0	1.083	1.144	0	0	0	1.306	0	0	0	0	1.414	0.87	0	0	1.333	0	0	0	0	3.813	3.241	0	8.225	0	2	{'NRB'};
74-97-5	ClCBr	NRB	Train	3	1.9184	2	0	0	0	0	20	1	0	0	0	3.572	0.918	6.594	0	1.064	1.123	0	0	0	1.439	0	1	0	0	1.414	0.803	0	0	1.333	0	0	0	0	6.87	2.787	0	11.578	0	2	{'NRB'};
109-64-8	BrCCCBr	NRB	Train	3.618	2.2995	2	0	0	0	0	27.3	2	0	0	0	4.081	1.522	7.853	0	0.999	1.122	0	0	0	1.43	0	1	0	0	1.732	0.319	0	0	2.094	0	0	0	0	6.873	2	0	12.253	0	2	{'NRB'};
110-56-5	ClCCCCCl	NRB	Train	3.732	2.4553	2	0	0	0	0	28.6	2	0	0	0	3.09	1.585	8.16	0	1.005	1.14	0	0	0	1.258	0	0	1	0	1.802	-0.211	0	0	2.488	0	0	0	0	3.578	2.37	0	8.315	0	2	{'NRB'};
110-53-2	CCCCCBr	NRB	Train	3.732	2.3783	1	0	0	0	0	29.4	2	0	0	0	3.605	1.585	8.16	0	0.972	1.137	0	0	0	1.297	0	1	0	0	1.802	-0.187	1	0	2.488	0	0	0	0	6.866	1.792	0	11.564	0	1	{'NRB'};
4101-68-2	BrCCCCCCCCCCBr	NRB	Train	3.932	2.7496	2	0	0	0	0	31.3	2	0	0	0	4.294	2.585	9.11	0	0.974	1.133	0	0	0	1.306	0	1	0	0	1.942	-0.006	1	0	4.891	0	0	0	0	6.867	1.708	0	12.258	0	2	{'NRB'};
3229-00-3	BrCC(CBr)(CBr)CBr	NRB	Train	5.303	4.0011	4	0	0	1	0	29.4	4	0	0	0	4.758	1.392	10.053	0	1.013	1.109	0	0	0	1.461	0	1	0	0	2.236	0.038	0	0	1.164	0	0	0	0	6.89	2.028	0	12.947	0	4	{'NRB'};
76-12-0	FC(Cl)(Cl)C(F)(Cl)Cl	NRB	Train	5.646	4.7601	4	0	0	2	0	25	2	0	0	0	3.647	0.811	10.505	0	1.246	1.213	0	0	2	1.216	0	0	0	0	2.303	-0.094	0	0	1.411	0	0	0	0	4.281	4.368	0	9.233	0	6	{'NRB'};
127-18-4	ClC(Cl)=C(Cl)Cl	NRB	Train	4.562	4.3417	4	0	0	0	0	33.3	0	0	0	-0.198	3.486	0.918	9.184	0	1.177	1.101	0	0	0	1.384	0	0	0	0	2	-0.257	0	0	1.521	0	0	0	0	4.265	3.296	0	9.146	0	4	{'NRB'};
87-68-3	ClC(Cl)=C(Cl)C(Cl)=C(Cl)Cl	NRB	Train	4.947	5.2014	6	0	0	0	0	40	0	0	0	-0.481	3.939	1.371	9.956	0	1.159	1.091	0	0	0	1.396	0	0	1	0	2.214	-0.028	0	0	2.232	0	0	0	0	4.288	3.133	0	9.591	0	6	{'NRB'};
3452-97-9	CC(CCO)CC(C)(C)C	NRB	Train	5.13	3.5144	0	0	0	1	0	30	5	1	0	0	3.061	1.761	10.106	1	0.972	1.145	0	0	0	1.2	0	0	0	0	2.175	-0.021	0	0	2.729	0	0	0	1	3.292	2.108	0	7.587	0	0	{'NRB'};
115-84-4	CCCCC(CC)(CO)CO	NRB	Train	5.311	3.9327	0	0	0	1	0	29	4	2	0	0	3.168	1.823	10.13	6	0.984	1.147	0	0	0	1.137	0	0	0	0	2.255	0.012	0	0	2.301	0	0	0	2	3.316	2.386	0	7.569	0	0	{'NRB'};
77-85-0	CC(CO)(CO)CO	NRB	Train	5.236	3.8422	0	0	0	1	0	25	4	3	0	0	2.906	1.406	9.967	9	1.014	1.156	0	0	0	1.063	0	0	0	0	2.189	-0.08	0	0	1.309	0	0	0	3	3.306	3.219	0	7.385	0	0	{'NRB'};
115-77-5	OCC(CO)(CO)CO	NRB	Train	5.303	4.1328	0	0	0	1	0	23.8	4	4	0	0	3.037	1.392	10.053	12	1.029	1.159	0	0	0	1.044	0	0	0	0	2.236	0.047	0	0	1.164	0	0	0	4	3.331	3.472	0	7.491	0	0	{'NRB'};
335-99-9	OCC(F)(F)C(F)(F)C(F)(F)C(F)(F)C(F)(F)C(F)F	NRB	Train	6.177	6.591	0	0	0	5	0	29.2	2	1	0	0	4.01	1.617	11.591	1	1.231	1.317	0	0	0	0.908	0	0	0	0	2.605	0	0	0	2.885	0	0	0	1	3.896	5.554	0	8.943	0	12	{'NRB'};
105-59-9	CN(CCO)CCO	NRB	Train	4.362	3.2686	0	0	0	0	0	23.8	2	2	0	0	2.882	1.906	9.059	0	1.003	1.162	0	0	0	1.1	0	0	0	0	2	-0.079	0	0	2.524	0	0	2	2	3.13	2.75	1	7.228	0	0	{'NRB'};
544-01-4	CCCCCCCC(=O)OC	NRB	Train	4.347	3.0603	0	0	0	0	0	31	1	2	0	-0.082	3.192	2.3	9.338	3	0.986	1.143	0	0	0	1.167	0	0	0	0	2.011	0.013	0	10.622	4.098	0	0	0	0	3.357	2.288	0	7.732	0	0	{'NRB'};
103-44-6	CCCCC(CC)COC=C	NRB	Train	4.471	3.5147	0	0	0	0	0	32.3	2	1	0	0	3.169	2.231	9.373	2	0.973	1.141	0	0	0	1.193	0	0	0	0	2.074	0.012	0	0	3.015	0	0	0	0	3.178	1.939	0	7.58	0	0	{'NRB'};
2425-79-8	C(CCOCC1CO1)COCC2CO2	NRB	Train	4.243	1.4085	0	0	0	0	0	31.3	0	4	0	0	3.474	0	9.8	4	1.008	1.143	0	0	0	1.099	2	0	0	0	2.24	-0.001	0	0	5.475	0	0	0	0	3.347	2.048	0	8.242	0	0	{'NRB'};
112-26-5	ClCCOCCOCCCl	NRB	Train	3.902	3.1373	2	0	0	0	0	27.3	2	2	0	0	3.437	2.322	8.881	0	1.022	1.146	0	0	0	1.168	0	0	0	0	1.919	-0.026	0	0	4.086	0	0	0	0	3.553	2.422	0	8.497	0	2	{'NRB'};
10496-18-1	CCCCCCCCCCSSCCCCCCCCCC	NRB	Train	3.98	2.974	2	0	0	0	0	31.3	2	0	0	0	3.955	3.459	9.814	0	0.964	1.134	0	0	0	1.254	0	0	0	0	1.981	0	0	0	8.931	0	0	0	0	4.047	1.576	0	8.864	0	0	{'NRB'};
107-70-0	COC(C)(C)CC(C)=O	NRB	Train	5.197	3.9762	0	0	0	1	0	30.4	3	2	0	0.168	3.027	1.436	10.091	2	0.993	1.145	0	0	0	1.177	0	0	0	0	2.194	0.044	0	10.538	2.176	0	0	0	0	3.434	2.546	0	7.817	0	0	{'NRB'};
68-12-2	CN(C)C=O	NRB	Train	4.17	3.2655	0	0	0	0	0	25	0	1	0	0	2.488	0.971	8.597	2	1.007	1.163	0	0	0	1.161	0	0	0	0	1.848	0.397	0	9.431	1.542	0	0	0	0	3.232	3	1	7.151	0	0	{'NRB'};
3290-92-4	CCC(COC(=O)C(C)=C)(COC(=O)C(C)=C)COC(=O)C(C)=C	NRB	Train	5.334	5.7899	0	0	0	1	0	36	4	6	0	-0.95	4.052	2.273	10.952	24	1.009	1.133	0	0	0	1.204	0	0	0	0	2.328	0	0	34.898	3.178	0	0	0	0	3.593	2.74	0	8.991	0	0	{'NRB'};
629-54-9	CCCCCCCCCCCCCCCC(N)=O	NRB	Train	4.236	2.9329	0	0	1	0	0	31.4	1	1	1	-0.155	3.64	3.128	9.766	1	0.972	1.144	0	0	0	1.192	0	0	0	0	1.991	0	0	10.523	7.244	0	0	1	2	3.309	1.981	1	8.07	0	0	{'NRB'};
28777-98-2	CCCCCCCCCCCCCCCC/C=C/C1CC(=O)OC1=O	NRB	Train	4.724	1.7824	0	0	0	0	0	34.9	1	3	0	-0.779	4.016	3.711	10.425	6	0.98	1.135	0	0	0	1.212	1	0	0	0	2.31	0	0	22.241	9.474	1	0	0	0	3.637	2.087	0	8.645	0	0	{'NRB'};
15625-89-5	CCC(COC(=O)C=C)(COC(=O)C=C)COC(=O)C=C	NRB	Train	5.332	5.554	0	0	0	1	0	36.6	1	6	0	-1.839	3.932	2.396	10.694	18	1.02	1.132	0	0	0	1.184	0	0	0	0	2.315	0	0	33.525	2.891	0	0	0	0	3.527	2.893	0	8.803	0	0	{'NRB'};
3524-68-3	OCC(COC(=O)C=C)(COC(=O)C=C)COC(=O)C=C	NRB	Train	5.332	5.581	0	0	0	1	0	35.9	1	7	0	-2.172	3.942	2.396	10.694	21	1.032	1.133	0	0	0	1.169	0	0	0	0	2.315	0	0	33.28	2.891	0	0	0	1	3.529	3.083	0	8.813	0	0	{'NRB'};
585-07-9	CC(=C)C(=O)OC(C)(C)C	NRB	Train	5.145	4.4958	0	0	0	1	0	33.3	4	2	0	0.113	3.159	1.371	10.236	5	0.993	1.139	0	0	0	1.22	0	0	0	0	2.205	-0.025	0	10.837	2.499	0	0	0	0	3.578	2.608	0	8.085	0	0	{'NRB'};
108-23-6	CC(C)OC(Cl)=O	NRB	Train	4.414	3.81	1	0	0	0	0	28.6	2	2	0	-0.741	3.059	1.379	9.222	1	1.037	1.145	0	0	0	1.195	0	0	1	0	2	0.149	0	9.797	2.133	0	0	0	0	3.822	3.087	0	8.259	0	1	{'NRB'};
76-03-9	OC(=O)C(Cl)(Cl)Cl	NRB	Train	5.262	4.373	3	0	0	1	0	25	1	2	0	-1.461	3.438	0.863	10.026	0	1.174	1.135	0	0	1	1.244	0	0	0	0	2.175	0.161	0	9.625	1.435	0	0	0	1	4.263	4.036	0	9	0	3	{'NRB'};
1115-20-4	CC(C)(CO)COC(=O)C(C)(C)CO	NRB	Train	5.35	4.5704	0	0	0	2	0	29.4	6	4	0	-0.443	3.468	1.975	10.725	16	1.004	1.147	0	0	0	1.132	0	0	0	0	2.288	-0.002	0	11.395	3.488	0	0	0	2	3.56	2.798	0	8.234	0	0	{'NRB'};
29598-76-3	CCCCCCCCCCCCSCCC(=O)OCC(COC(=O)CCSCCCCCCCCCCCC)(COC(=O)CCSCCCCCCCCCCCC)COC(=O)CCSCCCCCCCCCCCC	NRB	Train	5.342	5.7766	4	0	0	1	0	32.3	4	8	0	-1.429	5.191	4.189	11.504	24	0.979	1.135	0	0	0	1.218	0	0	0	0	2.338	0	0	53.149	7.261	0	0	0	0	3.663	1.938	0	9.972	0	0	{'NRB'};
55107-14-7	COC(=O)CC(=O)C(C)(C)C	NRB	Train	5.291	4.2076	0	0	0	1	0	32	3	3	0	-0.561	3.262	1.686	10.308	7	1.007	1.141	0	0	0	1.185	0	0	0	0	2.244	0.014	0	21.759	2.733	0	0	0	0	3.567	2.871	0	8.163	0	0	{'NRB'};
67-68-5	C[S](C)=O	NRB	Train	4	3.0897	1	0	0	0	0	20	0	1	0	0	2.615	0.811	8.318	0	1.005	1.138	0	0	0	1.288	0	0	0	0	1.732	-0.557	0	9.556	1	0	0	0	0	4.218	3.056	0	8.637	0	0	{'NRB'};
2372-21-6	CC(C)OC(=O)OOC(C)(C)C	NRB	Train	5.103	4.6435	0	0	0	1	0	28.6	5	4	0	-0.806	3.329	1.792	10.281	5	1.014	1.149	0	0	0	1.135	0	0	0	0	2.165	-0.008	0	10.731	3.506	0	0	0	0	3.496	2.646	0	8.131	0	0	{'NRB'};
1752-30-3	CC(C)=NNC(N)=S	NRB	Train	4.343	4.0038	1	1	1	0	0	23.5	2	0	2	1.101	3.126	1.5	9.309	0	1.002	1.157	0	0	0	1.25	0	0	0	0	2	-0.083	0	0	2.682	0	0	4	3	3.859	2.563	3	8.427	0	0	{'NRB'};
556-88-7	NC(=N)N[N+]([O-])=O	NRB	Train	4.414	4.3883	0	1	0	0	0	9.1	0	2	0	-0.662	2.946	1.379	9.222	2	1.097	1.219	0	0	0	1.074	0	0	0	0	2	0.171	0	18.567	2.133	0	0	1	4	3.689	4.167	4	8.139	0	0	{'NRB'};
39680-90-5	CNC(S)=S	NRB	Train	4.17	3.1822	2	0	0	0	0	20	0	0	0	0.532	2.959	0.971	8.597	0	1.002	1.117	0	0	0	1.408	0	0	0	0	1.848	0.387	0	0	1.542	0	0	0	1	4.016	2.611	1	8.452	0	0	{'NRB'};
115-96-8	ClCCO[P](=O)(OCCCl)OCCCl	NRB	Train	5.262	4.7497	4	0	0	0	0	23.1	3	4	0	0	3.907	2.217	10.2	9	1.051	1.143	0	0	0	1.207	0	0	0	0	2.25	-0.002	0	11.647	2.369	0	0	0	0	4.416	2.831	0	9.522	0	3	{'NRB'};
121-75-5	CCOC(=O)CC(S[P](=S)(OC)OC)C(=O)OCC	NRB	Train	5.284	5.2824	3	0	0	0	0	26.3	2	6	0	-1.009	4.028	2.187	10.651	10	1.024	1.131	0	0	0	1.244	0	0	0	0	2.314	0	0	23.28	2.965	0	0	0	0	4.823	2.709	0	9.752	0	0	{'NRB'};
298-07-7	CCCCC(CC)CO[P](O)(=O)OCC(CC)CCCC	NRB	Train	5.192	4.4911	1	0	0	0	0	28.6	4	4	0	0	3.904	2.797	10.588	10	0.986	1.143	0	0	0	1.181	0	0	0	0	2.242	0	0	11.913	5.313	0	0	0	1	4.433	2.213	0	9.217	0	0	{'NRB'};
57-15-8	CC(C)(O)C(Cl)(Cl)Cl	NRB	Train	5.646	4.4339	3	0	0	2	0	26.7	3	1	0	0	3.465	0.811	10.505	0	1.048	1.141	0	0	1	1.264	0	0	1	0	2.303	-0.08	0	0	1.411	0	0	0	1	4.26	3.104	0	8.986	0	3	{'NRB'};
22984-54-9	CCC(C)=NO[Si](C)(ON=C(C)CC)ON=C(C)CC	NRB	Train	5.27	5.6107	1	0	0	0	0	27.7	6	3	6	2.593	3.885	2.388	10.649	6	0.993	1.145	0	0	0	1.235	0	0	0	0	2.284	0	0	0	3.036	0	0	6	0	4.075	2.185	3	9.047	0	0	{'NRB'};
919-30-2	CCO[Si](CCCN)(OCC)OCC	NRB	Train	5.331	4.3397	1	0	0	0	0	24.3	4	3	1	0	3.511	1.95	10.236	9	0.989	1.146	0	0	0	1.225	0	0	0	0	2.292	-0.002	0	0	2.105	0	0	1	2	4.023	2.157	1	8.583	0	0	{'NRB'};
3296-90-0	OCC(CO)(CBr)CBr	NRB	Train	5.303	4.066	2	0	0	1	0	26.3	4	2	0	0	4.229	1.392	10.053	6	1.022	1.136	0	0	0	1.25	0	1	0	0	2.236	0.043	0	0	1.164	0	0	0	2	6.874	2.75	0	12.258	0	2	{'NRB'};
139-87-7	CCN(CCO)CCO	NRB	Train	4.461	3.5378	0	0	0	0	0	25	3	2	0	0	2.988	1.891	9.202	0	0.998	1.159	0	0	0	1.101	0	0	0	0	2.053	0.044	0	0	2.244	0	0	3	2	3.155	2.611	1	7.315	0	0	{'NRB'};
7580-85-0	CC(C)(C)OCCO	NRB	Train	5.098	3.6085	0	0	0	1	0	27.3	4	2	0	0	2.876	1.5	9.872	0	0.993	1.151	0	0	0	1.122	0	0	0	0	2.112	-0.077	0	0	2.472	0	0	0	1	3.304	2.469	0	7.433	0	0	{'NRB'};
144-19-4	CC(C)C(O)C(C)(C)CO	NRB	Train	5.384	4.1685	0	0	0	1	0	28.6	5	2	0	0	3.094	1.371	10.315	8	0.986	1.148	0	0	0	1.138	0	0	0	0	2.288	-0.023	0	0	1.985	0	0	0	2	3.426	2.542	0	7.704	0	0	{'NRB'};
107-71-1	CC(=O)OOC(C)(C)C	NRB	Train	5.102	4.3332	0	0	0	1	0	28.6	4	3	0	-0.426	3.054	1.436	10.05	4	1.014	1.149	0	0	0	1.138	0	0	0	0	2.136	0.047	0	10.143	2.695	0	0	0	0	3.446	2.769	0	7.893	0	0	{'NRB'};
3090-36-6	CCCCCCCCCCCC(=O)O[Sn](CCCC)(CCCC)CCCC	NRB	Train	5.351	4.2358	1	0	0	0	0	31.2	4	2	0	0.15	4.697	3.066	10.673	5	0.969	1.136	0	0	0	1.294	0	0	0	0	2.328	0	0	12.585	6.801	0	0	0	0	10.323	1.818	0	14.009	0	0	{'NRB'};
69709-01-9	CO[Si](CCCN=C(N(C)C)N(C)C)(OC)OC	NRB	Train	5.311	4.467	1	0	2	0	0	24.4	0	3	11	0.953	3.766	2.1	10.646	9	0.993	1.152	0	0	0	1.239	0	0	0	0	2.267	0	0	0	4.692	0	0	1	0	4.029	2.131	3	8.883	0	0	{'NRB'};
2049-95-8	CCC(C)(C)c1ccccc1	NRB	Train	5.365	2.9284	0	0	0	1	1	40.7	3	0	0	0	3.245	1.455	10.315	0	0.966	1.123	0	0	0	1.279	1	0	0	0	2.315	-0.007	0	0	1.897	0	0	0	0	3.641	1.856	0	8.128	0	0	{'NRB'};
118-91-2	OC(=O)c1ccccc1Cl	NRB	Train	4.923	3.303	1	0	0	0	2	46.7	0	2	0	-0.995	3.413	1.185	9.911	4	1.042	1.107	0	0	0	1.268	1	0	1	0	2.267	0.015	0	10.337	1.563	0	1	0	1	3.933	3.011	0	8.671	0	1	{'NRB'};
15233-47-3	CCCCCCC(C)Nc1ccc(Nc2ccccc2)cc1	NRB	Train	4.745	1.8876	0	0	4	0	3	40	2	0	7	0	3.937	1.936	10.509	0	0.974	1.128	0	0	0	1.269	2	0	0	1	2.283	0	0	0	5.249	0	3	8	2	3.689	1.856	2	8.783	0	0	{'NRB'};
95-53-4	Cc1ccccc1N	NRB	Train	4.732	3.1875	0	0	1	0	2	41.2	1	0	3	0	2.984	0.875	9.579	0	0.979	1.127	0	0	0	1.287	1	0	0	0	2.194	0.043	0	0	0.854	0	1	2	2	3.648	2.167	1	7.959	0	0	{'NRB'};
106-49-0	Cc1ccc(N)cc1	NRB	Train	4.562	3.0804	0	0	1	0	2	41.2	1	0	2	0	2.984	0.875	9.54	0	0.979	1.127	0	0	0	1.282	1	0	0	0	2.17	0.043	0	0	1.14	0	1	2	2	3.627	2.167	1	7.954	0	0	{'NRB'};
93-68-5	CC(=O)CC(=O)Nc1ccccc1C	NRB	Train	4.835	2.8214	0	0	2	0	2	40.7	2	2	4	-0.386	3.547	1.876	10.186	3	1.002	1.126	0	0	0	1.261	1	0	0	0	2.263	0.001	0	21.912	3.249	0	1	3	1	3.681	2.619	1	8.55	0	0	{'NRB'};
709-98-8	CCC(=O)Nc1ccc(Cl)c(Cl)c1	NRB	Train	4.843	3.0136	2	0	1	0	3	40.9	1	1	3	-0.043	3.715	1.662	10.166	2	1.022	1.121	0	0	0	1.285	1	0	1	0	2.283	-0.002	0	10.99	2.652	0	3	3	1	4.05	2.607	1	9.03	0	2	{'NRB'};
97-36-9	CC(=O)CC(=O)Nc1ccc(C)cc1C	NRB	Train	4.883	2.8874	0	0	2	0	3	40	3	2	4	-0.383	3.607	1.831	10.332	3	0.998	1.127	0	0	0	1.264	1	0	0	0	2.297	-0.001	0	22.051	3.288	0	1	3	1	3.726	2.556	1	8.63	0	0	{'NRB'};
4152-09-4	NCCNCc1ccccc1	NRB	Train	4.522	2.3963	0	0	3	0	1	36	1	0	2	0	3.253	1.887	9.535	0	0.98	1.14	0	0	0	1.231	1	0	0	0	2.157	-0.007	0	0	3.141	0	0	3	3	3.555	2.061	2	8.005	0	0	{'NRB'};
97-02-9	Nc1ccc(cc1[N+]([O-])=O)[N+]([O-])=O	NRB	Train	5.006	3.7647	0	0	3	0	3	33.3	0	4	6	0	3.583	1.23	10.309	8	1.083	1.153	0	2	0	1.194	1	0	0	0	2.338	-0.003	0	41.057	1.873	0	3	6	2	3.938	3.615	3	8.92	0	0	{'NRB'};
1582-09-8	CCCN(CCC)c1c(cc(cc1[N+]([O-])=O)C(F)(F)F)[N+]([O-])=O	NRB	Train	5.386	4.1216	0	0	9	1	4	33.3	3	4	8	0	4.091	1.708	11.059	8	1.057	1.171	0	2	1	1.142	1	0	0	0	2.479	0	0	44.711	2.168	0	3	8	0	4.004	3.475	3	9.257	0	3	{'NRB'};
98-95-3	[O-][N+](=O)c1ccccc1	NRB	Train	4.732	3.3706	0	0	1	0	1	42.9	0	2	2	0	3.193	1.187	9.642	4	1.037	1.125	0	1	0	1.241	1	0	0	0	2.194	-0.027	0	20.013	1.659	0	1	2	0	3.813	3.074	1	8.405	0	0	{'NRB'};
3209-22-1	[O-][N+](=O)c1cccc(Cl)c1Cl	NRB	Train	5.029	3.701	2	0	1	0	3	42.9	0	2	2	0	3.647	1.16	10.122	4	1.084	1.117	0	1	0	1.297	1	0	1	0	2.318	-0.008	0	20.473	1.572	0	3	2	0	4.106	3.202	1	9.12	0	2	{'NRB'};
89-61-2	[O-][N+](=O)c1cc(Cl)ccc1Cl	NRB	Train	4.965	3.6476	2	0	1	0	3	42.9	0	2	2	0	3.647	1.16	10.099	4	1.084	1.117	0	1	0	1.295	1	0	1	0	2.305	-0.008	0	20.473	1.553	0	3	2	0	4.054	3.202	1	9.118	0	2	{'NRB'};
101-84-8	O(c1ccccc1)c2ccccc2	NRB	Train	4.675	2.4203	0	0	0	0	2	52.2	0	1	0	0	3.495	0	9.971	4	0.989	1.099	0	0	0	1.306	2	0	0	0	2.236	0.001	0	0	2.829	0	2	0	0	3.664	2.064	0	8.488	0	0	{'NRB'};
123-30-8	Nc1ccc(O)cc1	NRB	Train	4.562	3.17	0	0	1	0	2	40	0	1	2	0	3.011	0.875	9.54	2	1.005	1.13	0	0	0	1.226	1	0	0	0	2.17	0.046	0	0	1.14	0	2	2	3	3.639	2.667	1	7.986	0	0	{'NRB'};
62-44-2	CCOc1ccc(NC(C)=O)cc1	NRB	Train	4.687	2.9071	0	0	1	0	2	38.5	2	2	2	-0.066	3.459	1.604	10.007	3	1.002	1.131	0	0	0	1.229	1	0	0	0	2.242	-0.002	0	10.681	2.731	0	2	3	1	3.666	2.423	1	8.395	0	0	{'NRB'};
100-02-7	Oc1ccc(cc1)[N+]([O-])=O	NRB	Train	4.77	3.3837	0	0	1	0	2	40	0	3	2	0	3.299	1.185	9.882	6	1.057	1.13	0	1	0	1.212	1	0	0	0	2.236	0.015	0	20.072	1.74	0	2	2	1	3.834	3.333	1	8.516	0	0	{'NRB'};
88-89-1	Oc1c(cc(cc1[N+]([O-])=O)[N+]([O-])=O)[N+]([O-])=O	NRB	Train	5.163	4.1935	0	0	3	0	4	31.6	0	7	6	0	3.817	1.225	10.607	14	1.137	1.156	0	3	0	1.167	1	0	0	0	2.411	0	0	62.168	1.526	0	4	6	1	4.018	4.042	3	9.217	0	0	{'NRB'};
583-78-8	Oc1cc(Cl)ccc1Cl	NRB	Train	4.807	3.3877	2	0	0	0	3	46.2	0	1	0	0	3.462	0.881	9.833	2	1.048	1.103	0	0	0	1.321	1	0	1	0	2.246	-0.026	0	0	1.06	0	3	0	1	3.999	2.802	0	8.87	0	2	{'NRB'};
4433-79-8	COc1cc(NC(=O)CC(C)=O)c(OC)cc1Cl	NRB	Train	5.019	3.2862	1	0	3	0	4	37.5	1	4	3	-0.627	3.891	1.886	10.548	7	1.029	1.131	0	0	0	1.23	1	0	1	0	2.366	0	0	22.352	3.188	0	4	3	1	3.96	2.728	1	9.042	0	1	{'NRB'};
58-90-2	Oc1c(Cl)cc(Cl)c(Cl)c1Cl	NRB	Train	5.119	3.7467	4	0	0	0	5	46.2	0	1	0	0	3.825	0.832	10.265	2	1.098	1.095	0	0	0	1.344	1	0	1	0	2.365	-0.008	0	0	0.952	0	5	0	1	4.216	2.98	0	9.376	0	4	{'NRB'};
3772-94-9	CCCCCCCCCCCC(=O)Oc1c(Cl)c(Cl)c(Cl)c(Cl)c1Cl	NRB	Train	5.26	2.4916	5	0	0	0	6	37.5	1	2	0	-0.416	4.387	2.929	10.814	5	1.013	1.124	0	0	0	1.281	1	0	1	0	2.438	0	0	11.973	6.971	0	6	0	0	4.295	2.389	0	9.725	0	5	{'NRB'};
89-98-5	Clc1ccccc1C=O	NRB	Train	4.783	3.2512	1	0	0	0	2	50	0	1	0	0	3.319	1.187	9.668	2	1.022	1.1	0	0	0	1.321	1	0	1	0	2.222	-0.026	0	10.143	1.358	0	1	0	0	3.911	2.716	0	8.565	0	1	{'NRB'};
122-57-6	CC(=O)\C=C\c1ccccc1	NRB	Train	4.543	2.7404	0	0	0	0	1	47.6	1	1	0	0.078	3.315	1.705	9.722	1	0.988	1.109	0	0	0	1.296	1	0	0	0	2.166	-0.008	0	10.53	2.905	0	0	0	0	3.611	2.394	0	8.295	0	0	{'NRB'};
119-06-2	CCCCCCCCCCCCCOC(=O)c1ccccc1C(=O)OCCCCCCCCCCCCC	NRB	Train	5.072	2.2317	0	0	0	0	2	35.4	2	4	0	-0.862	4.429	3.61	10.833	12	0.978	1.134	0	0	0	1.212	1	0	0	0	2.351	0	0	25.194	10.844	0	0	0	0	3.794	1.991	0	9.08	2	0	{'NRB'};
98-73-7	CC(C)(C)c1ccc(cc1)C(O)=O	NRB	Train	5.315	3.0581	0	0	0	1	2	40.7	3	2	0	-0.875	3.461	1.23	10.548	4	0.994	1.123	0	0	0	1.243	1	0	0	0	2.334	-0.002	0	10.562	2.215	0	0	0	1	3.743	2.558	0	8.485	0	0	{'NRB'};
614-45-9	CC(C)(C)OOC(=O)c1ccccc1	NRB	Train	5.107	2.9658	0	0	0	1	1	39.3	3	3	0	-0.472	3.533	1.876	10.447	8	1.006	1.126	0	0	0	1.217	1	0	0	0	2.248	0.001	0	11.344	3.439	0	0	0	0	3.678	2.47	0	8.491	0	0	{'NRB'};
121-92-6	OC(=O)c1cccc(c1)[N+]([O-])=O	NRB	Train	4.882	3.4294	0	0	2	0	2	41.2	0	4	2	-1.168	3.483	1.258	10.136	8	1.069	1.127	0	1	0	1.199	1	0	0	0	2.288	0.005	0	30.73	2.011	0	1	2	1	3.857	3.5	1	8.704	0	0	{'NRB'};
2082-79-3	CCCCCCCCCCCCCCCCCCOC(=O)CCc1cc(c(O)c(c1)C(C)(C)C)C(C)(C)C	NRB	Train	5.489	2.1976	0	0	0	2	4	35	7	3	0	-0.117	4.423	3.682	11.345	8	0.974	1.135	0	0	0	1.225	1	0	0	0	2.466	0	0	12.336	11.779	0	1	0	1	3.854	1.943	0	9.163	0	0	{'NRB'};
91-15-6	N#Cc1ccccc1C#N	NRB	Train	4.828	3.3085	0	0	6	0	2	57.1	0	0	4	0	3.292	1.261	9.749	0	1.006	1.101	0	0	0	1.35	1	0	0	0	2.247	0.015	0	0	1.436	0	0	2	0	3.761	2.833	2	8.437	0	0	{'NRB'};
43051-46-3	OCCN(CCO)c1cccc(NC(=O)c2ccccc2)c1	NRB	Train	4.914	2.2884	0	0	4	0	3	40.5	2	3	6	-0.173	3.986	1.426	10.632	3	1.003	1.128	0	0	0	1.232	2	0	0	0	2.328	0	0	12.142	4.181	0	2	7	3	3.733	2.462	2	8.913	0	0	{'NRB'};
294-62-2	C1CCCCCCCCCCC1	NRB	Train	4	2	0	0	0	0	0	33.3	0	0	0	0	3.22	0	9.314	0	0.961	1.138	0	0	0	1.205	1	0	0	0	2	0.003	0	0	1.244	0	0	0	0	3.009	1.5	0	7.439	0	0	{'NRB'};
644-97-3	ClP(Cl)c1ccccc1	NRB	Train	4.732	2.8489	3	0	0	0	1	42.9	0	0	0	0	3.549	1.187	9.642	0	1.011	1.091	0	0	0	1.421	1	0	1	0	2.194	-0.024	0	0	1.659	0	1	0	0	4.523	2.329	0	9.314	0	2	{'NRB'};
60628-17-3	CCCCCCCCCCCCCOP(Oc1ccccc1)Oc2ccccc2	NRB	Train	4.733	1.7208	1	0	0	0	2	37.9	1	3	0	0	4.248	2.513	10.593	11	0.981	1.125	0	0	0	1.261	2	0	0	0	2.259	0	0	0	7.746	0	2	0	0	3.999	1.893	0	9.225	0	0	{'NRB'};
2636-26-2	CO[P](=S)(OC)Oc1ccc(cc1)C#N	NRB	Train	5.272	3.2017	2	0	2	0	2	36	0	3	2	0	3.817	1.754	10.523	8	1.022	1.114	0	0	0	1.321	1	0	0	0	2.307	-0.001	0	0	2.952	0	1	1	0	4.702	2.587	1	9.602	0	0	{'NRB'};
6375-47-9	COc1ccc(NC(C)=O)cc1N	NRB	Train	4.872	3.1623	0	0	3	0	3	36	1	2	4	-0.121	3.472	1.508	10.166	3	1.011	1.14	0	0	0	1.215	1	0	0	0	2.296	-0.002	0	10.696	2.373	0	3	5	3	3.736	2.59	2	8.47	0	0	{'NRB'};
36483-60-0	Brc1cc(Br)c(Br)c(Oc2ccc(Br)c(Br)c2Br)c1	NRB	Train	5.096	2.7457	6	0	0	0	8	52.2	0	1	0	0	5.261	0.749	10.806	4	1.049	1.058	0	0	0	1.513	2	1	0	0	2.396	0	1	0	3.141	0	8	0	0	6.954	2.175	0	13.369	0	6	{'NRB'};
10541-83-0	CNc1ccc(cc1)C(O)=O	NRB	Train	4.782	3.0562	0	0	1	0	2	40	0	2	2	-0.896	3.324	1.273	9.947	4	1.015	1.129	0	0	0	1.215	1	0	0	0	2.251	-0.008	0	10.38	1.951	0	1	2	2	3.708	2.773	1	8.322	0	0	{'NRB'};
114-26-1	CNC(=O)Oc1ccccc1OC(C)C	NRB	Train	4.892	3.2952	0	0	2	0	2	36.7	2	3	1	-0.505	3.598	1.805	10.235	7	1.009	1.134	0	0	0	1.205	1	0	0	0	2.295	-0.001	0	11.03	2.809	0	2	0	1	3.712	2.456	1	8.522	0	0	{'NRB'};
3792-59-4	CCO[P](=S)(Oc1ccc(Cl)cc1Cl)c2ccccc2	NRB	Train	5.451	2.5976	4	0	0	0	4	42.4	1	2	0	0	4.191	1.113	10.865	8	1.013	1.099	0	0	0	1.36	2	0	1	0	2.409	0	0	0	3.05	0	4	0	0	4.72	2.293	0	9.912	0	2	{'NRB'};
28575-17-9	CCc1ccccc1c2ccccc2CC	NRB	Train	5.106	2.5769	0	0	0	0	4	47.1	2	0	0	0	3.656	1	10.411	0	0.969	1.11	0	0	0	1.311	2	0	0	0	2.384	0	0	0	2.266	0	0	0	0	3.798	1.854	0	8.644	0	0	{'NRB'};
61788-32-7	C1CC=CC(C1)c2ccc(cc2)C3CCC=CC3	NRB	Train	4.928	1.7361	0	0	0	0	2	45	0	0	0	0	3.753	0	10.506	0	0.968	1.114	0	0	0	1.29	3	0	0	0	2.348	0	0	0	3.091	2	0	0	0	3.685	1.722	0	8.6	0	0	{'NRB'};
131-57-7	COc1ccc(c(O)c1)C(=O)c2ccccc2	NRB	Train	5.075	2.4622	0	0	0	0	4	48.3	0	3	0	-0.203	3.768	0.922	10.518	9	1.01	1.108	0	0	0	1.263	2	0	0	0	2.369	0	0	12.066	2.847	0	2	0	1	3.827	2.52	0	8.828	0	0	{'NRB'};
81-16-3	Nc1ccc2ccccc2c1[S](O)(=O)=O	NRB	Train	5.459	3.1356	1	0	2	0	4	41.7	0	3	2	0	3.784	1.029	10.764	6	1.029	1.113	0	0	0	1.28	3	0	0	0	2.462	0	0	22.286	1.583	0	2	2	3	4.748	2.906	1	9.674	0	0	{'NRB'};
87-02-5	Nc1ccc2c(O)cc(cc2c1)[S](O)(=O)=O	NRB	Train	5.35	2.9948	1	0	2	0	5	40	0	4	2	0	3.843	1.024	10.837	9	1.041	1.117	0	0	0	1.254	3	0	0	0	2.442	0	0	21.854	1.865	0	3	2	4	4.738	3.078	1	9.706	0	0	{'NRB'};
90-51-7	Nc1ccc2cc(cc(O)c2c1)[S](O)(=O)=O	NRB	Train	5.35	2.9783	1	0	2	0	5	40	0	4	2	0	3.843	1.024	10.837	9	1.041	1.117	0	0	0	1.251	3	0	0	0	2.443	0	0	21.831	1.871	0	3	2	4	4.738	3.078	1	9.706	0	0	{'NRB'};
31127-54-5	Oc1ccc(cc1)C(=O)c2ccc(O)c(O)c2O	NRB	Train	5.161	2.5397	0	0	0	0	6	46.4	0	5	0	-0.525	3.844	0.745	10.717	13	1.038	1.112	0	0	0	1.222	2	0	0	0	2.404	0	0	12.008	2.924	0	4	0	4	3.881	3.037	0	8.952	0	0	{'NRB'};
126-33-0	O=[S]1(=O)CCCC1	NRB	Train	5.164	2.9809	1	0	0	0	0	26.7	0	2	0	0	3.083	0.917	9.968	4	1.018	1.133	0	0	0	1.245	1	0	0	0	2.256	-0.072	0	20.861	0.939	0	0	0	0	4.66	2.988	0	9.26	0	0	{'NRB'};
95-33-0	C1CCC(CC1)NSc2sc3ccccc3n2	NRB	Train	4.802	1.7802	2	0	5	0	2	39.4	0	0	4	0	3.892	0	10.46	0	0.986	1.113	0	0	0	1.339	4	0	0	0	2.384	0	0	0	3.735	0	0	5	1	4.341	1.824	2	9.301	0	0	{'NRB'};
123-33-1	O=C1NNC(=O)C=C1	NRB	Train	4.562	2.931	0	1	0	0	0	33.3	0	2	2	-0.603	3.052	0.875	9.54	2	1.062	1.153	1	0	0	1.166	1	0	0	0	2.17	0.05	0	20.392	1.14	0	0	4	2	3.587	3.292	2	8.026	0	0	{'NRB'};
3089-11-0	COCN(COC)c1nc(nc(n1)N(COC)COC)N(COC)COC	NRB	Train	5.062	4.0287	0	0	0	0	0	26.3	0	6	27	0	4.146	1.975	10.792	12	1.021	1.162	0	0	0	1.137	1	0	0	0	2.404	0	0	0	2.398	0	0	0	0	3.83	2.296	6	8.939	0	0	{'NRB'};
533-74-4	CN1CSC(=S)N(C)C1	NRB	Train	4.807	2.7734	2	0	0	0	0	26.3	0	0	4	1.008	3.352	0.881	9.833	0	0.994	1.131	0	0	0	1.334	1	0	0	0	2.246	-0.023	0	0	1.06	0	0	0	0	4.094	2.019	2	8.76	0	0	{'NRB'};
92-77-3	Oc1cc2ccccc2cc1C(=O)Nc3ccccc3	NRB	Train	5.092	2.0631	0	0	3	0	5	51.5	0	2	4	-0.32	3.945	0.548	10.725	6	1.002	1.103	0	0	0	1.304	4	0	0	0	2.412	0	0	12.207	3.461	0	2	3	2	3.924	2.375	1	9.072	0	0	{'NRB'};
5567-15-7	COc1cc(NC(=O)C(N=Nc2ccc(cc2Cl)c3ccc(N=NC(C(C)=O)C(=O)Nc4cc(OC)c(Cl)cc4OC)c(Cl)c3)C(C)=O)c(OC)cc1Cl	NRB	Train	5.051	1.6237	4	2	16	0	14	41.9	2	8	20	-2.695	5.032	0.964	11.786	14	1.032	1.124	0	0	0	1.265	4	0	1	0	2.399	0	0	50.918	9.592	0	12	18	2	4.016	2.595	6	10.274	0	4	{'NRB'};
110-00-9	o1cccc1	NRB	Train	3.618	3.4245	0	0	0	0	0	44.4	0	1	0	0	2.593	0	8.412	0	1.011	1.116	0	0	0	1.332	1	0	0	0	2	-0.237	0	0	0.579	0	0	0	0	3.526	2.3	0	7.6	0	0	{'NRB'};
27605-76-1	C=CCOC1=N[S](=O)(=O)c2ccccc12	NRB	Train	5.389	2.7726	1	0	3	0	2	41.7	0	3	3	0.144	3.772	1.506	10.698	9	1.029	1.113	0	0	0	1.278	3	0	0	0	2.504	0	0	23.066	2.22	0	1	2	0	4.757	2.728	1	9.614	0	0	{'NRB'};
3811-49-2	CO[P]1(=S)OCc2ccccc2O1	NRB	Train	5.318	2.6699	2	0	0	0	2	36.4	0	3	0	0	3.7	0.985	10.545	9	1.02	1.107	0	0	0	1.317	3	0	0	0	2.402	0.001	0	0	1.511	0	1	0	0	4.706	2.293	0	9.538	0	0	{'NRB'};
83-88-5	Cc1cc2N=C3C(=O)NC(=O)N=C3N(C[C@H](O)[C@H](O)[C@H](O)CO)c2cc1C	NRB	Train	5.306	2.2373	0	0	11	0	4	36.2	3	6	11	-1.722	4.217	1.577	11.222	9	1.031	1.14	0	0	0	1.191	6	0	0	0	2.527	0	0	23.86	3.172	0	2	10	5	3.942	2.846	4	9.248	0	0	{'NRB'};
532-03-6	COc1ccccc1OCC(O)COC(N)=O	NRB	Train	4.843	2.7944	0	0	1	0	2	34.4	0	5	1	-0.929	3.729	2.297	10.299	7	1.029	1.139	0	0	0	1.153	1	0	0	0	2.268	0	0	10.307	4.371	0	2	0	3	3.681	2.755	1	8.613	0	0	{'NRB'};
109-70-6	ClCCCBr	NRB	Train	3.618	2.3247	2	0	0	0	0	27.3	2	0	0	0	3.679	1.522	7.853	0	1.008	1.131	0	0	0	1.338	0	1	1	0	1.732	0.336	0	0	2.094	0	0	0	0	6.866	2.272	0	11.578	0	2	{'NRB'};
74-96-4	CCBr	NRB	Train	3	1.7389	1	0	0	0	0	25	2	0	0	0	3.426	0.918	6.594	0	0.985	1.136	0	0	0	1.383	0	1	0	0	1.414	0.691	0	0	1.333	0	0	0	0	6.867	2.083	0	11.561	0	1	{'NRB'};
18375-66-1	CCCCCCCCCCCCCCCCCCNC(=O)[C@H](O)[C@@H](O)[C@H](O)[C@H](O)CO	NRB	Train	5.051	3.532	0	0	2	0	0	30	2	6	2	-0.794	4.214	3.546	10.717	9	0.991	1.146	0	0	0	1.141	0	0	0	0	2.291	0	0	11.784	10.986	0	0	2	6	3.519	2.435	1	8.71	0	0	{'NRB'};
16935-34-5	CC(C)C1NC(=O)NC1=O	NRB	Train	4.876	2.8477	0	0	2	0	0	30	2	2	3	-0.608	3.21	1.193	10.053	4	1.02	1.154	0	0	0	1.174	1	0	0	0	2.336	0.014	0	21.357	1.586	0	0	3	2	3.631	2.9	2	8.126	0	0	{'NRB'};
612-22-6	CCc1ccccc1[N+]([O-])=O	NRB	Train	4.953	3.4085	0	0	2	0	2	40	1	2	3	0	3.351	1.273	9.975	4	1.015	1.129	0	1	0	1.241	1	0	0	0	2.288	-0.008	0	20.772	1.602	0	1	2	0	3.853	2.803	1	8.521	0	0	{'NRB'};
2051-24-3	Clc1c(Cl)c(Cl)c(c(Cl)c1Cl)c2c(Cl)c(Cl)c(Cl)c(Cl)c2Cl	NRB	Train	5.418	3.1768	10	0	0	0	12	54.5	0	0	0	0	4.608	0.72	11.151	0	1.121	1.069	0	0	0	1.413	2	0	1	0	2.532	0	0	0	2.359	0	10	0	0	4.361	2.778	0	10.237	0	10	{'NRB'};
142-82-5	CCCCCCC	RB	Test	3.802	2.4475	0	0	0	0	0	30.4	2	0	0	0	2.661	1.95	8.394	0	0.96	1.144	0	0	0	1.195	0	0	0	0	1.848	0.108	0	0	2.885	0	0	0	0	2.881	1.643	0	6.741	0	0	{'RB'};
75-21-8	C1CO1	RB	Test	3	2.5664	0	0	0	0	0	28.6	0	1	0	0	2.022	0	7.286	0	1.014	1.149	0	0	0	0.946	1	0	0	0	2	-0.541	0	0	0.444	0	0	0	0	3.119	2.167	0	6.827	0	0	{'RB'};
108-88-3	Cc1ccccc1	RB	Test	4.414	3.0215	0	0	0	0	1	46.7	1	0	0	0	2.853	0.802	9.183	0	0.969	1.111	0	0	0	1.323	1	0	0	0	2.101	-0.074	0	0	0.975	0	0	0	0	3.549	1.952	0	7.773	0	0	{'RB'};
111-92-2	CCCCNCCCC	RB	Test	3.879	2.7312	0	0	2	0	0	28.6	2	0	2	0	2.922	2.281	8.743	0	0.966	1.151	0	0	0	1.179	0	0	0	0	1.902	0.038	0	0	3.685	0	0	2	1	2.957	1.722	1	7.078	0	0	{'RB'};
78-70-6	CC(C)=CCCC(C)(O)C=C	RB	Test	5.175	3.753	0	0	0	1	0	34.5	3	1	0	1.296	3.211	1.859	10.165	2	0.975	1.136	0	0	0	1.224	0	0	0	0	2.175	0.013	0	0	3.341	0	0	0	1	3.401	2.265	0	7.963	0	0	{'RB'};
112-34-5	CCCCOCCOCCO	RB	Test	3.919	3.1183	0	0	0	0	0	27.6	2	3	0	0	3.178	2.55	9.002	1	0.998	1.151	0	0	0	1.116	0	0	0	0	1.932	0.014	0	0	4.489	0	0	0	1	3.056	2.318	0	7.456	0	0	{'RB'};
123-72-8	CCCC=O	RB	Test	3.618	2.4524	0	0	0	0	0	30.8	1	1	0	0	2.452	1.522	7.853	1	0.989	1.144	0	0	0	1.189	0	0	0	0	1.732	0.363	0	9.405	2.094	0	0	0	0	3.058	2.8	0	6.889	0	0	{'RB'};
123-42-2	CC(=O)CC(C)(C)O	RB	Test	5.125	3.6783	0	0	0	1	0	30	3	2	0	0.025	2.925	1.299	10.01	2	0.998	1.146	0	0	0	1.177	0	0	0	0	2.149	-0.078	0	10.299	2.097	0	0	0	1	3.422	2.927	0	7.748	0	0	{'RB'};
1119-40-0	COC(=O)CCCC(=O)OC	RB	Test	4.404	3.5332	0	0	0	0	0	30.4	0	4	0	-0.595	3.272	2.187	9.589	6	1.027	1.145	0	0	0	1.128	0	0	0	0	2.053	0.015	0	21.015	3.667	0	0	0	0	3.402	2.985	0	8.054	0	0	{'RB'};
141-02-6	CCCCC(CC)COC(=O)\C=C\C(=O)OCC(CC)CCCC	RB	Test	4.56	4.4123	0	0	0	0	0	33.3	4	4	0	-0.945	3.979	3.022	10.432	10	0.987	1.139	0	0	0	1.183	0	0	0	0	2.156	0	0	23.321	6.935	0	0	0	0	3.542	2.25	0	8.631	0	0	{'RB'};
106-14-9	CCCCCCC(O)CCCCCCCCCCC(O)=O	RB	Test	4.383	3.1398	0	0	0	0	0	31.6	1	3	0	-0.678	3.809	3.249	10.063	4	0.98	1.142	0	0	0	1.173	0	0	0	0	2.054	0	0	10.339	7.892	0	0	0	2	3.329	2.214	0	8.27	0	0	{'RB'};
28623-46-3	CCCCCCCCCCCCCCCCCCC#N	RB	Test	3.975	2.9106	0	0	1	0	0	33.3	1	0	1	0	3.74	3.322	9.707	0	0.965	1.14	0	0	0	1.228	0	0	0	0	1.978	0	0	0	8.122	0	0	1	0	3.24	1.8	1	8.146	0	0	{'RB'};
98-87-3	ClC(Cl)c1ccccc1	RB	Test	4.732	2.9545	2	0	0	0	1	46.7	1	0	0	0	3.439	1.187	9.642	0	1.012	1.103	0	0	0	1.336	1	0	1	0	2.194	-0.025	0	0	1.659	0	0	0	0	3.981	2.358	0	8.774	0	2	{'RB'};
90-05-1	COc1ccccc1O	RB	Test	4.783	3.3094	0	0	0	0	2	41.2	0	2	0	0	3.118	1.187	9.668	4	1.011	1.122	0	0	0	1.216	1	0	0	0	2.222	-0.026	0	0	1.358	0	2	0	1	3.674	2.537	0	8.062	0	0	{'RB'};
100-51-6	OCc1ccccc1	RB	Test	4.499	2.9058	0	0	0	0	1	43.8	1	1	0	0	2.99	1.125	9.311	2	0.991	1.117	0	0	0	1.243	1	0	0	0	2.136	0.044	0	0	1.481	0	0	0	1	3.556	2.396	0	7.845	0	0	{'RB'};
120-14-9	COc1ccc(C=O)cc1OC	RB	Test	4.896	3.4023	0	0	0	0	3	40.9	0	3	0	0	3.404	1.299	10.027	6	1.018	1.123	0	0	0	1.219	1	0	0	0	2.301	0.004	0	10.378	1.541	0	2	0	0	3.744	2.583	0	8.369	0	0	{'RB'};
99-94-5	Cc1ccc(cc1)C(O)=O	RB	Test	4.77	3.0868	0	0	0	0	2	44.4	1	2	0	-0.875	3.239	1.185	9.882	4	1.011	1.116	0	0	0	1.248	1	0	0	0	2.236	0.014	0	10.312	1.74	0	0	0	1	3.704	2.8	0	8.277	0	0	{'RB'};
99-04-7	Cc1cccc(c1)C(O)=O	RB	Test	4.796	3.1573	0	0	0	0	2	44.4	1	2	0	-0.872	3.239	1.185	9.882	4	1.011	1.116	0	0	0	1.248	1	0	0	0	2.243	0.014	0	10.353	1.686	0	0	0	1	3.71	2.8	0	8.277	0	0	{'RB'};
959-26-2	OCCOC(=O)c1ccc(cc1)C(=O)OCCO	RB	Test	4.882	2.872	0	0	0	0	2	37.5	2	6	0	-1.14	3.8	2.123	10.361	10	1.036	1.13	0	0	0	1.161	1	0	0	0	2.305	0	0	22.748	3.779	0	0	0	2	3.755	2.981	0	8.711	2	0	{'RB'};
767-00-0	Oc1ccc(cc1)C#N	RB	Test	4.607	3.1387	0	0	2	0	2	50	0	1	2	0	3.168	1.187	9.631	2	1.014	1.11	0	0	0	1.295	1	0	0	0	2.194	-0.027	0	0	1.544	0	1	1	1	3.692	2.87	1	8.242	0	0	{'RB'};
104-15-4	Cc1ccc(cc1)[S](O)(=O)=O	RB	Test	5.313	3.4001	1	0	0	0	2	36.8	1	3	0	0	3.493	1.16	10.388	6	1.031	1.116	0	0	0	1.257	1	0	0	0	2.311	-0.008	0	20.999	1.833	0	1	0	1	4.735	3.114	0	9.506	0	0	{'RB'};
123-11-5	COc1ccc(C=O)cc1	RB	Test	4.641	3.0853	0	0	0	0	2	44.4	0	2	0	0	3.233	1.261	9.714	4	1.011	1.116	0	0	0	1.249	1	0	0	0	2.214	0.014	0	10.165	1.783	0	1	0	0	3.664	2.583	0	8.192	0	0	{'RB'};
24851-98-7	CCCCCC1C(CCC1=O)CC(=O)OC	RB	Test	4.928	2.4843	0	0	0	0	0	34.2	1	3	0	0.171	3.606	2.125	10.295	6	0.992	1.137	0	0	0	1.199	1	0	0	0	2.36	0	0	22.913	3.3	2	0	0	0	3.538	2.375	0	8.342	0	0	{'RB'};
288-32-4	[nH]1ccnc1	RB	Test	3.618	3.4601	0	0	0	0	0	33.3	0	0	0	0	2.591	0	8.412	0	1.01	1.157	0	0	0	1.306	1	0	0	1	2	-0.238	0	0	0.579	0	0	2	1	3.52	2.3	2	7.59	0	0	{'RB'};
109-00-2	Oc1cccnc1	RB	Test	4.414	3.2788	0	0	0	0	0	41.7	0	1	1	0	2.899	0.802	9.183	1	1.016	1.128	0	0	0	1.239	1	0	0	0	2.101	-0.083	0	0	0.975	0	1	2	1	3.589	2.667	1	7.854	0	0	{'RB'};
592-41-6	CCCCC=C	RB	Test	3.732	2.4884	0	0	0	0	0	33.3	1	0	0	0	2.57	1.585	8.16	0	0.961	1.138	0	0	0	1.247	0	0	0	0	1.802	-0.197	0	0	2.488	0	0	0	0	2.991	1.917	0	6.88	0	0	{'RB'};
75-26-3	CC(C)Br	RB	Test	4	2.4305	1	0	0	0	0	27.3	2	0	0	0	3.494	0.811	8.318	0	0.979	1.137	0	0	0	1.386	0	1	0	0	1.732	-0.48	0	0	1	0	0	0	0	6.874	2.021	0	11.569	0	1	{'RB'};
109-73-9	CCCCN	RB	Test	3.618	2.2408	0	0	1	0	0	25	2	0	1	0	2.359	1.522	7.853	0	0.97	1.161	0	0	0	1.133	0	0	0	0	1.732	0.323	0	0	2.094	0	0	1	2	2.811	2.1	1	6.385	0	0	{'RB'};
36653-82-4	CCCCCCCCCCCCCCCCO	RB	Test	3.966	2.856	0	0	0	0	0	31.4	2	1	0	0	3.553	3.146	9.522	1	0.968	1.143	0	0	0	1.187	0	0	0	0	1.97	0	0	0	6.909	0	0	0	1	2.988	1.794	0	7.753	0	0	{'RB'};
109-86-4	COCCO	RB	Test	3.618	2.5915	0	0	0	0	0	23.1	1	2	0	0	2.435	1.522	7.853	0	1.015	1.16	0	0	0	1.065	0	0	0	0	1.732	0.402	0	0	2.094	0	0	0	1	2.919	2.9	0	6.634	0	0	{'RB'};
109-60-4	CCCOC(C)=O	RB	Test	4.228	3.2893	0	0	0	0	0	29.4	2	2	0	-0.193	2.793	1.557	8.891	2	1.004	1.147	0	0	0	1.14	0	0	0	0	1.932	0.142	0	9.98	2.535	0	0	0	0	3.346	2.738	0	7.465	0	0	{'RB'};
112-84-5	CCCCCCCC\C=C/CCCCCCCCCCCC(N)=O	RB	Test	4.236	3.0679	0	0	1	0	0	32.8	1	1	1	-0.156	3.929	3.554	10.042	1	0.97	1.141	0	0	0	1.209	0	0	0	0	1.995	0	0	10.599	9.701	0	0	1	2	3.309	1.903	1	8.382	0	0	{'RB'};
124-04-9	OC(=O)CCCCC(O)=O	RB	Test	4.278	3.167	0	0	0	0	0	30	0	4	0	-1.74	3.192	1.922	9.464	4	1.036	1.146	0	0	0	1.114	0	0	0	0	2	-0.027	0	19.793	3.677	0	0	0	2	3.359	3.533	0	7.994	0	0	{'RB'};
3121-61-7	COCCOC(=O)C=C	RB	Test	4.346	3.6387	0	0	0	0	0	31.6	0	3	0	-0.41	3.074	1.975	9.16	3	1.021	1.142	0	0	0	1.153	0	0	0	0	2	0.05	0	10.291	3.165	0	0	0	0	3.424	2.852	0	7.785	0	0	{'RB'};
923-26-2	CC(O)COC(=O)C(C)=C	RB	Test	4.655	4.0026	0	0	0	0	0	31.8	2	3	0	-0.11	3.176	1.761	9.723	6	1.013	1.142	0	0	0	1.161	0	0	0	0	2.107	-0.027	0	10.614	2.989	0	0	0	1	3.531	2.967	0	8.001	0	0	{'RB'};
110-44-1	C/C=C/C=C/C(O)=O	RB	Test	4.233	3.6203	0	0	0	0	0	37.5	1	2	0	-0.914	2.983	1.906	9.011	2	1.012	1.13	0	0	0	1.207	0	0	0	0	1.95	-0.086	0	9.753	2.999	0	0	0	1	3.444	3.083	0	7.828	0	0	{'RB'};
97-65-4	OC(=O)CC(=C)C(O)=O	RB	Test	4.691	4.0085	0	0	0	0	0	33.3	0	4	0	-2.748	3.146	1.436	9.666	6	1.064	1.139	0	0	0	1.141	0	0	0	0	2.117	0.053	0	19.662	2.428	0	0	0	2	3.564	3.944	0	8.128	0	0	{'RB'};
591-60-6	CCCCOC(=O)CC(C)=O	RB	Test	4.495	3.6519	0	0	0	0	0	32	2	3	0	-0.558	3.25	2.187	9.562	5	1.007	1.141	0	0	0	1.172	0	0	0	0	2.074	0.014	0	21.071	3.568	0	0	0	0	3.461	2.803	0	8.013	0	0	{'RB'};
62-53-3	Nc1ccccc1	RB	Test	4.414	3.0837	0	0	1	0	1	42.9	0	0	2	0	2.868	0.802	9.183	0	0.982	1.125	0	0	0	1.282	1	0	0	0	2.101	-0.077	0	0	0.975	0	1	2	2	3.557	2.238	1	7.79	0	0	{'RB'};
2495-37-6	CC(=C)C(=O)OCc1ccccc1	RB	Test	4.675	2.6951	0	0	0	0	1	44	1	2	0	0.083	3.474	1.911	10.014	7	0.998	1.116	0	0	0	1.264	1	0	0	0	2.189	-0.002	0	10.994	3.45	0	0	0	0	3.6	2.462	0	8.445	0	0	{'RB'};
60-12-8	OCCc1ccccc1	RB	Test	4.517	2.6642	0	0	0	0	1	42.1	1	1	0	0	3.086	1.409	9.391	1	0.987	1.12	0	0	0	1.256	1	0	0	0	2.149	-0.024	0	0	2.036	0	0	0	1	3.553	2.296	0	7.898	0	0	{'RB'};
96-09-3	C1OC1c2ccccc2	RB	Test	4.732	2.3414	0	0	0	0	1	47.1	0	1	0	0	3.124	0	9.688	2	0.992	1.11	0	0	0	1.243	2	0	0	0	2.348	0.013	0	0	1.659	0	0	0	0	3.639	2	0	8.158	0	0	{'RB'};
495-69-2	OC(=O)CNC(=O)c1ccccc1	RB	Test	4.788	2.7203	0	0	2	0	1	40.9	0	3	2	-1.424	3.499	1.911	10.014	3	1.028	1.127	0	0	0	1.201	1	0	0	0	2.23	-0.002	0	21.295	3.219	0	0	2	2	3.664	3	1	8.485	0	0	{'RB'};
119-68-6	CNc1ccccc1C(O)=O	RB	Test	4.953	3.2896	0	0	1	0	2	40	0	2	3	-0.907	3.324	1.273	9.975	4	1.015	1.129	0	0	0	1.214	1	0	0	0	2.288	-0.008	0	10.541	1.602	0	1	2	2	3.736	2.773	1	8.324	0	0	{'RB'};
98-55-5	CC1=CCC(CC1)C(C)(C)O	RB	Test	5.313	2.5728	0	0	0	1	0	34.5	3	1	0	1.477	3.215	1.16	10.388	2	0.975	1.136	0	0	0	1.211	1	0	0	0	2.311	-0.007	0	0	1.833	1	0	0	1	3.478	2.068	0	7.975	0	0	{'RB'};
93-55-0	CCC(=O)c1ccccc1	RB	Test	4.774	2.8791	0	0	0	0	1	45	1	1	0	0.209	3.211	1.461	9.724	3	0.987	1.114	0	0	0	1.264	1	0	0	0	2.214	0.014	0	11.013	1.964	0	0	0	0	3.652	2.383	0	8.162	0	0	{'RB'};
520-45-6	CC(=O)C1C(=O)OC(=CC1=O)C	RB	Test	5.096	3.1703	0	0	0	0	0	40	2	4	0	-1.5	3.433	1.124	10.278	10	1.042	1.125	0	0	0	1.223	1	0	0	0	2.358	0.004	0	32.786	1.482	1	0	0	0	3.742	3.208	0	8.487	0	0	{'RB'};
87-99-0	OC[C@@H](O)[C@H](O)[C@@H](O)CO	RB	Test	4.876	3.9788	0	0	0	0	0	22.7	2	5	0	0	3.16	1.761	9.801	6	1.043	1.161	0	0	0	1.008	0	0	0	0	2.189	-0.027	0	0	2.313	0	0	0	5	3.341	3.7	0	7.66	0	0	{'RB'};
119-53-9	OC(c1ccccc1)C(=O)c2ccccc2	RB	Test	5.035	2.2675	0	0	0	0	2	50	0	2	0	-0.271	3.703	0.625	10.385	6	0.998	1.104	0	0	0	1.277	2	0	0	0	2.328	0	0	11.895	3.098	0	0	0	1	3.73	2.458	0	8.718	0	0	{'RB'};
107-95-9	NCCC(O)=O	RB	Test	4.214	3.0457	0	0	0	0	0	23.1	1	2	1	-0.836	2.68	1.459	8.755	2	1.031	1.166	0	0	0	1.08	0	0	0	0	1.902	-0.255	0	9.519	2.052	0	0	1	3	3.328	3.611	1	7.365	0	0	{'RB'};
111-85-3	CCCCCCCCCl	RB	Test	3.879	2.6225	1	0	0	0	0	30.8	2	0	0	0	3.142	2.281	8.743	0	0.972	1.142	0	0	0	1.223	0	0	1	0	1.902	0.037	0	0	3.685	0	0	0	0	3.542	1.846	0	7.944	0	1	{'RB'};
110-80-5	CCOCCO	RB	Test	3.732	2.7566	0	0	0	0	0	25	2	2	0	0	2.597	1.585	8.16	0	1.005	1.156	0	0	0	1.077	0	0	0	0	1.802	-0.237	0	0	2.488	0	0	0	1	2.961	2.667	0	6.802	0	0	{'RB'};
112-80-1	CCCCCCCC\C=C/CCCCCCCC(O)=O	RB	Test	4.236	3.0785	0	0	0	0	0	33.3	1	2	0	-0.664	3.764	3.284	9.867	2	0.975	1.138	0	0	0	1.199	0	0	0	0	1.993	0	0	10.324	8.066	0	0	0	1	3.329	2.083	0	8.257	0	0	{'RB'};
111-82-0	CCCCCCCCCCCC(=O)OC	RB	Test	4.347	3.0077	0	0	0	0	0	31.7	1	2	0	-0.071	3.477	2.79	9.619	3	0.979	1.142	0	0	0	1.178	0	0	0	0	2.017	0.001	0	10.797	5.864	0	0	0	0	3.357	2.078	0	7.954	0	0	{'RB'};
110-15-6	OC(=O)CCC(O)=O	RB	Test	4.343	3.3851	0	0	0	0	0	28.6	0	4	0	-2.153	3.013	1.5	9.309	4	1.069	1.149	0	0	0	1.075	0	0	0	0	2	-0.092	0	19.281	2.682	0	0	0	2	3.408	4.042	0	7.893	0	0	{'RB'};
818-61-1	OCCOC(=O)C=C	RB	Test	4.343	3.6524	0	0	0	0	0	31.3	1	3	0	-0.501	2.977	1.906	9.058	3	1.032	1.143	0	0	0	1.126	0	0	0	0	1.989	-0.089	0	10.119	2.682	0	0	0	1	3.423	3.271	0	7.697	0	0	{'RB'};
77-92-9	OC(=O)CC(O)(CC(O)=O)C(O)=O	RB	Test	5.421	4.9033	0	0	0	1	0	28.6	0	7	0	-5.019	3.504	1.669	10.487	10	1.087	1.149	0	0	0	1.084	0	0	0	0	2.327	0.005	0	30.485	2.211	0	0	0	4	3.629	4.173	0	8.471	0	0	{'RB'};
133-37-9	OC(C(O)C(O)=O)C(O)=O	RB	Test	4.947	4.4275	0	0	0	0	0	25	0	6	0	-3.537	3.249	1.371	9.956	6	1.101	1.156	0	0	0	1.036	0	0	0	0	2.214	-0.03	0	19.544	2.232	0	0	0	4	3.565	4.4	0	8.152	0	0	{'RB'};
78-92-2	CCC(C)O	RB	Test	4.17	2.6683	0	0	0	0	0	26.7	2	1	0	0	2.4	0.971	8.597	1	0.983	1.152	0	0	0	1.103	0	0	0	0	1.848	0.343	0	0	1.542	0	0	0	1	3.022	2.567	0	6.702	0	0	{'RB'};
100-21-0	OC(=O)c1ccc(cc1)C(O)=O	RB	Test	4.842	3.1241	0	0	0	0	2	44.4	0	4	0	-2.126	3.451	1.258	10.136	8	1.053	1.116	0	0	0	1.194	1	0	0	0	2.278	0.005	0	20.669	2.113	0	0	0	2	3.753	3.389	0	8.529	0	0	{'RB'};
140-29-4	N#CCc1ccccc1	RB	Test	4.517	2.7667	0	0	2	0	1	50	0	0	1	0	3.137	1.409	9.391	0	0.985	1.109	0	0	0	1.339	1	0	0	0	2.149	-0.025	0	0	2.036	0	0	1	0	3.578	2.407	1	8.128	0	0	{'RB'};
138-86-3	CC(=C)C1CCC(=CC1)C	RB	Test	4.77	2.4954	0	0	0	0	0	38.5	2	0	0	2.904	3.133	1.185	9.882	0	0.964	1.128	0	0	0	1.272	1	0	0	0	2.236	0.012	0	0	1.74	1	0	0	0	3.454	1.817	0	7.92	0	0	{'RB'};
101-43-9	CC(=C)C(=O)OC1CCCCC1	RB	Test	4.739	2.5436	0	0	0	0	0	35.7	1	2	0	0.266	3.336	1.695	9.972	7	0.99	1.134	0	0	0	1.205	1	0	0	0	2.212	0.004	0	11.089	2.815	0	0	0	0	3.547	2.306	0	8.108	0	0	{'RB'};
109-83-1	CNCCO	RB	Test	3.618	2.445	0	0	0	0	0	21.4	1	1	0	0	2.41	1.522	7.853	0	0.997	1.169	0	0	0	1.079	0	0	0	0	1.732	0.375	0	0	2.094	0	0	1	2	2.872	2.7	1	6.534	0	0	{'RB'};
110-97-4	CC(O)CNCC(C)O	RB	Test	4.303	3.1827	0	0	0	0	0	25	2	2	2	0	2.996	1.837	9.389	0	0.998	1.159	0	0	0	1.112	0	0	0	0	2	0.044	0	0	3.193	0	0	2	3	3.139	2.685	1	7.43	0	0	{'RB'};
112-35-6	COCCOCCOCCO	RB	Test	3.919	3.2139	0	0	0	0	0	25.9	1	4	0	0	3.201	2.55	9.002	0	1.014	1.154	0	0	0	1.091	0	0	0	0	1.932	0.015	0	0	4.489	0	0	0	1	3.069	2.5	0	7.529	0	0	{'RB'};
79-11-8	OC(=O)CCl	RB	Test	4.17	3.2439	1	0	0	0	0	25	1	2	0	-0.98	2.842	0.971	8.597	0	1.093	1.149	0	0	0	1.11	0	0	0	0	1.848	0.442	0	9.236	1.542	0	0	0	1	3.644	4.056	0	8.039	0	1	{'RB'};
117-84-0	CCCCCCCCOC(=O)c1ccccc1C(=O)OCCCCCCCC	RB	Test	5.072	2.524	0	0	0	0	2	36.4	2	4	0	-0.888	4.154	3.02	10.632	12	0.986	1.132	0	0	0	1.212	1	0	0	0	2.351	0	0	24.704	6.968	0	0	0	0	3.794	2.167	0	8.904	2	0	{'RB'};
84-61-7	O=C(OC1CCCCC1)c2ccccc2C(=O)OC3CCCCC3	RB	Test	5.089	1.8308	0	0	0	0	2	40	0	4	0	-0.809	4.049	0.49	10.803	14	0.996	1.125	0	0	0	1.213	3	0	0	0	2.373	0	0	25.001	4.39	0	0	0	0	3.8	2.222	0	8.91	2	0	{'RB'};
135-19-3	Oc1ccc2ccccc2c1	RB	Test	4.91	2.8789	0	0	0	0	3	52.6	0	1	0	0	3.357	0.629	10.06	2	0.993	1.098	0	0	0	1.319	3	0	0	0	2.333	0.004	0	0	1.207	0	1	0	1	3.86	2.273	0	8.487	0	0	{'RB'};
110-86-1	c1ccncc1	RB	Test	4	3.1669	0	0	0	0	0	45.5	0	0	1	0	2.737	0	8.623	0	0.988	1.121	0	0	0	1.287	1	0	0	0	2	0.137	0	0	0.667	0	0	2	0	3.482	2.167	1	7.627	0	0	{'RB'};
1338-39-2	CCCCCCCCCCCC(=O)OCC(O)C1OCC(O)C1O	RB	Test	4.977	2.0833	0	0	0	0	0	31	1	6	0	-0.343	3.988	3.337	10.606	9	1	1.143	0	0	0	1.142	1	0	0	0	2.361	0	0	11.629	7.693	0	0	0	3	3.497	2.458	0	8.579	0	0	{'RB'};
306-98-9	FC(F)(F)C1(F)C(F)(F)C(F)(F)C(F)(F)C(F)(F)C1(F)C(F)(F)F	NRB	Test	6.496	4.6405	0	0	0	8	0	33.3	2	0	0	0	4.224	0.88	12.028	0	1.303	1.365	0	0	2	0.898	1	0	0	0	2.798	0	0	0	1.166	2	0	0	0	4.055	5.75	0	9.257	0	16	{'NRB'};
60-57-1	ClC1=C(Cl)[C@@]2(Cl)[C@H]3[C@H]4C[C@H]([C@@H]5O[C@H]45)[C@H]3[C@]1(Cl)C2(Cl)Cl	NRB	Test	5.998	1.8789	6	0	0	3	0	44.4	0	1	0	0.642	4.308	0.749	11.637	3	1.054	1.103	0	0	0	1.332	15	0	1	0	2.859	0	0	0	1.117	6	0	0	0	4.405	2.355	0	9.843	0	6	{'NRB'};
50-29-3	Clc1ccc(cc1)C(c2ccc(Cl)cc2)C(Cl)(Cl)Cl	NRB	Test	5.437	2.538	5	0	0	1	4	50	1	0	0	0	4.239	0.954	10.89	0	1.029	1.094	0	0	1	1.375	2	0	1	0	2.424	0	0	0	2.444	0	2	0	0	4.252	2.411	0	9.708	0	5	{'NRB'};
3846-71-7	CC(C)(C)c1cc(n2nc3ccccc3n2)c(O)c(c1)C(C)(C)C	NRB	Test	5.462	2.4473	0	2	11	2	6	40.8	6	1	12	0	4.083	1.008	11.343	3	0.987	1.128	0	0	0	1.289	4	0	0	1	2.506	0	0	0	2.666	0	2	10	1	4.02	2.104	3	9.254	0	0	{'NRB'};
3864-99-1	CC(C)(C)c1cc(n2nc3ccc(Cl)cc3n2)c(O)c(c1)C(C)(C)C	NRB	Test	5.462	2.4518	1	2	11	2	7	40.8	6	1	12	0	4.195	1.003	11.392	3	0.993	1.127	0	0	0	1.298	4	0	1	1	2.51	0	0	0	2.826	0	3	10	1	4.068	2.171	3	9.454	0	1	{'NRB'};
76-44-8	ClC1C=CC2C1C3(Cl)C(=C(Cl)C2(Cl)C3(Cl)Cl)Cl	NRB	Test	5.994	2.4353	7	0	0	3	0	45.5	0	0	0	0.425	4.296	0.768	11.48	0	1.071	1.095	0	0	0	1.384	6	0	1	0	2.799	0	0	0	0.955	4	0	0	0	4.407	2.58	0	9.865	0	7	{'NRB'};
608-73-1	ClC1C(Cl)C(Cl)C(Cl)C(Cl)C1Cl	NRB	Test	5.236	2.9421	6	0	0	0	0	33.3	0	0	0	0	4.006	0.799	10.434	0	1.069	1.12	0	0	0	1.347	1	0	1	0	2.414	0.004	0	0	0.873	0	0	0	0	4.085	2.722	0	9.504	0	6	{'NRB'};
76-06-2	[O-][N+](=O)C(Cl)(Cl)Cl	NRB	Test	5.262	5.0351	3	0	0	1	0	14.3	0	2	0	0	3.47	0.863	10.026	0	1.23	1.166	0	0	0	1.252	0	0	0	0	2.175	0.166	0	18.861	1.435	0	0	0	0	4.309	4.226	1	9.115	0	3	{'NRB'};
3033-62-3	CN(C)CCOCCN(C)C	NRB	Test	4.263	3.3475	0	0	2	0	0	25.8	0	1	0	0	3.166	2.187	9.533	0	0.983	1.159	0	0	0	1.163	0	0	0	0	2	0.013	0	0	4.143	0	0	2	0	3.15	1.955	2	7.645	0	0	{'NRB'};
96-31-1	CNC(=O)NC	NRB	Test	4.303	3.4665	0	0	0	0	0	21.4	0	1	2	-0.157	2.66	1.459	8.815	2	1.013	1.175	0	0	0	1.081	0	0	0	0	1.932	-0.251	0	9.958	1.745	0	0	0	2	3.346	2.944	2	7.353	0	0	{'NRB'};
10222-01-2	NC(=O)C(Br)(Br)C#N	NRB	Test	5.323	4.4887	2	0	0	1	0	30	0	1	2	-0.75	4.234	1.299	10.107	1	1.087	1.13	0	0	0	1.359	0	1	0	0	2.222	-0.087	0	10.158	1.569	0	0	2	2	7.078	3.49	2	12.275	0	2	{'NRB'};
121-87-9	Nc1ccc(cc1Cl)[N+]([O-])=O	NRB	Test	4.895	3.5219	1	0	2	0	3	37.5	0	2	4	0	3.52	1.16	10.099	4	1.059	1.137	0	1	0	1.252	1	0	1	0	2.292	-0.008	0	20.341	1.696	0	3	4	2	3.977	3.192	2	8.892	0	1	{'NRB'};
97-52-9	COc1cc(ccc1N)[N+]([O-])=O	NRB	Test	4.922	3.5578	0	0	3	0	3	35	0	3	4	0	3.45	1.258	10.152	6	1.042	1.144	0	1	0	1.195	1	0	0	0	2.309	0.005	0	20.579	1.768	0	3	4	2	3.865	3.042	2	8.639	0	0	{'NRB'};
2100-42-7	COc1ccc(OC)c(Cl)c1	NRB	Test	4.86	3.3466	1	0	0	0	3	40	0	2	0	0	3.453	1.273	9.967	4	1.02	1.122	0	0	0	1.25	1	0	1	0	2.282	-0.008	0	0	1.634	0	3	0	0	3.932	2.374	0	8.641	0	1	{'NRB'};
3120-74-9	CSc1ccc(O)cc1C	NRB	Test	4.845	3.1806	1	0	0	0	3	40	1	1	0	0	3.336	1.185	9.902	2	0.991	1.11	0	0	0	1.306	1	0	0	0	2.267	0.013	0	0	1.393	0	2	0	1	3.911	2.283	0	8.592	0	0	{'NRB'};
17420-30-3	Nc1ccc(cc1C#N)[N+]([O-])=O	NRB	Test	4.922	3.5441	0	0	5	0	3	41.2	0	2	7	0	3.486	1.258	10.152	4	1.05	1.137	0	1	0	1.254	1	0	0	0	2.309	0.005	0	20.471	1.768	0	2	5	2	3.88	3.292	3	8.746	0	0	{'NRB'};
367-11-3	Fc1ccccc1F	NRB	Test	4.732	3.3893	0	0	0	0	2	50	0	0	0	0	3.072	0.875	9.579	0	1.056	1.16	0	0	0	1.196	1	0	0	0	2.194	0.049	0	0	0.854	0	2	0	0	3.698	3.417	0	8.071	0	2	{'NRB'};
28768-32-3	C1OC1CN(CC2CO2)c3ccc(Cc4ccc(cc4)N(CC5CO5)CC6CO6)cc3	NRB	Test	4.919	1.1387	0	0	2	0	4	41	0	4	8	0	4.322	0	11.129	0	0.998	1.125	0	0	0	1.204	6	0	0	0	2.399	0	0	0	5.538	0	2	8	0	3.731	1.919	2	9.366	0	0	{'NRB'};
2451-62-9	O=C1N(CC2CO2)C(=O)N(CC3CO3)C(=O)N1CC4CO4	NRB	Test	5.299	1.7433	0	0	6	0	0	33.3	0	6	12	-1.781	3.969	0.61	10.903	12	1.044	1.146	0	0	0	1.126	4	0	0	0	2.505	0	0	37.083	1.91	0	0	3	0	3.801	2.643	3	9.054	0	0	{'NRB'};
298-81-7	COc1c2occc2cc3C=CC(=O)Oc13	NRB	Test	5.22	2.6213	0	0	0	0	5	50	0	4	0	-0.406	3.753	0.875	10.66	9	1.035	1.104	0	0	0	1.281	6	0	0	0	2.492	0	0	11.173	1.341	0	2	0	0	4.015	2.469	0	8.955	0	0	{'NRB'};
5333-84-6	CC1=CCC2C(C1)C(=O)OC2=O	NRB	Test	5.016	2.3633	0	0	0	0	0	40.9	1	3	0	0.508	3.413	0.799	10.366	8	1.018	1.123	0	0	0	1.215	3	0	0	0	2.441	-0.002	0	22.148	1.197	2	0	0	0	3.707	2.681	0	8.396	0	0	{'NRB'};
307-70-0	OCC(F)(F)C(F)(F)C(F)(F)C(F)(F)C(F)(F)C(F)(F)C(F)(F)C(F)(F)C(F)(F)C(F)F	NRB	Test	6.294	7.4499	0	0	0	9	0	30.6	2	1	0	0	4.487	1.805	12.164	1	1.255	1.333	0	0	0	0.906	0	0	0	0	2.676	0	0	0	4.437	0	0	0	1	3.97	5.628	0	9.463	0	20	{'NRB'};
14802-03-0	CCCCC(CC)CO[P](O)(=O)CC(CC)CCCC	NRB	Test	5.218	4.3575	1	0	0	0	0	29.1	4	3	0	0	3.851	2.646	10.565	7	0.979	1.142	0	0	0	1.2	0	0	0	0	2.264	0	0	12.174	4.797	0	0	0	1	4.412	2.149	0	9.174	0	0	{'NRB'};
818-08-6	CCCC[Sn](=O)CCCC	NRB	Test	4.377	2.8894	1	0	0	0	0	28.6	2	1	0	0	4.312	2.246	9.253	2	0.968	1.129	0	0	0	1.45	0	0	0	0	2.029	-0.02	0	11.241	3.316	0	0	0	0	10.355	2.055	0	14.025	0	0	{'NRB'};
108-67-8	Cc1cc(C)cc(C)c1	NRB	Test	4.732	3.1657	0	0	0	0	3	42.9	3	0	0	0	3.075	0.881	9.803	0	0.967	1.119	0	0	0	1.331	1	0	0	0	2.236	-0.023	0	0	0.95	0	0	0	0	3.69	1.889	0	8.082	0	0	{'NRB'};
622-24-2	ClCCc1ccccc1	NRB	Test	4.517	2.6567	1	0	0	0	1	44.4	1	0	0	0	3.265	1.409	9.391	0	0.986	1.112	0	0	0	1.311	1	0	1	0	2.149	-0.024	0	0	2.036	0	0	0	0	3.622	2.086	0	8.37	0	1	{'NRB'};
95-49-8	Cc1ccccc1Cl	NRB	Test	4.732	3.2158	1	0	0	0	2	46.7	1	0	0	0	3.192	0.875	9.579	0	0.991	1.107	0	0	0	1.349	1	0	1	0	2.194	0.043	0	0	0.854	0	1	0	0	3.899	2.181	0	8.457	0	1	{'NRB'};
106-43-4	Cc1ccc(Cl)cc1	NRB	Test	4.562	3.1061	1	0	0	0	2	46.7	1	0	0	0	3.192	0.875	9.54	0	0.991	1.107	0	0	0	1.346	1	0	1	0	2.17	0.043	0	0	1.14	0	1	0	0	3.869	2.181	0	8.454	0	1	{'NRB'};
1712-70-5	CC(=C)c1ccc(Cl)cc1	NRB	Test	4.77	3.0499	1	0	0	0	2	47.4	1	0	0	1.066	3.375	1.185	9.882	0	0.986	1.106	0	0	0	1.348	1	0	1	0	2.236	0.013	0	0	1.74	0	1	0	0	3.881	2.211	0	8.62	0	1	{'NRB'};
91-66-7	CCN(CC)c1ccccc1	NRB	Test	4.818	2.9372	0	0	1	0	1	38.5	2	0	2	0	3.249	1.523	9.801	0	0.973	1.131	0	0	0	1.251	1	0	0	0	2.236	-0.007	0	0	2.002	0	1	4	0	3.603	1.879	1	8.063	0	0	{'NRB'};
95-76-1	Nc1ccc(Cl)c(Cl)c1	NRB	Test	4.807	3.3506	2	0	1	0	3	42.9	0	0	2	0	3.453	0.881	9.833	0	1.029	1.117	0	0	0	1.332	1	0	1	0	2.246	-0.025	0	0	1.06	0	3	2	2	4.049	2.58	1	8.863	0	2	{'NRB'};
634-93-5	Nc1c(Cl)cc(Cl)cc1Cl	NRB	Test	4.97	3.5327	3	0	1	0	4	42.9	0	0	2	0	3.653	0.861	10.06	0	1.052	1.113	0	0	0	1.348	1	0	1	0	2.307	0.014	0	0	0.962	0	4	2	2	4.103	2.7	1	9.148	0	3	{'NRB'};
86-30-6	O=NN(c1ccccc1)c2ccccc2	NRB	Test	5	2.595	0	1	6	0	2	48	0	1	8	0	3.647	0.781	10.242	2	1.003	1.115	0	0	0	1.29	2	0	0	0	2.327	0	0	10.782	2.451	0	2	6	0	3.728	2.356	2	8.668	0	0	{'NRB'};
1323-65-5	CCCCCCCCCc1cccc(O)c1CCCCCCCCC	NRB	Test	4.993	2.2683	0	0	0	0	3	35.8	2	1	0	0	3.995	2.885	10.458	3	0.968	1.133	0	0	0	1.235	1	0	0	0	2.325	0	0	0	6.393	0	1	0	1	3.725	1.8	0	8.621	0	0	{'NRB'};
51-28-5	Oc1ccc(cc1[N+]([O-])=O)[N+]([O-])=O	NRB	Test	5.006	3.7881	0	0	2	0	3	35.3	0	5	4	0	3.591	1.23	10.309	10	1.101	1.145	0	2	0	1.185	1	0	0	0	2.338	-0.003	0	40.816	1.873	0	3	4	1	3.941	3.769	2	8.927	0	0	{'NRB'};
1570-64-5	Cc1cc(Cl)ccc1O	NRB	Test	4.807	3.3157	1	0	0	0	3	43.8	1	1	0	0	3.297	0.881	9.833	3	1.012	1.113	0	0	0	1.295	1	0	1	0	2.246	-0.025	0	0	1.06	0	2	0	1	3.903	2.568	0	8.562	0	1	{'NRB'};
95-95-4	Oc1cc(Cl)c(Cl)cc1Cl	NRB	Test	4.935	3.5332	3	0	0	0	4	46.2	0	1	0	0	3.66	0.861	10.06	2	1.073	1.099	0	0	0	1.333	1	0	1	0	2.303	0.015	0	0	1.047	0	4	0	1	4.119	2.9	0	9.154	0	3	{'NRB'};
1940-42-7	Oc1cc(Cl)c(Br)cc1Cl	NRB	Test	4.935	3.5136	3	0	0	0	4	46.2	0	1	0	0	4.069	0.861	10.06	2	1.066	1.091	0	0	0	1.379	1	1	1	0	2.303	0.014	1	0	1.047	0	4	0	1	6.88	2.764	0	11.635	0	3	{'NRB'};
30171-80-3	BrC(Br)c1ccccc1OCC2CO2	NRB	Test	4.96	2.2721	2	0	0	0	2	41.7	1	2	0	0	4.413	0.945	10.234	4	1.017	1.108	0	0	0	1.308	2	1	0	0	2.327	-0.001	1	0	2.814	0	1	0	0	7.065	2.107	0	12.279	0	2	{'NRB'};
120-52-5	O=C(O\N=C1\C=C\C(C=C1)=N/OC(=O)c2ccccc2)c3ccccc3	NRB	Test	4.804	1.7705	0	0	6	0	2	50	0	4	6	-0.224	4.203	0.465	10.828	12	1.02	1.108	0	0	0	1.269	3	0	0	0	2.283	0	0	23.61	6.12	0	0	6	0	3.741	2.5	2	9.265	0	0	{'NRB'};
80-43-3	CC(C)(OOC(C)(C)c1ccccc1)c2ccccc2	NRB	Test	5.427	2.3997	0	0	0	2	2	42.9	4	2	0	0	3.875	0.68	11.012	10	0.985	1.119	0	0	0	1.261	2	0	0	0	2.381	0	0	0	4.151	0	0	0	0	3.702	2.042	0	8.847	0	0	{'NRB'};
100-40-3	C=CC1CCC=CC1	NRB	Test	4.499	2.3714	0	0	0	0	0	40	0	0	0	0	2.924	1.125	9.311	0	0.965	1.125	0	0	0	1.266	1	0	0	0	2.136	0.039	0	0	1.481	1	0	0	0	3.304	1.854	0	7.542	0	0	{'NRB'};
1490-04-6	CC(C)C1CCC(C)CC1O	NRB	Test	4.958	2.4699	0	0	0	0	0	32.3	3	1	0	0	3.186	1.16	10.099	3	0.973	1.141	0	0	0	1.202	1	0	0	0	2.303	-0.006	0	0	1.602	2	0	0	1	3.371	1.985	0	7.729	0	0	{'NRB'};
25155-23-1	Cc1cc(C)cc(O[P](=O)(Oc2cc(C)cc(C)c2)Oc3cc(C)cc(C)c3)c1	NRB	Test	5.338	2.2854	1	0	0	0	9	42.9	6	4	0	0	4.322	0.662	11.258	15	0.994	1.114	0	0	0	1.311	3	0	0	0	2.407	0	0	13.723	2.977	0	3	0	0	4.443	2.183	0	9.741	0	0	{'NRB'};
6165-51-1	CC(c1ccccc1)c2cc(C)ccc2C	NRB	Test	5.077	2.4109	0	0	0	0	4	47.1	3	0	0	0	3.66	0.703	10.481	0	0.969	1.11	0	0	0	1.324	2	0	0	0	2.366	0	0	0	2.693	0	0	0	0	3.76	1.875	0	8.68	0	0	{'NRB'};
599-64-4	CC(C)(c1ccccc1)c2ccc(O)cc2	NRB	Test	5.51	2.4441	0	0	0	1	3	46.9	2	1	0	0	3.674	0.703	10.717	2	0.981	1.11	0	0	0	1.291	2	0	0	0	2.412	0	0	0	2.589	0	1	0	1	3.767	2.141	0	8.7	0	0	{'NRB'};
90-13-1	Clc1cccc2ccccc12	NRB	Test	5.003	2.9595	1	0	0	0	3	55.6	0	0	0	0	3.496	0.629	10.084	0	0.992	1.089	0	0	0	1.369	3	0	1	0	2.351	0.004	0	0	1.075	0	1	0	0	4.009	2.101	0	8.805	0	1	{'NRB'};
2216-69-5	COc1cccc2ccccc12	NRB	Test	5.026	2.9255	0	0	0	0	3	50	0	1	0	0	3.425	0.896	10.138	3	0.988	1.104	0	0	0	1.315	3	0	0	0	2.365	-0.002	0	0	1.339	0	1	0	0	3.88	2.042	0	8.525	0	0	{'NRB'};
84-47-9	CC(C)(C)c1ccc2C(=O)c3ccccc3C(=O)c2c1	NRB	Test	5.382	2.2507	0	0	0	1	5	50	3	2	0	-0.114	3.928	0.932	11.101	8	0.992	1.104	0	0	0	1.303	6	0	0	0	2.522	0	0	25.043	2.006	0	0	0	0	3.962	2.346	0	9.069	0	0	{'NRB'};
131-09-9	Clc1ccc2C(=O)c3ccccc3C(=O)c2c1	NRB	Test	5.318	2.3664	1	0	0	0	5	58.3	0	2	0	-0.26	3.898	0.682	10.772	8	1.021	1.084	0	0	0	1.325	6	0	1	0	2.508	0	0	24.364	1.393	0	1	0	0	4.006	2.575	0	9.176	0	1	{'NRB'};
91-60-1	Sc1ccc2ccccc2c1	NRB	Test	4.91	2.843	1	0	0	0	3	52.6	0	0	0	0	3.468	0.629	10.06	0	0.98	1.083	0	0	0	1.409	3	0	0	0	2.333	0.004	0	0	1.207	0	1	0	0	3.921	2.02	0	8.704	0	0	{'NRB'};
86-74-8	[nH]1c2ccccc2c3ccccc13	NRB	Test	5.014	2.6947	0	0	2	0	4	54.5	0	0	4	0	3.548	0	10.384	0	0.983	1.098	0	0	0	1.364	6	0	0	1	2.469	-0.001	0	0	1.305	0	0	4	1	4.048	1.936	1	8.807	0	0	{'NRB'};
32669-06-0	ClCCOC(c1ccccc1)c2ccccc2	NRB	Test	5.006	2.3877	1	0	0	0	2	46.9	1	1	0	0	3.828	1.202	10.306	4	0.991	1.109	0	0	0	1.295	2	0	0	0	2.334	0	0	0	2.163	0	0	0	0	3.696	2.075	0	8.888	0	1	{'NRB'};
3380-34-5	Oc1cc(Cl)ccc1Oc2ccc(Cl)cc2Cl	NRB	Test	4.953	2.6126	3	0	0	0	6	50	0	2	0	0	4.037	0.732	10.578	6	1.043	1.097	0	0	0	1.322	2	0	1	0	2.346	0	0	0	3.061	0	6	0	1	4.022	2.578	0	9.422	0	3	{'NRB'};
108-60-1	CC(CCl)OC(C)CCl	NRB	Test	4.523	3.7332	2	0	0	0	0	28.6	4	1	0	0	3.362	1.837	9.454	0	1.008	1.143	0	0	0	1.208	0	0	1	0	2.074	0.043	0	0	2.57	0	0	0	0	3.618	2.377	0	8.51	0	2	{'NRB'};
100-01-6	Nc1ccc(cc1)[N](=O)=O	NRB	Test	4.77	3.3541	0	0	2	0	2	37.5	0	2	4	0	3.288	1.185	9.882	4	1.039	1.14	0	1	0	1.224	1	0	0	0	2.236	0.015	0	20.154	1.74	0	2	4	2	3.832	3.133	2	8.506	0	0	{'NRB'};
134-62-3	CCN(CC)C(=O)c1cccc(C)c1	NRB	Test	4.971	3.0393	0	0	2	0	2	38.7	3	1	2	0.124	3.509	1.733	10.236	4	0.984	1.13	0	0	0	1.251	1	0	0	0	2.305	0.001	0	11.885	2.585	0	0	3	0	3.725	2.214	1	8.44	0	0	{'NRB'};
82-05-3	O=C1c2ccccc2c3cccc4cccc1c34	NRB	Test	5.379	2.2903	0	0	0	0	6	60.7	0	1	0	0.134	3.865	0.463	10.86	4	0.991	1.082	0	0	0	1.355	12	0	0	0	2.551	0	0	12.494	1.154	0	0	0	0	4.038	2.148	0	9.074	0	0	{'NRB'};
947-04-6	O=C1CCCCCCCCCCCN1	NRB	Test	4.382	2.2073	0	0	2	0	0	32.4	0	1	2	0.254	3.426	0.544	9.692	2	0.977	1.143	0	0	0	1.195	1	0	0	0	2.066	0.001	0	11.274	1.489	0	0	2	1	3.34	1.976	1	7.923	0	0	{'NRB'};
95-16-9	s1cnc2ccccc12	NRB	Test	4.802	3.0585	1	0	1	0	2	50	0	0	2	0	3.325	0	9.805	0	0.996	1.089	0	0	0	1.408	3	0	0	0	2.323	0.013	0	0	0.95	0	0	2	0	4.226	2.019	1	8.879	0	0	{'NRB'};
78-87-5	CC(Cl)CCl	NRB	Test	4.17	2.7612	2	0	0	0	0	27.3	2	0	0	0	3.002	0.971	8.597	0	1.017	1.141	0	0	0	1.28	0	0	1	0	1.848	0.354	0	0	1.542	0	0	0	0	3.755	2.611	0	8.35	0	2	{'NRB'};
678-39-7	OCCC(F)(F)C(F)(F)C(F)(F)C(F)(F)C(F)(F)C(F)(F)C(F)(F)C(F)(F)F	NRB	Test	6.272	7.1546	0	0	0	8	0	30.3	2	1	0	0	4.347	1.77	12.012	1	1.235	1.32	0	0	1	0.911	0	0	0	0	2.66	0	0	0	3.939	0	0	0	1	3.957	5.536	0	9.319	0	17	{'NRB'};
1085-98-9	CN(C)[S](=O)(=O)N(SC(F)(Cl)Cl)c1ccccc1	NRB	Test	5.541	3.7298	4	0	4	1	1	31	0	2	5	0	4.127	1.698	10.987	6	1.051	1.137	0	0	0	1.28	1	0	0	0	2.424	0	0	24.111	2.051	0	1	3	0	4.747	2.994	2	9.951	0	3	{'NRB'};
208-96-8	c1cc2cccc3C=Cc(c1)c23	NRB	Test	5.119	2.6427	0	0	0	0	4	60	0	0	0	0	3.457	0	10.355	0	0.977	1.083	0	0	0	1.391	7	0	0	0	2.471	0.001	0	0	0.751	0	0	0	0	3.976	1.889	0	8.661	0	0	{'NRB'};
76-83-5	ClC(c1ccccc1)(c2ccccc2)c3ccccc3	NRB	Test	5.665	2.2521	1	0	0	1	3	54.3	0	0	0	0	4	0.432	10.89	0	0.983	1.093	0	0	0	1.345	3	0	1	0	2.49	0	0	0	1.839	0	0	0	0	4	2.018	0	9.166	0	1	{'NRB'};
102-71-6	OCCN(CCO)CCO	NRB	Test	4.481	3.6846	0	0	0	0	0	24	3	3	0	0	3.109	1.895	9.292	0	1.011	1.161	0	0	0	1.083	0	0	0	0	2.074	-0.026	0	0	2.02	0	0	3	3	3.171	2.9	1	7.444	0	0	{'NRB'};
51-79-6	CCOC(N)=O	NRB	Test	4.214	3.4743	0	0	1	0	0	23.1	1	2	1	-0.711	2.68	1.459	8.755	1	1.031	1.166	0	0	0	1.083	0	0	0	0	1.902	-0.262	0	9.599	2.052	0	0	0	2	3.36	3.278	1	7.41	0	0	{'NRB'};
60-51-5	CNC(=O)CS[P](=S)(OC)OC	NRB	Test	5.248	4.2601	3	0	0	0	0	20.8	0	3	0	-0.08	3.68	1.888	10.249	5	1.021	1.133	0	0	0	1.287	0	0	0	0	2.229	-0.008	0	10.819	3.06	0	0	1	1	4.819	2.664	1	9.618	0	0	{'NRB'};
26603-23-6	CCCCCCCCc1ccccc1Nc2ccccc2CCCCCCCC	NRB	Test	4.953	1.9231	0	0	4	0	4	38.9	2	0	6	0	4.176	2.296	10.707	0	0.967	1.128	0	0	0	1.265	2	0	0	1	2.343	0	0	0	6.238	0	2	4	1	3.732	1.73	1	8.931	0	0	{'NRB'};
101-67-7	CCCCCCCCc1ccc(Nc2ccc(CCCCCCCC)cc2)cc1	NRB	Test	4.753	1.6977	0	0	2	0	4	38.9	2	0	4	0	4.176	2.296	10.68	0	0.967	1.128	0	0	0	1.262	2	0	0	1	2.295	0	0	0	7.067	0	2	4	1	3.702	1.73	1	8.928	0	0	{'NRB'};
88-19-7	Cc1ccccc1[S](N)(=O)=O	NRB	Test	5.366	3.5678	1	0	3	0	2	35	1	2	2	0	3.484	1.16	10.405	4	1.018	1.125	0	0	0	1.27	1	0	0	0	2.342	-0.008	0	21.663	1.661	0	1	1	2	4.729	2.932	1	9.496	0	0	{'NRB'};
26967-76-0	CC(C)c1ccc(O[P](=O)(Oc2ccc(cc2)C(C)C)Oc3ccc(cc3)C(C)C)cc1	NRB	Test	5.333	2.0991	1	0	0	0	6	41.5	6	4	0	0	4.4	0.956	11.313	15	0.989	1.117	0	0	0	1.284	3	0	0	0	2.394	0	0	13.711	3.349	0	3	0	0	4.441	2.135	0	9.741	0	0	{'NRB'};
98-10-2	N[S](=O)(=O)c1ccccc1	NRB	Test	5.31	3.4316	1	0	2	0	1	35.3	0	2	2	0	3.415	1.185	10.25	4	1.028	1.123	0	0	0	1.261	1	0	0	0	2.288	0.014	0	21.221	1.726	0	1	1	2	4.725	3.058	1	9.463	0	0	{'NRB'};
25134-21-8	CC1=CC2CC1C3C2C(=O)OC3=O	NRB	Test	5.187	2.1504	0	0	0	0	0	43.5	1	3	0	0.666	3.507	0.773	10.68	8	1.017	1.118	0	0	0	1.256	6	0	0	0	2.597	-0.001	0	22.622	1.14	4	0	0	0	3.799	2.564	0	8.551	0	0	{'NRB'};
84-57-1	CC1=NN(C(=O)C1)c2cc(Cl)c(cc2Cl)[S](O)(=O)=O	NRB	Test	5.394	2.8307	3	1	3	0	4	37	1	4	5	0.311	4.137	0.978	11.021	8	1.066	1.122	0	0	0	1.274	2	0	1	0	2.465	0	0	33.791	2.542	0	4	8	1	4.748	3.086	2	9.947	0	2	{'NRB'};
96-45-7	S=C1NCCN1	NRB	Test	4.303	2.6572	1	0	0	0	0	25	0	0	0	0.787	2.909	0.862	9.067	0	1.004	1.146	0	0	0	1.3	1	0	0	0	2.115	0.131	0	0	0.956	0	0	2	2	3.86	2.222	2	8.216	0	0	{'NRB'};
100-26-5	OC(=O)c1ccc(nc1)C(O)=O	NRB	Test	4.842	3.2355	0	0	0	0	0	41.2	0	4	2	-2.3	3.459	1.258	10.136	6	1.069	1.127	0	0	0	1.18	1	0	0	0	2.278	0.005	0	20.567	2.113	0	0	3	2	3.771	3.472	1	8.551	0	0	{'NRB'};
110-91-8	C1COCCN1	NRB	Test	4	2.2975	0	0	0	0	0	26.7	0	1	0	0	2.626	0	8.623	0	0.998	1.158	0	0	0	1.095	1	0	0	0	2	0.128	0	0	0.667	0	0	2	1	3.093	2	1	6.951	0	0	{'NRB'};
839-90-7	OCCN1C(=O)N(CCO)C(=O)N(CCO)C1=O	NRB	Test	5.286	3.4146	0	0	6	0	0	27.3	3	6	9	-2.66	3.792	1.622	10.617	12	1.048	1.159	0	0	0	1.111	1	0	0	0	2.458	0	0	35.324	1.615	0	0	3	3	3.783	3.278	3	8.66	0	0	{'NRB'};
5124-25-4	[O-][N+](=O)c1cc(ccc1Nc2ccccc2)[S](=O)(=O)Nc3ccccc3	NRB	Test	5.406	2.1252	1	0	7	0	5	43.9	0	4	10	0	4.279	0.777	11.11	10	1.024	1.116	0	1	0	1.28	3	0	0	1	2.428	0	0	47.783	3.924	0	5	9	2	4.711	2.702	3	9.916	0	0	{'NRB'};
2814-20-2	CC(C)C1=NC(=O)C=C(C)N1	NRB	Test	4.868	3.0252	0	0	1	0	0	34.8	3	1	6	1.466	3.292	1.16	10.076	2	0.998	1.143	0	0	0	1.235	1	0	0	0	2.288	-0.008	0	10.884	1.634	0	0	5	1	3.697	2.439	2	8.261	0	0	{'NRB'};
542-75-6	ClCC=CCl	NRB	Test	3.618	2.8543	2	0	0	0	0	33.3	1	0	0	0	3.029	1.522	7.853	0	1.033	1.126	0	0	0	1.299	0	0	1	0	1.732	0.386	0	0	2.094	0	0	0	0	3.71	2.744	0	8.384	0	2	{'NRB'};
5332-73-0	COCCCN	NRB	Test	3.732	2.5972	0	0	0	0	0	23.5	1	1	1	0	2.575	1.585	8.16	1	0.991	1.164	0	0	0	1.105	0	0	0	0	1.802	-0.226	0	0	2.488	0	0	1	2	2.93	2.333	1	6.762	0	0	{'NRB'};
2680-03-7	CN(C)C(=O)C=C	NRB	Test	4.629	3.9373	0	0	0	0	0	31.3	0	1	1	-0.056	2.83	1.379	9.312	3	0.998	1.148	0	0	0	1.211	0	0	0	0	2.053	0.143	0	10.319	1.776	0	0	1	0	3.475	2.81	1	7.673	0	0	{'NRB'};
111-94-4	N#CCCNCCC#N	NRB	Test	3.879	2.9588	0	0	0	0	0	33.3	0	0	4	0	3.091	2.281	8.743	0	0.998	1.152	0	0	0	1.251	0	0	0	0	1.902	0.047	0	0	3.685	0	0	4	1	3.271	2.833	3	7.905	0	0	{'NRB'};
137-26-8	CN(C)C(=S)SSC(=S)N(C)C	NRB	Test	4.709	4.1448	4	0	2	0	0	25	0	0	0	1.674	3.751	1.792	10.014	0	0.997	1.115	0	0	0	1.399	0	0	0	0	2.152	-0.007	0	0	3.444	0	0	0	0	4.33	2.194	2	9.389	0	0	{'NRB'};
13674-87-8	ClCC(CCl)O[P](=O)(OC(CCl)CCl)OC(CCl)CCl	NRB	Test	5.328	5.8726	7	0	0	0	0	25.7	6	4	0	0	4.34	2.088	10.678	9	1.056	1.137	0	0	0	1.225	0	0	1	0	2.34	0	0	12.579	2.507	0	0	0	0	4.429	2.799	0	9.905	0	6	{'NRB'};
598-09-4	CC1(CCl)CO1	NRB	Test	5.086	2.4664	1	0	0	1	0	30.8	2	1	0	0	2.929	1.39	9.812	0	1.014	1.14	0	0	0	1.169	1	0	1	0	2.38	0.126	0	0	1.372	1	0	0	0	3.699	2.31	0	8.194	0	1	{'NRB'};
102-60-3	CC(O)CN(CCN(CC(C)O)CC(C)O)CC(C)O	NRB	Test	4.691	4.7731	0	0	4	0	0	26.9	4	4	4	0	3.786	2.122	10.467	0	0.996	1.155	0	0	0	1.142	0	0	0	0	2.211	0	0	0	3.997	0	0	6	4	3.321	2.517	2	8.334	0	0	{'NRB'};
100-61-8	CNc1ccccc1	NRB	Test	4.499	2.9639	0	0	1	0	1	41.2	0	0	2	0	2.976	1.125	9.311	0	0.979	1.127	0	0	0	1.266	1	0	0	0	2.136	0.043	0	0	1.481	0	1	2	1	3.561	2.021	1	7.846	0	0	{'NRB'};
579-10-2	CN(C(C)=O)c1ccccc1	NRB	Test	4.9	3.0875	0	0	1	0	1	40.9	1	1	2	0.052	3.304	1.455	9.955	2	0.993	1.127	0	0	0	1.258	1	0	0	0	2.251	-0.008	0	10.87	2.15	0	1	3	0	3.655	2.394	1	8.286	0	0	{'NRB'};
74-31-7	N(c1ccccc1)c2ccc(Nc3ccccc3)cc2	NRB	Test	4.757	1.8029	0	0	4	0	4	50	0	0	8	0	3.915	0	10.525	0	0.983	1.108	0	0	0	1.313	3	0	0	2	2.295	0	0	0	4.15	0	4	8	2	3.712	1.983	2	8.934	0	0	{'NRB'};
103-83-3	CN(C)Cc1ccccc1	NRB	Test	4.593	2.7059	0	0	2	0	1	39.1	0	0	2	0	3.168	1.461	9.665	0	0.974	1.13	0	0	0	1.283	1	0	0	0	2.175	0.013	0	0	2.298	0	0	1	0	3.566	1.917	1	8.02	0	0	{'NRB'};
81-15-2	Cc1c(c(C)c(c(c1[N+]([O-])=O)C(C)(C)C)[N+]([O-])=O)[N+]([O-])=O	NRB	Test	5.563	4.6158	0	0	9	1	6	33.3	5	6	12	0	4.018	1.153	11.151	12	1.044	1.146	0	3	0	1.214	1	0	0	0	2.546	0	0	67.469	1.406	0	3	6	0	4.092	3.298	3	9.375	0	0	{'NRB'};
88-60-8	Cc1ccc(c(O)c1)C(C)(C)C	NRB	Test	5.371	3.236	0	0	0	1	3	39.3	4	1	0	0	3.351	1.124	10.524	3	0.978	1.126	0	0	0	1.273	1	0	0	0	2.364	0.004	0	0	1.718	0	1	0	1	3.765	2.188	0	8.354	0	0	{'NRB'};
1836-75-5	[O-][N+](=O)c1ccc(Oc2ccc(Cl)cc2Cl)cc1	NRB	Test	4.901	2.5104	2	0	1	0	5	48	0	3	2	0	4.028	0.946	10.601	8	1.051	1.107	0	1	0	1.295	2	0	1	0	2.329	0	0	20.982	3.43	0	5	2	0	4.016	2.781	1	9.395	0	2	{'NRB'};
555-03-3	COc1cccc(c1)[N+]([O-])=O	NRB	Test	4.813	3.4399	0	0	1	0	2	38.9	0	3	2	0	3.37	1.273	9.947	6	1.041	1.132	0	1	0	1.209	1	0	0	0	2.259	-0.008	0	20.438	1.86	0	2	2	0	3.839	2.985	1	8.549	0	0	{'NRB'};
96-96-8	COc1ccc(N)c(c1)[N+]([O-])=O	NRB	Test	4.973	3.602	0	0	2	0	3	35	0	3	4	0	3.45	1.258	10.152	6	1.042	1.144	0	1	0	1.193	1	0	0	0	2.317	0.005	0	20.72	1.706	0	3	4	2	3.883	3.042	2	8.639	0	0	{'NRB'};
106-48-9	Oc1ccc(Cl)cc1	NRB	Test	4.562	3.1971	1	0	0	0	2	46.2	0	1	0	0	3.214	0.875	9.54	2	1.023	1.108	0	0	0	1.291	1	0	1	0	2.17	0.046	0	0	1.14	0	2	0	1	3.872	2.681	0	8.473	0	1	{'NRB'};
25155-25-3	CC(C)(C)OOC(C)(C)c1ccc(cc1)C(C)(C)OOC(C)(C)C	NRB	Test	5.42	3.2399	0	0	0	4	2	34.5	10	4	0	0	4.009	1.912	11.411	16	0.988	1.136	0	0	0	1.206	1	0	0	0	2.409	0	0	0	4.536	0	0	0	0	3.753	2.097	0	8.931	0	0	{'NRB'};
5405-84-5	CC1(C)C2CCC(C)(OO)C1C2	NRB	Test	5.777	2.3194	0	0	0	2	0	33.3	3	2	0	0	3.323	1.126	10.946	6	0.987	1.139	0	0	0	1.182	3	0	0	0	2.607	-0.002	0	0	1.274	3	0	0	1	3.675	2.097	0	8.164	0	0	{'NRB'};
873-94-9	CC1CC(=O)CC(C)(C)C1	NRB	Test	5.256	2.6157	0	0	0	1	0	34.6	3	1	0	0.448	3.133	0.861	10.335	2	0.977	1.136	0	0	0	1.252	1	0	0	0	2.327	0.012	0	11.089	1.037	1	0	0	0	3.497	2.175	0	7.914	0	0	{'NRB'};
26140-60-3	c1ccc(cc1)c2ccc(cc2)c3ccccc3	NRB	Test	4.928	1.9515	0	0	0	0	4	56.3	0	0	0	0	3.82	0	10.506	0	0.975	1.091	0	0	0	1.345	3	0	0	0	2.348	0	0	0	3.091	0	0	0	0	3.788	1.926	0	8.882	0	0	{'NRB'};
90-12-0	Cc1cccc2ccccc12	NRB	Test	5.003	2.9132	0	0	0	0	3	52.4	1	0	0	0	3.338	0.629	10.084	0	0.972	1.099	0	0	0	1.349	3	0	0	0	2.351	0.004	0	0	1.075	0	0	0	0	3.873	1.909	0	8.471	0	0	{'NRB'};
620-92-8	Oc1ccc(Cc2ccc(O)cc2)cc1	NRB	Test	4.732	2.1796	0	0	0	0	4	48.1	0	2	0	0	3.633	0.648	10.3	4	0.998	1.108	0	0	0	1.276	2	0	0	0	2.275	0	0	0	3.095	0	2	0	2	3.7	2.411	0	8.654	0	0	{'NRB'};
5809-23-4	CCN(CC)c1ccc(c(O)c1)C(=O)c2ccccc2C(O)=O	NRB	Test	5.174	2.5182	0	0	1	0	5	42.9	2	4	2	-1.681	4.049	1.282	10.904	11	1.009	1.121	0	0	0	1.236	2	0	0	0	2.42	0	0	23.818	3.572	0	2	4	2	3.874	2.638	1	9.097	0	0	{'NRB'};
2173-57-1	CC(C)COc1ccc2ccccc2c1	NRB	Test	4.924	2.4008	0	0	0	0	3	45.2	2	1	0	0	3.608	1.429	10.32	4	0.981	1.114	0	0	0	1.299	3	0	0	0	2.348	0	0	0	2.904	0	1	0	0	3.861	1.956	0	8.632	0	0	{'NRB'};
117-62-4	Nc1ccc2c(cccc2[S](O)(=O)=O)c1[S](O)(=O)=O	NRB	Test	5.509	3.254	2	0	2	0	5	35.7	0	6	2	0	4.086	1.096	11.165	12	1.063	1.116	0	0	0	1.251	3	0	0	0	2.511	0	0	44.995	1.996	0	3	2	4	4.77	3.377	1	10.203	0	0	{'NRB'};
91-17-8	C1CCC2CCCCC2C1	NRB	Test	4.861	1.9254	0	0	0	0	0	35.7	0	0	0	0	3.092	0	9.863	0	0.963	1.133	0	0	0	1.222	3	0	0	0	2.303	-0.006	0	0	1.047	2	0	0	0	3.309	1.467	0	7.533	0	0	{'NRB'};
26896-48-0	OCC1CC23CCC1(CC2)CC3CO	NRB	Test	5.735	1.9915	0	0	0	2	0	35.3	2	2	0	0	3.48	1.074	11.021	4	0.985	1.134	0	0	0	1.18	6	0	0	0	2.641	0	0	0	1.239	2	0	0	2	3.656	2.083	0	8.176	0	0	{'NRB'};
120-12-7	c1ccc2cc3ccccc3cc2c1	NRB	Test	5.047	2.5237	0	0	0	0	4	58.3	0	0	0	0	3.606	0	10.4	0	0.976	1.087	0	0	0	1.38	6	0	0	0	2.414	0	0	0	1.443	0	0	0	0	3.966	1.905	0	8.812	0	0	{'NRB'};
117-79-3	Nc1ccc2C(=O)c3ccccc3C(=O)c2c1	NRB	Test	5.318	2.361	0	0	2	0	5	53.8	0	2	2	-0.252	3.801	0.682	10.772	8	1.011	1.099	0	0	0	1.296	6	0	0	0	2.508	0	0	24.37	1.393	0	1	2	2	3.955	2.569	1	8.963	0	0	{'NRB'};
14233-37-5	CC(C)Nc1ccc(NC(C)C)c2C(=O)c3ccccc3C(=O)c12	NRB	Test	5.408	2.3533	0	0	6	0	6	43.5	4	2	6	-0.202	4.087	1.289	11.084	8	0.993	1.121	0	0	0	1.276	6	0	0	0	2.553	0	0	26.148	1.71	0	2	8	2	3.991	2.292	2	9.158	0	0	{'NRB'};
95-14-7	[nH]1nc2ccccc2n1	NRB	Test	4.802	3.136	0	2	4	0	2	42.9	0	0	6	0	3.196	0	9.805	0	1.014	1.136	0	0	0	1.31	3	0	0	1	2.323	0.014	0	0	0.95	0	0	6	1	3.901	2.204	3	8.414	0	0	{'NRB'};
57-41-0	O=C1NC(=O)C(N1)(c2ccccc2)c3ccccc3	NRB	Test	5.69	2.3056	0	0	8	1	2	48.4	0	2	6	-0.826	3.889	0.565	10.94	5	1.009	1.113	0	0	0	1.277	3	0	0	0	2.55	0	0	23.886	1.935	1	0	4	2	3.857	2.469	2	8.961	0	0	{'NRB'};
62-55-5	CC(N)=S	NRB	Test	4	2.9848	1	0	0	0	0	22.2	1	0	0	0.5	2.594	0.811	8.318	0	0.994	1.139	0	0	0	1.344	0	0	0	0	1.732	-0.59	0	0	1	0	0	1	2	3.84	2.833	1	8.085	0	0	{'NRB'};
79-27-6	BrC(Br)C(Br)Br	NRB	Test	4.562	3.2789	4	0	0	0	0	25	2	0	0	0	4.705	0.918	9.184	0	1.071	1.077	0	0	0	1.641	0	1	0	0	2	-0.207	0	0	1.521	0	0	0	0	7.129	2.278	0	12.952	0	4	{'NRB'};
306-83-2	FC(F)(F)C(Cl)Cl	NRB	Test	5.262	4.2718	2	0	0	1	0	25	2	0	0	0	3.317	0.863	10.026	0	1.23	1.269	0	0	1	1.042	0	0	0	0	2.175	0.172	0	0	1.435	0	0	0	0	3.997	4.972	0	8.663	0	5	{'NRB'};
760-23-6	ClCC(Cl)C=C	NRB	Test	4.303	3.16	2	0	0	0	0	33.3	1	0	0	0	3.13	1.459	8.815	0	1.015	1.129	0	0	0	1.308	0	0	1	0	1.932	-0.227	0	0	1.745	0	0	0	0	3.772	2.676	0	8.437	0	2	{'NRB'};
311-89-7	FC(F)(F)C(F)(F)C(F)(F)C(F)(F)N(C(F)(F)C(F)(F)C(F)(F)C(F)(F)F)C(F)(F)C(F)(F)C(F)(F)C(F)(F)F	NRB	Test	6.242	9.1775	0	0	3	12	0	30	3	0	3	0	4.727	1.637	12.421	0	1.311	1.377	0	0	3	0.883	0	0	0	0	2.694	0	0	0	2.922	0	0	3	0	3.991	5.825	1	9.745	0	27	{'NRB'};
111-44-4	ClCCOCCCl	NRB	Test	3.802	2.8705	2	0	0	0	0	26.7	2	1	0	0	3.2	1.95	8.394	0	1.026	1.145	0	0	0	1.197	0	0	0	0	1.848	0.139	0	0	2.885	0	0	0	0	3.57	2.532	0	8.378	0	2	{'NRB'};
109-59-1	CC(C)OCCO	NRB	Test	4.228	3.1334	0	0	0	0	0	26.3	3	2	0	0	2.746	1.557	8.891	0	0.998	1.153	0	0	0	1.103	0	0	0	0	1.932	0.136	0	0	2.535	0	0	0	1	3.105	2.548	0	7.107	0	0	{'NRB'};
5435-64-3	CC(CC=O)CC(C)(C)C	NRB	Test	5.13	3.5878	0	0	0	1	0	32.1	4	1	0	0	3.095	1.761	10.106	1	0.974	1.141	0	0	0	1.237	0	0	0	0	2.175	-0.022	0	10.101	2.729	0	0	0	0	3.309	2.258	0	7.751	0	0	{'NRB'};
75-87-6	ClC(Cl)(Cl)C=O	NRB	Test	5.086	3.9599	3	0	0	1	0	28.6	1	1	0	0	3.347	0.918	9.771	0	1.152	1.125	0	0	1	1.32	0	0	0	0	2.074	-0.263	0	9.431	1.372	0	0	0	0	4.238	3.764	0	8.925	0	3	{'NRB'};
3061-75-4	CCCCCCCCCCCCCCCCCCCCCC(N)=O	NRB	Test	4.236	2.9709	0	0	1	0	0	31.9	1	1	1	-0.151	3.915	3.554	10.042	1	0.969	1.143	0	0	0	1.198	0	0	0	0	1.995	0	0	10.604	9.701	0	0	1	2	3.309	1.861	1	8.305	0	0	{'NRB'};
868-85-9	CO[PH](=O)OC	NRB	Test	4.303	3.6845	1	0	0	0	0	15.4	0	3	0	0	2.917	1.459	8.815	4	1.038	1.155	0	0	0	1.172	0	0	0	0	1.932	-0.264	0	9.921	1.745	0	0	0	0	4.19	3.154	0	8.634	0	0	{'NRB'};
2528-38-3	CCCCCO[P](=O)(OCCCCC)OCCCCC	NRB	Test	5.262	4.5221	1	0	0	0	0	28.3	3	4	0	0	3.856	2.733	10.387	12	0.987	1.144	0	0	0	1.187	0	0	0	0	2.257	0	0	12.436	3.441	0	0	0	0	4.415	2.115	0	9.152	0	0	{'NRB'};
335-67-1	OC(=O)C(F)(F)C(F)(F)C(F)(F)C(F)(F)C(F)(F)C(F)(F)C(F)(F)F	NRB	Test	6.253	7.1279	0	0	0	7	0	30.8	1	2	0	-4.279	4.252	1.544	11.905	2	1.285	1.34	0	0	1	0.908	0	0	0	0	2.648	0	0	9.723	3.516	0	0	0	1	3.954	5.737	0	9.274	0	15	{'NRB'};
95-63-6	Cc1ccc(C)c(C)c1	NRB	Test	4.807	3.1717	0	0	0	0	3	42.9	3	0	0	0	3.075	0.881	9.833	0	0.967	1.119	0	0	0	1.321	1	0	0	0	2.246	-0.023	0	0	1.06	0	0	0	0	3.698	1.889	0	8.086	0	0	{'NRB'};
87-83-2	Cc1c(Br)c(Br)c(Br)c(Br)c1Br	NRB	Test	5.236	3.778	5	0	0	0	6	46.7	1	0	0	0	5.013	0.799	10.434	0	1.045	1.058	0	0	0	1.58	1	1	0	0	2.414	0.004	1	0	0.873	0	5	0	0	6.982	2.146	0	13.184	0	5	{'NRB'};
106-50-3	Nc1ccc(N)cc1	NRB	Test	4.562	3.1297	0	0	2	0	2	37.5	0	0	4	0	2.997	0.875	9.54	0	0.991	1.14	0	0	0	1.242	1	0	0	0	2.17	0.045	0	0	1.14	0	2	4	4	3.633	2.417	2	7.969	0	0	{'NRB'};
122-80-5	CC(=O)Nc1ccc(N)cc1	NRB	Test	4.658	2.9363	0	0	2	0	2	38.1	1	1	4	-0.074	3.314	1.455	9.9	1	1.003	1.137	0	0	0	1.239	1	0	0	0	2.22	-0.008	0	10.556	2.349	0	2	5	3	3.658	2.591	2	8.311	0	0	{'NRB'};
2219-82-1	Cc1cccc(c1O)C(C)(C)C	NRB	Test	5.388	3.3114	0	0	0	1	3	39.3	4	1	0	0	3.351	1.124	10.539	4	0.978	1.126	0	0	0	1.27	1	0	0	0	2.377	0.004	0	0	1.69	0	1	0	1	3.78	2.188	0	8.357	0	0	{'NRB'};
527-60-6	Cc1cc(C)c(O)c(C)c1	NRB	Test	4.97	3.3797	0	0	0	0	4	40.9	3	1	0	0	3.193	0.861	10.06	4	0.983	1.123	0	0	0	1.272	1	0	0	0	2.307	0.013	0	0	0.962	0	1	0	1	3.774	2.267	0	8.239	0	0	{'NRB'};
1879-09-0	Cc1cc(C)c(O)c(c1)C(C)(C)C	NRB	Test	5.399	3.4164	0	0	0	1	4	38.7	5	1	0	0	3.424	1.084	10.644	4	0.977	1.127	0	0	0	1.271	1	0	0	0	2.403	-0.002	0	0	1.65	0	1	0	1	3.818	2.147	0	8.453	0	0	{'NRB'};
615-74-7	Cc1ccc(Cl)c(O)c1	NRB	Test	4.807	3.3179	1	0	0	0	3	43.8	1	1	0	0	3.297	0.881	9.833	2	1.012	1.113	0	0	0	1.298	1	0	1	0	2.246	-0.025	0	0	1.06	0	2	0	1	3.926	2.568	0	8.562	0	1	{'NRB'};
1073-72-9	CSc1ccc(O)cc1	NRB	Test	4.607	3.0008	1	0	0	0	2	41.2	0	1	0	0	3.256	1.187	9.631	2	0.996	1.105	0	0	0	1.302	1	0	0	0	2.194	-0.025	0	0	1.544	0	2	0	1	3.865	2.352	0	8.506	0	0	{'NRB'};
80-54-6	CC(Cc1ccc(cc1)C(C)(C)C)C=O	NRB	Test	5.313	2.7782	0	0	0	1	2	40	4	1	0	0	3.564	1.697	10.592	2	0.976	1.125	0	0	0	1.274	1	0	0	0	2.329	-0.001	0	10.535	2.986	0	0	0	0	3.692	2.161	0	8.482	0	0	{'NRB'};
534-52-1	Cc1cc(cc(c1O)[N+]([O-])=O)[N+]([O-])=O	NRB	Test	5.103	3.9184	0	0	4	0	4	35	1	5	4	0	3.649	1.197	10.456	11	1.08	1.144	0	2	0	1.195	1	0	0	0	2.38	0.001	0	41.425	1.74	0	3	4	1	3.967	3.619	2	8.984	0	0	{'NRB'};
14816-18-3	CCO[P](=S)(OCC)O\N=C(/C#N)c1ccccc1	NRB	Test	5.265	3.3444	2	0	6	0	1	35.3	2	3	3	0.134	3.998	2.353	10.632	6	1.012	1.123	0	0	0	1.296	1	0	0	0	2.3	0	0	0	3.88	0	0	3	0	4.698	2.463	2	9.666	0	0	{'NRB'};
840-65-3	COC(=O)c1ccc2cc(ccc2c1)C(=O)OC	NRB	Test	5.029	2.5966	0	0	0	0	4	46.7	0	4	0	-0.761	3.837	1.418	10.634	10	1.02	1.111	0	0	0	1.254	3	0	0	0	2.403	0	0	22.765	2.586	0	0	0	0	3.919	2.611	0	8.958	2	0	{'NRB'};
826-36-8	CC1(C)CC(=O)CC(C)(C)N1	NRB	Test	5.431	2.8955	0	0	0	2	0	32.1	4	1	1	0.374	3.233	0.832	10.681	2	0.982	1.144	0	0	0	1.232	1	0	0	0	2.394	-0.007	0	11.254	1.055	2	0	6	1	3.573	2.242	1	8.088	0	0	{'NRB'};
40220-08-4	C=CC(=O)OCCN1C(=O)N(CCOC(=O)C=C)C(=O)N(CCOC(=O)C=C)C1=O	NRB	Test	5.287	3.3732	0	0	9	0	0	35.3	0	9	9	-5.256	4.319	2.346	11.029	21	1.043	1.14	0	0	0	1.178	1	0	0	0	2.462	0	0	71.167	3.396	0	0	3	0	3.787	3.083	3	9.278	0	0	{'NRB'};
40690-89-9	O=C(OCCN(CCC#N)c1ccc(cc1)N=Nc2ccc(cc2)[N](=O)=O)c3ccccc3	NRB	Test	4.869	1.767	0	1	9	0	5	44.4	0	4	14	-0.391	4.435	1.073	11.072	9	1.016	1.123	0	1	0	1.261	3	0	0	0	2.314	0	0	33.54	6.465	0	4	13	0	3.848	2.576	5	9.537	1	0	{'NRB'};
12239-87-1	Clc1cccc2C3=NC4=NC(=Nc5n6[Cu]N3C(=NC7=NC(=Nc6c8ccccc58)c9ccccc79)c12)c%10ccccc4%10	NRB	Test	5.158	1.6914	2	0	36	0	9	56.1	0	0	44	0	4.902	0.257	11.817	0	1.007	1.093	0	0	0	1.41	147	0	1	2	2.622	0	0	0	1.535	0	1	16	0	5.808	2.055	8	11.055	0	1	{'NRB'};
25512-42-9	Clc1ccccc1c2ccccc2Cl	NRB	Test	5.076	2.6588	2	0	0	0	4	54.5	0	0	0	0	3.792	0.673	10.327	0	1.003	1.089	0	0	0	1.364	2	0	1	0	2.363	-0.001	0	0	2.106	0	2	0	0	4.009	2.206	0	9.13	0	2	{'NRB'};
				{'SpMax_L'};	{'J_Dz(e)'};	{'nHM'};	{'F01[N-N]'};	{'F04[C-N]'};	{'NssssC'};	{'nCb-'};	{'C%'};	{'nCp'};	{'nO'};	{'F03[C-N]'};	{'SdssC'};	{'HyWi_B(m)'};	{'LOC'};	{'SM6_L'};	{'F03[C-O]'};	{'Me'};	{'Mi'};	{'nN-N'};	{'nArNO2'};	{'nCRX3'};	{'SpPosA_B(p)'};	{'nCIR'};	{'B01[C-Br]'};	{'B03[C-Cl]'};	{'N-073'};	{'SpMax_A'};	{'Psi_i_1d'};	{'B04[C-Br]'};	{'SdO'};	{'TI2_L'};	{'nCrt'};	{'C-026'};	{'F02[C-N]'};	{'nHDon'};	{'SpMax_B(m)'};	{'Psi_i_A'};	{'nN'};	{'SM6_B(m)'};	{'nArCOOR'};	{'nX'};

## Sheet: External validation
CAS-RN	Smiles	class	SpMax_L	J_Dz(e)	nHM	F01[N-N]	F04[C-N]	NssssC	nCb-	C%	nCp	nO	F03[C-N]	SdssC	HyWi_B(m)	LOC	SM6_L	F03[C-O]	Me	Mi	nN-N	nArNO2	nCRX3	SpPosA_B(p)	nCIR	B01[C-Br]	B03[C-Cl]	N-073	SpMax_A	Psi_i_1d	B04[C-Br]	SdO	TI2_L	nCrt	C-026	F02[C-N]	nHDon	SpMax_B(m)	Psi_i_A	nN	SM6_B(m)	nArCOOR	nX
'16421-40-2'	COc1cc(N=Nc2c(Cl)cc(cc2N(=O)=O)N(=O)=O)c(cc1N(Cc1ccccc1)CCOC(=O)C)NC(=O)C	NRB	5.146	2.3537	1	1	15	0	9	39.4	2	8	18	-0.878	4.696	1.471	11.447	12	1.036	1.133	0	2	0	1.234	3	0	1	0	2.439	0	0	68.836	4.958	0	8	17	1	4.062	2.791	6	9.906	0	1	{'NRB'};
'16421-41-3'	COc1cc(/N=N/c2ccc(cc2[N+](=O)[O-])[N+](=O)[O-])c(cc1N(Cc1ccccc1)CCOC(=O)C)NC(=O)C	NRB	5.127	2.3092	0	1	15	0	8	39.4	2	8	18	-0.843	4.63	1.474	11.395	12	1.031	1.134	0	2	0	1.226	3	0	0	0	2.431	0	0	68.414	4.899	0	7	17	1	3.959	2.767	6	9.783	0	0	{'NRB'};
'16586-42-8'	N#CCCN(c1ccc(c(c1)C)/N=N/c1nc2c(s1)cc(cc2)[N+](=O)[O-])CC	NRB	4.958	1.994	1	1	13	0	6	41.3	2	2	15	0	4.33	1.476	11.064	4	1.014	1.127	0	1	0	1.296	4	0	0	0	2.422	0	0	21.767	5.289	0	3	13	0	4.297	2.482	6	9.68	0	0	{'NRB'};
'25150-28-1'	N#CCCN(c1ccc(cc1)/N=N/c1nc2c(s1)c(Cl)cc(c2)Cl)CC	NRB	5.014	1.9369	3	1	10	0	6	43.9	1	0	12	0	4.364	1.423	10.971	0	1.013	1.117	0	0	0	1.335	4	0	1	0	2.439	0	0	0	5.224	0	4	11	0	4.354	2.297	5	9.78	0	2	{'NRB'};
'25176-89-0'	N#CCCN(c1ccc(cc1)/N=N/c1sc2c(n1)cc(c(c2)Cl)Cl)CC	NRB	4.97	1.9216	3	1	10	0	6	43.9	1	0	12	0	4.364	1.423	10.971	0	1.013	1.117	0	0	0	1.334	4	0	1	0	2.428	0	0	0	5.251	0	4	11	0	4.328	2.297	5	9.78	0	2	{'NRB'};
'21811-64-3'	Oc1ccc(cc1)N=Nc1ccc(cc1)N=Nc1ccc(cc1)O	NRB	4.704	1.8224	0	2	12	0	6	47.4	0	2	16	0	4.12	0.49	10.767	4	1.013	1.118	0	0	0	1.269	3	0	0	0	2.277	0	0	0	5.547	0	6	12	2	3.766	2.417	4	9.201	0	0	{'NRB'};
'23077-61-4'	Clc1ccc(cc1)NC(=O)c1c(O)ccc2c1[nH]c1c2cccc1	NRB	5.216	1.9408	1	0	5	0	8	51.4	0	2	9	-0.382	4.211	0.566	11.057	6	1.013	1.104	0	0	0	1.322	7	0	1	1	2.53	0	0	12.687	3.608	0	3	7	3	4.101	2.38	2	9.502	0	1	{'NRB'};
'23355-64-8'	OCCN(c1ccc(c(c1)Cl)/N=N/c1c(Cl)cc(cc1Cl)[N+](=O)[O-])CCO	NRB	5.058	2.5326	3	1	8	0	7	38.1	2	4	12	0	4.401	1.487	11.015	4	1.045	1.133	0	1	0	1.255	2	0	1	0	2.385	0	0	21.604	4.881	0	7	12	2	4.095	2.815	4	9.715	0	3	{'NRB'};
'19745-44-9'	N#CCCN(c1ccc(cc1)N=Nc1ncc(s1)N(=O)=O)CCc1ccccc1	NRB	4.871	1.8116	1	1	9	0	3	42.6	0	2	12	0	4.357	1.107	10.946	2	1.014	1.124	0	1	0	1.296	3	0	0	0	2.327	0	0	21.375	5.5	0	2	11	0	4.247	2.471	6	9.645	0	0	{'NRB'};
'19800-42-1'	COc1cc(ccc1/N=N/c1ccc(cc1)O)/N=N/c1ccc(cc1)[N+](=O)[O-]	NRB	4.913	1.9555	0	2	14	0	7	44.2	0	4	18	0	4.287	0.845	10.988	8	1.029	1.126	0	1	0	1.249	3	0	0	0	2.335	0	0	21.325	5.539	0	7	14	1	3.857	2.613	5	9.442	0	0	{'NRB'};
'24448-09-7'	OCCN(S(=O)(=O)C(C(C(C(C(C(C(C(F)(F)F)(F)F)(F)F)(F)F)(F)F)(F)F)(F)F)(F)F)C	NRB	6.293	7.547	1	0	1	8	0	26.8	2	3	1	0	4.549	1.886	12.166	6	1.207	1.288	0	0	1	0.957	0	0	0	0	2.675	0	0	22.604	4.624	0	0	2	1	4.744	5.27	1	9.999	0	17	{'NRB'};
'7147-42-4'	COc1cc(ccc1/N=N/C(C(=O)Nc1ccccc1C)C(=O)C)c1ccc(c(c1)OC)/N=N/C(C(=O)Nc1ccccc1C)C(=O)C	NRB	5.041	1.6582	0	2	16	0	10	42.9	4	6	22	-2.123	4.788	0.887	11.617	10	1.01	1.125	0	0	0	1.261	4	0	0	0	2.406	0	0	50.316	8.013	0	6	18	2	3.866	2.458	6	9.86	0	0	{'NRB'};
'10448-09-6'	C[Si]1(O[Si](C)(C)O[Si](O[Si](O1)(C)C)(C)C)c1ccccc1	NRB	5.63	2.295	4	0	0	0	1	27.7	0	4	0	0	4.114	0.737	11.381	4	0.977	1.109	0	0	0	1.477	2	0	0	0	2.496	0	0	0	2.052	0	1	0	0	4.396	2.021	0	9.803	0	0	{'NRB'};
'12789-03-6'	ClC1CC2C(C1Cl)C1(C(C2(Cl)C(=C1Cl)Cl)(Cl)Cl)Cl	NRB	5.995	2.3808	8	0	0	3	0	41.7	0	0	0	0.394	4.378	0.752	11.528	0	1.074	1.102	0	0	0	1.373	6	0	1	0	2.805	0	0	0	1.076	4	0	0	0	4.407	2.6	0	9.952	0	8	{'NRB'};
'13080-86-9'	CC(c1ccc(cc1)Oc1ccc(cc1)N)(c1ccc(cc1)Oc1ccc(cc1)N)C	NRB	5.512	1.5684	0	0	2	1	8	47.4	2	2	4	0	4.346	0.541	11.302	8	0.991	1.112	0	0	0	1.287	4	0	0	0	2.431	0	0	0	5.531	0	6	4	4	3.811	2.116	2	9.413	0	0	{'NRB'};
'17464-91-4'	OCCN(c1ccc(c(c1)Cl)/N=N/c1c(Cl)cc(cc1Br)[N+](=O)[O-])CCO	NRB	5.058	2.5304	3	1	8	0	7	38.1	2	4	12	0	4.617	1.487	11.015	4	1.042	1.13	0	1	0	1.271	2	1	1	0	2.385	0	1	21.68	4.881	0	7	12	2	6.88	2.764	4	11.696	0	3	{'NRB'};
'16834-13-2'	n1ccc(cc1)C1=C2C=CC(=N2)C(=C2C=CC(=N2)C(=C2N=C(C(=C3N=C1C=C3)c1ccncc1)C=C2)c1ccncc1)c1ccncc1	NRB	5.189	1.5615	0	0	28	0	0	55.6	0	0	20	0	4.84	0	11.742	0	0.998	1.102	0	0	0	1.355	24	0	0	0	2.525	0	0	0	1.875	0	0	24	0	4.092	2.056	8	10.09	0	0	{'NRB'};
'24610-00-2'	N#CCCN(c1ccc(cc1)/N=N/c1ccc(cc1C#N)[N+](=O)[O-])CCc1ccccc1	NRB	4.954	1.8616	0	1	14	0	6	46.2	0	2	18	0	4.408	1.164	11.064	4	1.009	1.121	0	1	0	1.289	3	0	0	0	2.347	0	0	21.72	5.85	0	4	14	0	3.897	2.531	6	9.539	0	0	{'NRB'};
'2646-17-5'	Cc1ccccc1/N=N/c1c(O)ccc2c1cccc2	NRB	5.123	2.2756	0	1	10	0	6	50	1	1	10	0	3.939	0.548	10.737	2	0.995	1.109	0	0	0	1.311	4	0	0	0	2.413	0	0	0	3.631	0	3	6	1	3.938	2.2	2	9.08	0	0	{'NRB'};
'2653-64-7'	Oc1ccc2c(c1N=Nc1cccc3c1cccc3)cccc2	NRB	5.127	2.0086	0	1	12	0	7	54.1	0	1	10	0	4.095	0.393	10.925	2	0.995	1.1	0	0	0	1.33	6	0	0	0	2.423	0	0	0	3.993	0	3	6	1	3.957	2.159	2	9.281	0	0	{'NRB'};
'2746-81-8'	CCCCCCC(=O)OCCN1CCN(CC1)CCCN1c2ccccc2Sc2c1cc(cc2)C(F)(F)F	NRB	5.356	1.3417	1	0	6	1	5	38.2	2	2	6	-0.096	4.555	1.852	11.424	3	1.005	1.141	0	0	1	1.215	7	0	0	1	2.502	0	0	11.86	7.751	0	4	11	0	4.079	2.384	3	9.551	0	3	{'NRB'};
'3271-22-5'	COc1nc(OC)nc(n1)c1ccc2c3c1ccc1c3c(cc2)ccc1	NRB	5.373	1.9989	0	0	7	0	7	51.2	0	2	11	0	4.226	0.75	11.197	4	1.006	1.107	0	0	0	1.303	15	0	0	0	2.566	0	0	0	2.712	0	0	2	0	4.141	2.103	3	9.466	0	0	{'NRB'};
'6368-72-5'	CCNc1ccc2c(c1/N=N/c1ccc(cc1)/N=N/c1ccccc1)cccc2	NRB	5.138	1.7205	0	2	18	0	7	48	1	0	19	0	4.296	0.67	11.007	0	0.992	1.116	0	0	0	1.304	5	0	0	0	2.423	0	0	0	5.649	0	5	15	1	3.934	2.057	5	9.394	0	0	{'NRB'};
'6371-23-9'	Clc1cc2S/C(=C/3\Sc4c(C3=O)c(C)c(cc4Cl)Cl)/C(=O)c2c(c1)C	NRB	5.236	1.9483	5	0	0	0	9	52.9	2	2	0	0.495	4.445	0.7	11.29	6	1.032	1.076	0	0	0	1.393	6	0	1	0	2.573	0	0	25.873	2.912	0	5	0	0	4.279	2.467	0	9.946	0	3	{'NRB'};
'6373-31-5'	Clc1cc(Cl)c2c(c1)c(=O)c1c([nH]2)c2C(=O)c3ccccc3C(=O)c2c(c1)Cl	NRB	5.465	1.9086	3	0	4	0	11	58.3	0	3	6	-1.116	4.469	0.648	11.412	12	1.041	1.084	0	0	0	1.335	15	0	1	1	2.603	0	0	39.297	2.108	0	5	4	1	4.139	2.613	1	9.847	0	3	{'NRB'};
'6407-74-5'	CC1=NN(C(=O)C1/N=N/c1ccccc1Cl)c1ccccc1	NRB	5.035	2.0253	1	2	8	0	3	45.7	1	1	12	0.379	4.103	0.595	10.85	2	1.014	1.121	0	0	0	1.297	3	0	1	0	2.444	0	0	12.447	4.041	0	3	14	0	3.928	2.354	4	9.291	0	1	{'NRB'};
'6408-50-0'	CNc1ccc(c2c1C(=O)c1c(C2=O)cccc1)Nc1cccc(c1)C	NRB	5.406	1.997	0	0	8	0	8	50	1	2	8	-0.269	4.196	0.777	11.159	8	0.998	1.108	0	0	0	1.297	7	0	0	1	2.552	0	0	26.252	2.915	0	3	6	2	3.993	2.295	2	9.326	0	0	{'NRB'};
'6409-68-3'	Nc1c(C=NN=Cc2ccc3c(c2N)C(=O)c2c(C3=O)cccc2)ccc2c1C(=O)c1ccccc1C2=O	NRB	5.376	1.357	0	1	14	0	12	53.6	0	4	14	-1.174	4.602	0.559	11.615	16	1.016	1.102	0	0	0	1.298	12	0	0	0	2.537	0	0	51.819	6.659	0	2	8	4	4.006	2.544	4	9.786	0	0	{'NRB'};
'6410-09-9'	Oc1ccc2c(c1N=Nc1ccccc1[N+](=O)[O-])cccc2	NRB	5.125	2.3274	0	1	10	0	6	48.5	0	3	11	0	4.067	0.797	10.854	6	1.025	1.115	0	1	0	1.279	4	0	0	0	2.415	0	0	21.934	3.923	0	4	8	1	3.951	2.636	3	9.294	0	0	{'NRB'};
'6410-13-5'	Clc1ccc(c(c1)[N+](=O)[O-])N=Nc1c(O)ccc2c1cccc2	NRB	5.126	2.3321	1	1	10	0	7	48.5	0	3	11	0	4.18	0.832	10.931	6	1.035	1.113	0	1	0	1.291	4	0	1	0	2.418	0	0	22.121	3.982	0	5	8	1	3.996	2.686	3	9.487	0	1	{'NRB'};
'6410-41-9'	COc1ccc(cc1N=Nc1c(O)c(cc2c1cccc2)C(=O)Nc1cc(Cl)c(cc1OC)OC)S(=O)(=O)N(CC)CC	NRB	5.513	1.971	2	1	17	0	12	40.5	2	7	15	-0.663	4.762	1.229	11.68	20	1.02	1.123	0	0	0	1.255	5	0	1	0	2.48	0	0	39.702	6.079	0	9	12	2	4.725	2.505	4	10.243	0	1	{'NRB'};
'6417-38-5'	O=C(c1ccc2c(c1)c(=O)c1c([nH]2)c2C(=O)c3ccccc3C(=O)c2cc1)Nc1cccc2c1C(=O)c1cccc(c1C2=O)NC(=O)c1ccccc1	NRB	5.422	1.0553	0	0	14	0	16	56.6	0	7	16	-3.227	4.939	0.494	11.976	26	1.019	1.094	0	0	0	1.302	22	0	0	1	2.583	0	0	95.149	6.65	0	4	10	3	4.043	2.544	3	10.128	0	0	{'NRB'};
'15958-27-7'	N#CCCN(c1ccc(cc1)/N=N/c1ccc(cc1)[N+](=O)[O-])CCOC(=O)Nc1ccccc1	NRB	4.867	1.7419	0	1	11	0	5	42.9	0	4	17	-0.548	4.461	1.053	11.078	7	1.018	1.128	0	1	0	1.255	3	0	0	0	2.312	0	0	33.409	6.841	0	5	15	1	3.848	2.574	6	9.55	0	0	{'NRB'};
'15958-61-9'	O=C1c2c(cccc2C(=O)c2c1cccc2)Nc1ccc(cc1)S(=O)(=O)c1ccccc1	NRB	5.51	1.5605	1	0	4	0	8	53.1	0	4	5	-0.412	4.476	0.531	11.465	16	1.011	1.093	0	0	0	1.315	8	0	0	1	2.529	0	0	51.613	4.821	0	4	4	1	4.737	2.503	1	10.044	0	0	{'NRB'};
'14295-43-3'	Clc1ccc(c2c1C(=O)/C(=C\1/Sc3c(C1=O)c(Cl)ccc3Cl)/S2)Cl	NRB	5.2	1.9716	6	0	0	0	8	57.1	0	2	0	-0.006	4.476	0.691	11.236	6	1.058	1.061	0	0	0	1.403	6	0	1	0	2.57	0	0	25.54	2.815	0	6	0	0	4.299	2.588	0	10.014	0	4	{'NRB'};
'6465-02-7'	COC(=O)Nc1ccc(cc1)N=Nc1ccc(cc1C)N=Nc1ccc(cc1)O	NRB	4.88	1.8336	0	2	15	0	7	43.8	1	3	20	-0.53	4.297	1.064	10.994	5	1.014	1.126	0	0	0	1.255	3	0	0	0	2.322	0	0	11.183	6.19	0	6	14	2	3.804	2.425	5	9.37	0	0	{'NRB'};
'7328-97-4'	O1CC1COc1ccc(cc1)C(C(c1ccc(cc1)OCC1OC1)c1ccc(cc1)OCC1OC1)c1ccc(cc1)OCC1OC1	NRB	5.275	1.1922	0	0	0	0	8	45.2	0	8	0	0	4.733	0	11.537	12	1.005	1.114	0	0	0	1.224	8	0	0	0	2.476	0	0	0	3.336	0	4	0	0	3.823	2.029	0	9.782	0	0	{'NRB'};
'1000-05-1'	C[SiH](O[Si](O[Si](O[SiH](C)C)(C)C)(C)C)C	NRB	5.393	4.1155	4	0	0	0	0	19.5	0	3	0	0	3.797	1.907	10.77	0	0.965	1.12	0	0	0	1.54	0	0	0	0	2.327	0.001	0	0	3.298	0	0	0	0	4.26	1.963	0	9.482	0	0	{'NRB'};
'1068-27-5'	CC(C#CC(OOC(C)(C)C)(C)C)(OOC(C)(C)C)C	NRB	5.283	5.474	0	0	0	4	0	32	10	4	0	0	3.811	2.161	11.219	14	0.991	1.141	0	0	0	1.186	0	0	0	0	2.298	0	0	0	5.013	0	0	0	0	3.646	2.2	0	8.699	0	0	{'NRB'};
'1594-08-7'	Oc1ccc(c2c1C(=O)c1c(C2=O)cccc1)Nc1ccc(cc1)OS(=O)(=O)C	NRB	5.401	1.8664	1	0	4	0	8	47.7	0	6	5	-0.793	4.384	0.973	11.374	15	1.03	1.104	0	0	0	1.275	7	0	0	1	2.547	0	0	48.292	4.114	0	4	4	2	4.697	2.744	1	9.989	0	0	{'NRB'};
'2062-78-4'	Fc1ccc(cc1)C(c1ccc(cc1)F)CCCN1CCC(CC1)n1c(=O)[nH]c2c1cccc2	NRB	5.122	1.2345	0	0	5	0	6	44.4	0	1	9	-0.027	4.436	0.459	11.314	3	1	1.13	0	0	0	1.253	6	0	0	0	2.481	0	0	12.525	6.056	0	4	9	1	3.819	2.304	3	9.425	0	2	{'NRB'};
'12236-64-5'	CC(=O)Nc1ccc(cc1)NC(=O)c1cc2ccccc2c(c1O)N=Nc1cc(ccc1Cl)C(=O)N	NRB	5.242	1.8379	1	1	17	0	10	46.4	1	4	17	-1.437	4.575	0.978	11.387	9	1.022	1.118	0	0	0	1.279	5	0	1	0	2.473	0	0	35.756	5.42	0	6	13	5	4.01	2.605	5	9.78	0	1	{'NRB'};
'12239-34-8'	CCOc1cc(N=Nc2c(Br)cc(cc2N(=O)=O)N(=O)=O)c(c(c1)N(CCOC(=O)C)CCOC(=O)C)NC(=O)C	NRB	5.171	3.0889	1	1	16	0	8	35.3	4	10	16	-1.519	4.853	1.939	11.416	13	1.042	1.14	0	2	0	1.216	2	1	0	0	2.444	0	1	80.579	4.766	0	8	17	1	6.88	2.892	6	11.72	0	1	{'NRB'};
'12408-10-5'	Cc1cc(C)c(cc1C)C	NRB	4.935	3.2825	0	0	0	0	4	41.7	4	0	0	0	3.17	0.861	10.06	0	0.966	1.121	0	0	0	1.315	1	0	0	0	2.303	0.013	0	0	1.047	0	0	0	0	3.759	1.867	0	8.214	0	0	{'NRB'};
'2379-74-0'	Clc1cc2S/C(=C/3\Sc4c(C3=O)c(C)cc(c4)Cl)/C(=O)c2c(c1)C	NRB	5.186	1.9185	4	0	0	0	8	52.9	2	2	0	0.766	4.359	0.691	11.221	6	1.022	1.078	0	0	0	1.391	6	0	1	0	2.561	0	0	25.702	2.878	0	4	0	0	4.247	2.412	0	9.827	0	2	{'NRB'};
'2379-75-1'	Cc1cc(Cl)c(c2c1S/C(=C\1/Sc3c(C1=O)c(C)c(cc3C)Cl)/C2=O)C	NRB	5.248	1.9626	4	0	0	0	10	50	4	2	0	0.764	4.413	0.704	11.354	6	1.013	1.087	0	0	0	1.379	6	0	1	0	2.583	0	0	26.227	2.955	0	4	0	0	4.264	2.355	0	9.875	0	2	{'NRB'};
'5102-83-0'	Cc1ccc(c(c1)C)NC(=O)C(C(=O)C)N=Nc1ccc(cc1Cl)c1ccc(c(c1)Cl)N=NC(C(=O)Nc1ccc(cc1C)C)C(=O)C	NRB	5.023	1.5833	2	2	14	0	12	43.9	6	4	22	-2.154	4.86	0.807	11.667	6	1.01	1.121	0	0	0	1.291	4	0	1	0	2.394	0	0	50.233	8.673	0	6	18	2	4.006	2.47	6	10.054	0	2	{'NRB'};
'6535-42-8'	CCOc1ccc(cc1)/N=N/c1ccc(c2c1cccc2)O	NRB	5.122	2.0817	0	1	9	0	6	47.4	1	2	9	0	4.024	0.923	10.773	5	1.001	1.114	0	0	0	1.278	4	0	0	0	2.412	0	0	0	4.291	0	4	6	1	3.941	2.227	2	9.124	0	0	{'NRB'};
'2778-42-9'	O=C=NC(c1cccc(c1)C(N=C=O)(C)C)(C)C	NRB	5.436	3.4275	0	0	4	2	2	41.2	4	2	4	0	3.8	1.817	10.945	2	1.001	1.127	0	0	0	1.259	1	0	0	0	2.41	0	0	20.833	2.978	0	0	6	0	3.785	2.602	2	8.879	0	0	{'NRB'};
'2814-77-9'	Clc1cc(ccc1/N=N/c1c(O)ccc2c1cccc2)N(=O)=O	NRB	5.123	2.2397	1	1	10	0	7	48.5	0	3	11	0	4.18	0.832	10.931	6	1.035	1.113	0	1	0	1.291	4	0	1	0	2.415	0	0	21.389	4.146	0	5	8	1	4.004	2.686	3	9.487	0	1	{'NRB'};
'3468-63-1'	O=N(=O)c1cc(ccc1/N=N/c1c(O)ccc2c1cccc2)N(=O)=O	NRB	5.127	2.3412	0	1	11	0	7	45.7	0	5	13	0	4.214	0.942	11.028	10	1.048	1.122	0	2	0	1.257	4	0	0	0	2.421	0	0	43.745	4.139	0	5	10	1	3.977	2.947	4	9.503	0	0	{'NRB'};
'3555-47-3'	C[Si](O[Si](O[Si](C)(C)C)(O[Si](C)(C)C)O[Si](C)(C)C)(C)C	NRB	5.588	5.4765	5	0	0	0	0	21.1	0	4	0	0	4.106	1.582	11.414	0	0.967	1.122	0	0	0	1.501	0	0	0	0	2.449	0	0	0	1.763	0	0	0	0	4.376	1.975	0	9.895	0	0	{'NRB'};
'4395-65-7'	O=C1c2ccccc2C(=O)c2c1c(ccc2N)Nc1ccccc1	NRB	5.401	1.9925	0	0	7	0	7	52.6	0	2	8	-0.402	4.131	0.566	11.077	8	1.004	1.103	0	0	0	1.3	7	0	0	1	2.547	0	0	25.788	2.773	0	3	6	3	3.993	2.396	2	9.274	0	0	{'NRB'};
'647-42-7'	OCCC(C(C(C(C(C(F)(F)F)(F)F)(F)F)(F)F)(F)F)(F)F	NRB	6.213	6.6774	0	0	0	6	0	29.6	2	1	0	0	4.101	1.673	11.72	1	1.22	1.31	0	0	1	0.913	0	0	0	0	2.622	0	0	0	3.183	0	0	0	1	3.921	5.477	0	9.052	0	13	{'NRB'};
'842-07-9'	Oc1ccc2c(c1/N=N/c1ccccc1)cccc2	NRB	5.122	2.2613	0	1	9	0	5	51.6	0	1	9	0	3.895	0.447	10.628	2	0.998	1.106	0	0	0	1.309	4	0	0	0	2.41	0	0	0	3.491	0	3	6	1	3.935	2.228	2	9.028	0	0	{'NRB'};
'1154-59-2'	Clc1cc(Cl)c(c(c1)C(=O)Nc1ccc(c(c1)Cl)Cl)O	NRB	5.095	2.4696	4	0	3	0	7	48.1	0	2	4	-0.565	4.231	0.737	10.813	6	1.054	1.103	0	0	0	1.322	2	0	1	0	2.383	0	0	12.071	3.694	0	6	3	2	4.07	2.764	1	9.656	0	4	{'NRB'};
'1176-74-5'	CCOC(=O)c1ccccc1/C(=C/1\C=C(Br)C(=O)C(=C1)Br)/c1cc(Br)c(c(c1)Br)O	NRB	5.272	2.457	4	0	0	0	6	50	1	4	0	1.548	5.15	1.163	11.265	9	1.027	1.09	0	0	0	1.372	3	1	0	0	2.485	0	1	24.85	2.649	0	3	0	1	6.895	2.467	0	12.981	1	4	{'NRB'};
'1325-85-5'	CN(c1ccc(c2c1cccc2)C(c1ccc(cc1)N(C)C)(c1ccc(cc1)N(C)C)O)c1ccccc1	NRB	5.703	1.7918	0	0	6	1	9	46.6	0	1	9	0	4.545	0.782	11.602	6	0.983	1.114	0	0	0	1.299	6	0	0	1	2.564	0	0	0	3.391	0	4	8	1	3.998	2.007	3	9.639	0	0	{'NRB'};
'1652-63-7'	FC(C(F)F)F	NRB	4.562	3.6792	0	0	0	0	0	25	2	0	0	0	2.821	0.918	9.184	0	1.213	1.326	0	0	0	0.881	0	0	0	0	2	-0.31	0	0	1.521	0	0	0	0	3.363	5.778	0	7.465	0	4	{'NRB'};
'1691-99-2'	OCCN(S(=O)(=O)C(C(C(C(C(C(C(C(F)(F)F)(F)F)(F)F)(F)F)(F)F)(F)F)(F)F)(F)F)CC	NRB	6.293	7.601	1	0	1	8	0	27.3	3	3	1	0	4.57	1.941	12.173	6	1.19	1.278	0	0	1	0.963	0	0	0	0	2.676	0	0	23.066	4.736	0	0	3	1	4.742	5.159	1	10.004	0	17	{'NRB'};
'2134-15-8'	Oc1c(Br)cc2c(c1Br)Oc1c(C32OC(=O)c2c3c(Cl)c(Cl)c(c2Cl)Cl)cc(c(c1Br)O)Br	NRB	5.818	2.1837	8	0	0	1	16	54.1	0	5	0	-0.796	5.299	0.681	11.744	18	1.085	1.072	0	0	0	1.38	9	1	1	0	2.707	0	1	13.215	1.775	1	12	0	2	6.897	2.637	0	13.004	1	8	{'NRB'};
'3687-67-0'	Brc1ccc2c(c1)C(=O)/C(=C/1\Sc3c(C1=O)ccc1c3c(Cl)ccc1)/N2	NRB	5.229	1.7561	3	0	3	0	8	57.1	0	2	3	0.448	4.612	0.596	11.289	6	1.023	1.077	0	0	0	1.379	9	1	1	0	2.57	0	1	25.809	3.02	0	4	4	1	6.88	2.354	1	11.709	0	2	{'NRB'};
'3767-68-8'	O=C1c2ccccc2C(=O)c2c1c(ccc2N)Sc1nc2c(s1)cccc2	NRB	5.401	1.7339	2	0	6	0	8	53.8	0	2	6	-0.374	4.363	0.528	11.255	8	1.011	1.085	0	0	0	1.361	9	0	0	0	2.55	0	0	26.116	3.399	0	2	4	2	4.358	2.333	2	9.794	0	0	{'NRB'};
'5261-31-4'	N#CCCN(c1ccc(cc1)/N=N/c1c(Cl)cc(cc1Cl)[N+](=O)[O-])CCOC(=O)C	NRB	5.054	2.3768	2	1	9	0	6	40.4	1	4	14	-0.366	4.445	1.834	11.044	5	1.035	1.13	0	1	0	1.262	2	0	1	0	2.374	0	0	32.613	5.583	0	6	13	0	4.09	2.763	5	9.7	0	2	{'NRB'};
'6786-83-0'	CN(c1ccc(cc1)C(c1ccc(c2c1cccc2)Nc1ccccc1)(c1ccc(cc1)N(C)C)O)C	NRB	5.702	1.7634	0	0	6	1	9	47.1	0	1	9	0	4.521	0.759	11.552	6	0.984	1.113	0	0	0	1.301	6	0	0	1	2.558	0	0	0	3.348	0	4	8	2	3.989	2.02	3	9.614	0	0	{'NRB'};
'540-97-6'	C[Si]1(C)O[Si](C)(C)O[Si](C)(C)O[Si](O[Si](O[Si](O1)(C)C)(C)C)(C)C	NRB	5.562	3.1602	6	0	0	0	0	20	0	6	0	0	4.273	0.691	11.63	0	0.976	1.118	0	0	0	1.504	1	0	0	0	2.449	0	0	0	1.359	0	0	0	0	4.388	2.049	0	10.08	0	0	{'NRB'};
'541-02-6'	C[Si]1(C)O[Si](C)(C)O[Si](C)(C)O[Si](O[Si](O1)(C)C)(C)C	NRB	5.562	3.0468	5	0	0	0	0	20	0	5	0	0	4.093	0.716	11.448	0	0.976	1.118	0	0	0	1.498	1	0	0	0	2.449	0	0	0	1.192	0	0	0	0	4.385	2.049	0	9.898	0	0	{'NRB'};
'603-48-5'	CN(c1ccc(cc1)C(c1ccc(cc1)N(C)C)c1ccc(cc1)N(C)C)C	NRB	5.155	2.0962	0	0	3	0	6	42.4	0	0	6	0	4.211	0.993	11.121	0	0.978	1.124	0	0	0	1.29	3	0	0	0	2.43	0	0	0	2.561	0	3	6	0	3.81	1.905	3	9.227	0	0	{'NRB'};
'2537-62-4'	N#Cc1cc(cc(c1/N=N/c1ccc(cc1NC(=O)C)N(CC)CC)Br)[N+](=O)[O-]	NRB	5.079	2.7598	1	1	14	0	7	39.6	3	3	17	-0.257	4.584	1.383	11.102	5	1.021	1.133	0	1	0	1.274	2	1	0	0	2.4	0	1	33.55	4.456	0	6	16	1	6.88	2.658	6	11.678	0	1	{'NRB'};
'3118-97-6'	Cc1ccc(c(c1)C)/N=N/c1c(O)ccc2c1cccc2	NRB	5.123	2.2451	0	1	10	0	7	48.6	2	1	10	0	3.98	0.61	10.824	2	0.992	1.111	0	0	0	1.313	4	0	0	0	2.414	0	0	0	3.8	0	3	6	1	3.939	2.175	2	9.128	0	0	{'NRB'};
'6232-56-0'	OCCN(c1ccc(cc1)/N=N/c1c(Cl)cc(cc1Cl)[N+](=O)[O-])C	NRB	5.054	2.4404	2	1	8	0	6	39.5	1	3	12	0	4.248	1.372	10.892	4	1.035	1.132	0	1	0	1.261	2	0	1	0	2.373	0	0	21.488	4.768	0	6	11	1	4.09	2.718	4	9.54	0	2	{'NRB'};
'6250-23-3'	Oc1ccc(cc1)/N=N/c1ccc(cc1)/N=N/c1ccccc1	NRB	4.698	1.8293	0	2	12	0	5	48.6	0	1	16	0	4.074	0.393	10.675	2	1.004	1.116	0	0	0	1.286	3	0	0	0	2.272	0	0	0	5.347	0	5	12	1	3.758	2.275	4	9.147	0	0	{'NRB'};
'6253-10-7'	Oc1ccc(cc1)N=Nc1ccc(c2c1cccc2)N=Nc1ccccc1	NRB	5.14	1.8432	0	2	18	0	7	51.2	0	1	18	0	4.244	0.352	10.969	2	1.001	1.109	0	0	0	1.306	5	0	0	0	2.428	0	0	0	4.536	0	5	12	1	3.953	2.21	4	9.376	0	0	{'NRB'};
'6257-39-2'	Oc1c(cc(cc1C(C)(C)C)c1ccc(cc1)C(C)(C)C)C(C)(C)C	NRB	5.495	2.668	0	0	0	3	6	40.7	9	1	0	0	4.071	1.082	11.457	4	0.972	1.123	0	0	0	1.284	2	0	0	0	2.488	0	0	0	3.069	0	1	0	1	3.897	1.99	0	9.12	0	0	{'NRB'};
'6300-37-4'	Oc1ccc(cc1C)/N=N/c1ccc(cc1)/N=N/c1ccccc1	NRB	4.834	1.8451	0	2	13	0	6	47.5	1	1	16	0	4.111	0.49	10.779	3	1.001	1.117	0	0	0	1.288	3	0	0	0	2.296	0	0	0	5.486	0	5	12	1	3.782	2.25	4	9.193	0	0	{'NRB'};
'626-39-1'	Brc1cc(Br)cc(c1)Br	NRB	4.732	3.3033	3	0	0	0	3	50	0	0	0	0	4.554	0.881	9.803	0	1.028	1.064	0	0	0	1.542	1	1	0	0	2.236	-0.024	1	0	0.95	0	3	0	0	6.904	2.139	0	12.674	0	3	{'NRB'};
'944-61-6'	COc1c(OC)c(Cl)c(c(c1Cl)Cl)Cl	NRB	5.268	4.0081	4	0	0	0	6	40	0	2	0	0	3.962	1.197	10.51	4	1.068	1.114	0	0	0	1.296	1	0	1	0	2.439	0.001	0	0	1.098	0	6	0	0	4.252	2.675	0	9.448	0	4	{'NRB'};
'1336-36-3'	Clc1cc(cc(c1Cl)Cl)c1cc(Cl)c(c(c1)Cl)Cl	NRB	5.1	2.7199	6	0	0	0	8	54.5	0	0	0	0	4.281	0.76	10.787	0	1.062	1.079	0	0	0	1.398	2	0	1	0	2.414	0	0	0	2.525	0	6	0	0	4.195	2.556	0	9.827	0	6	{'NRB'};
'1229-55-6'	COc1ccccc1/N=N/c1c(O)ccc2c1cccc2	NRB	5.123	2.2874	0	1	10	0	6	48.6	0	2	9	0	3.987	0.741	10.766	4	1.005	1.112	0	0	0	1.286	4	0	0	0	2.414	0	0	0	3.785	0	4	6	1	3.938	2.262	2	9.109	0	0	{'NRB'};
'115-39-9'	Oc1c(Br)cc(cc1Br)C1(OS(=O)(=O)c2c1cccc2)c1cc(Br)c(c(c1)Br)O	NRB	5.727	2.2718	5	0	0	1	10	48.7	0	5	0	0	5.17	0.68	11.583	16	1.047	1.083	0	0	0	1.374	5	1	0	0	2.652	0	1	25.842	2.157	1	7	0	2	6.896	2.598	0	13.001	0	4	{'NRB'};
'115-40-2'	Cc1cc(cc(c1O)Br)C1(OS(=O)(=O)c2c1cccc2)c1cc(C)c(c(c1)Br)O	NRB	5.727	2.2624	3	0	0	1	10	46.7	2	5	0	0	4.844	0.68	11.583	18	1.025	1.097	0	0	0	1.329	5	1	0	0	2.652	0	1	25.889	2.157	1	5	0	2	6.882	2.546	0	12.355	0	2	{'NRB'};
'116-66-5'	[O-][N+](=O)c1c(C)c(cc2c1C(C)(C)CC2(C)C)[N+](=O)[O-]	NRB	5.525	3.1645	0	0	7	2	5	36.8	5	4	7	0	3.939	1.067	11.292	8	1.015	1.136	0	2	0	1.24	3	0	0	0	2.615	0	0	45.18	1.396	0	2	4	0	4.051	2.817	2	9.225	0	0	{'NRB'};
'125-31-5'	Cc1cc(O)c(cc1C1(OS(=O)(=O)c2c1cccc2)c1cc(C)c(cc1C)O)C	NRB	5.761	2.2937	1	0	0	1	10	45.1	4	5	0	0	4.358	0.68	11.583	18	1.008	1.109	0	0	0	1.286	5	0	0	0	2.663	0	0	26.041	2.067	1	3	0	2	4.746	2.494	0	9.969	0	0	{'NRB'};
'132-61-6'	Clc1ccc(cc1)NC(=O)c1cc2c(cc1O)[nH]c1c2cccc1	NRB	5.137	1.857	1	0	5	0	8	51.4	0	2	8	-0.373	4.211	0.566	11.047	6	1.013	1.104	0	0	0	1.321	7	0	1	1	2.511	0	0	12.507	3.781	0	3	7	3	4.084	2.38	2	9.501	0	1	{'NRB'};
'133-49-3'	Clc1c(S)c(Cl)c(c(c1Cl)Cl)Cl	NRB	5.236	3.8784	6	0	0	0	6	46.2	0	0	0	0	4.029	0.799	10.434	0	1.104	1.068	0	0	0	1.44	1	0	1	0	2.414	0.004	0	0	0.873	0	6	0	0	4.322	2.815	0	9.637	0	5	{'NRB'};
'135-63-7'	Clc1ccc(c(c1)NC(=O)c1cc2ccccc2cc1O)C	NRB	5.099	2.0837	1	0	3	0	7	50	1	2	5	-0.367	4.108	0.65	10.904	6	1.007	1.105	0	0	0	1.315	4	0	1	0	2.418	0	0	12.428	3.744	0	3	3	2	3.944	2.407	1	9.347	0	1	{'NRB'};
'145-39-1'	COc1c([N+](=O)[O-])c(C)c(cc1C(C)(C)C)[N+](=O)[O-]	NRB	5.46	4.2445	0	0	5	1	5	34.3	4	5	6	0	3.89	1.207	11.002	11	1.029	1.141	0	2	0	1.212	1	0	0	0	2.493	0	0	44.352	1.528	0	3	4	0	4.02	3.004	2	9.159	0	0	{'NRB'};
'440-17-5'	CN1CCN(CC1)CCCN1c2ccccc2Sc2c1cc(cc2)C(F)(F)F	NRB	5.356	1.6725	1	0	5	1	5	40.4	1	0	6	0	4.29	0.744	11.272	0	1.01	1.143	0	0	1	1.23	7	0	0	1	2.502	0	0	0	4.17	0	4	10	0	4.079	2.426	3	9.376	0	3	{'NRB'};
'475-71-8'	O=c1c2ccc3c4c2c(c2c1cccc2)[nH]c1c4c2c([nH]3)c3ccccc3c(=O)c2cc1	NRB	5.554	1.7185	0	0	14	0	12	60.9	0	2	12	0.071	4.465	0.406	11.623	8	1.003	1.085	0	0	0	1.351	96	0	0	2	2.677	0	0	26.731	1.664	0	0	8	2	4.245	2.177	2	9.773	0	0	{'NRB'};
'515-03-7'	C=C[C@@](CC[C@H]1[C@](C)(O)CC[C@@H]2[C@]1(C)CCCC2(C)C)(O)C	NRB	5.807	2.2988	0	0	0	4	0	34.5	5	2	0	0	3.896	1.544	11.474	5	0.975	1.136	0	0	0	1.22	3	0	0	0	2.586	0	0	0	2.926	3	0	0	2	3.656	2.053	0	8.675	0	0	{'NRB'};
'56-95-1'	N/C(=N\CCCCCC/N=C(/N=C(Nc1ccc(cc1)Cl)N)\N)/N=C(Nc1ccc(cc1)Cl)N	NRB	4.7	1.7425	2	0	16	0	4	34.4	0	0	22	0.564	4.507	0.591	11.007	0	1.006	1.147	0	0	0	1.238	2	0	1	0	2.241	0	0	0	10.882	0	4	6	10	3.883	2.34	10	9.632	0	2	{'NRB'};
'58-38-8'	CN1CCN(CC1)CCCN1c2ccccc2Sc2c1cc(Cl)cc2	NRB	5.237	1.61	2	0	4	0	5	40.8	0	0	6	0	4.224	0.477	11.003	0	0.988	1.121	0	0	0	1.304	7	0	1	1	2.485	0	0	0	4.207	0	5	10	0	4.097	1.871	3	9.407	0	1	{'NRB'};
'58-89-9'	Cl[C@@H]1[C@H](Cl)[C@@H](Cl)[C@@H]([C@@H]([C@H]1Cl)Cl)Cl	NRB	5.236	2.9421	6	0	0	0	0	33.3	0	0	0	0	4.006	0.799	10.434	0	1.069	1.12	0	0	0	1.347	1	0	1	0	2.414	0.004	0	0	0.873	0	0	0	0	4.085	2.722	0	9.504	0	6	{'NRB'};
'556-67-2'	C[Si]1(C)O[Si](C)(C)O[Si](O[Si](O1)(C)C)(C)C	NRB	5.562	2.8508	4	0	0	0	0	20	0	4	0	0	3.874	0.75	11.225	0	0.976	1.118	0	0	0	1.505	1	0	0	0	2.449	0	0	0	1.048	0	0	0	0	4.382	2.049	0	9.675	0	0	{'NRB'};
'76-60-8'	Brc1cc(c(c(c1O)Br)C)C1(OS(=O)(=O)c2c1cccc2)c1cc(Br)c(c(c1C)Br)O	NRB	5.772	2.3609	5	0	0	1	12	46.7	2	5	0	0	5.195	0.686	11.678	16	1.035	1.09	0	0	0	1.367	5	1	0	0	2.671	0	1	26.287	2.189	1	7	0	2	6.897	2.538	0	13.003	0	4	{'NRB'};
'77-52-1'	C[C@@H]1CC[C@]2([C@@H]([C@H]1C)C1=CC[C@H]3[C@@]([C@@]1(CC2)C)(C)CC[C@@H]1[C@]3(C)CC[C@@H](C1(C)C)O)C(=O)O	NRB	6.03	1.6215	0	0	0	5	0	37	7	3	0	0.978	4.33	0.828	11.994	10	0.978	1.131	0	0	0	1.237	15	0	0	0	2.711	0	0	12.794	2.275	5	0	0	2	3.829	2.003	0	9.207	0	0	{'NRB'};
'81-68-5'	COc1cc(NS(=O)(=O)c2ccc(cc2)C)c2c(c1N)C(=O)c1c(C2=O)cccc1	NRB	5.465	2.0578	1	0	9	0	9	45.8	1	5	8	-0.955	4.407	0.817	11.452	16	1.021	1.11	0	0	0	1.281	7	0	0	0	2.569	0	0	52.188	3.432	0	4	5	3	4.711	2.642	2	9.995	0	0	{'NRB'};
'85-86-9'	Oc1ccc2c(c1/N=N/c1ccc(cc1)/N=N\c1ccccc1)cccc2	NRB	5.122	1.6946	0	2	15	0	7	51.2	0	1	17	0	4.244	0.352	10.969	2	1.001	1.109	0	0	0	1.306	5	0	0	0	2.411	0	0	0	5.624	0	5	12	1	3.937	2.21	4	9.375	0	0	{'NRB'};
'87-10-5'	Brc1ccc(cc1)NC(=O)c1cc(Br)cc(c1O)Br	NRB	5.093	2.4208	3	0	3	0	6	48.1	0	2	4	-0.373	4.793	0.73	10.713	6	1.032	1.093	0	0	0	1.381	2	1	0	0	2.378	0	1	12.1	3.574	0	5	3	2	6.893	2.496	1	12.688	0	3	{'NRB'};
'92-72-8'	COc1cc(OC)c(cc1NC(=O)c1cc2ccccc2cc1O)Cl	NRB	5.109	2.1181	1	0	4	0	8	46.3	0	4	4	-0.47	4.221	0.942	11.032	10	1.02	1.112	0	0	0	1.272	4	0	1	0	2.426	0	0	12.612	4.029	0	5	3	2	3.975	2.464	1	9.428	0	1	{'NRB'};
'92-76-2'	Clc1ccc(c(c1)C)NC(=O)c1cc2ccccc2cc1O	NRB	5.098	2.0628	1	0	3	0	7	50	1	2	5	-0.353	4.108	0.65	10.904	6	1.007	1.105	0	0	0	1.315	4	0	1	0	2.417	0	0	12.412	3.766	0	3	3	2	3.942	2.407	1	9.347	0	1	{'NRB'};
'96-66-2'	Cc1cc(Sc2cc(C)c(c(c2)C(C)(C)C)O)cc(c1O)C(C)(C)C	NRB	5.406	2.5797	1	0	0	2	8	40	8	2	0	0	4.144	1.006	11.361	8	0.982	1.119	0	0	0	1.3	2	0	0	0	2.446	0	0	0	3.797	0	4	0	2	4.037	2.147	0	9.332	0	0	{'NRB'};
'53-19-0'	ClC(C(c1ccccc1Cl)c1ccc(cc1)Cl)Cl	NRB	5.164	2.5235	4	0	0	0	4	50	1	0	0	0	4.133	0.946	10.629	0	1.017	1.096	0	0	0	1.367	2	0	1	0	2.396	0	0	0	2.485	0	2	0	0	4.023	2.321	0	9.529	0	4	{'NRB'};
'25857-05-0'	CCN(c1ccc(c(c1)C)C=C(C#N)C#N)CCOC(=O)CCCCC(=O)OCCN(c1ccc(c(c1)C)C=C(C#N)C#N)CC	NRB	4.969	1.8458	0	0	10	0	6	41.9	4	4	12	-0.531	4.726	1.375	11.397	6	0.999	1.127	0	0	0	1.272	2	0	0	0	2.348	0	0	24.485	12.185	0	2	12	0	3.8	2.493	6	9.744	0	0	{'NRB'};
'27341-33-9'	COc1ccccc1Nc1ccc(c2c1C(=O)c1ccccc1C2=O)N	NRB	5.402	2.0001	0	0	8	0	8	50	0	3	8	-0.462	4.204	0.777	11.167	10	1.009	1.108	0	0	0	1.281	7	0	0	1	2.548	0	0	26.01	3.125	0	4	6	3	3.995	2.41	2	9.338	0	0	{'NRB'};
'28824-41-1'	N#CCCNCCc1ccc(cc1)/N=N/c1sc2c(n1)c(Br)cc(c2)Br	NRB	5.014	1.7486	3	1	11	0	6	43.9	0	0	11	0	4.768	1.625	10.896	0	1.008	1.112	0	0	0	1.373	4	1	0	0	2.438	0	1	0	5.876	0	3	9	1	6.892	2.192	5	12.322	0	2	{'NRB'};
'29398-96-7'	COc1cc(ccc1Nc1ccc(cc1[N+](=O)[O-])[N+](=O)[O-])c1ccc(c(c1)OC)Nc1ccc(cc1[N+](=O)[O-])[N+](=O)[O-]	NRB	5.092	1.7803	0	0	12	0	12	41.9	0	10	16	0	4.716	1.022	11.566	20	1.05	1.129	0	4	0	1.231	4	0	0	2	2.433	0	0	90.179	6.017	0	10	16	2	3.971	2.952	6	9.987	0	0	{'NRB'};
'29765-00-2'	CC(=O)OC(N(c1ccc(c(c1)NC(=O)c1ccccc1)N=Nc1ccc(cc1)[N+](=O)[O-])C(OC(=O)C)C)C	NRB	5.142	2.2694	0	1	14	0	6	40.9	4	7	18	-1.477	4.594	1.483	11.38	13	1.023	1.129	0	1	0	1.236	3	0	0	0	2.416	0	0	58.116	4.086	0	5	15	1	3.864	2.671	5	9.699	0	0	{'NRB'};
'31030-27-0'	CCN(c1ccc(cc1)/N=N/c1ccc(cc1Cl)[N+](=O)[O-])CCOc1ccccc1	NRB	4.928	1.7796	1	1	9	0	6	43.1	1	3	12	0	4.383	0.812	11.028	6	1.013	1.124	0	1	0	1.267	3	0	1	0	2.334	0	0	21.549	6.366	0	6	12	0	3.99	2.404	4	9.555	0	1	{'NRB'};
'32534-81-9'	Brc1ccc(c(c1)Br)Oc1cc(Br)c(cc1Br)Br	NRB	5.009	2.6493	5	0	0	0	7	52.2	0	1	0	0	5.112	0.745	10.692	4	1.039	1.065	0	0	0	1.488	2	1	0	0	2.37	0	1	0	3.099	0	7	0	0	6.931	2.162	0	13.188	0	5	{'NRB'};
'33979-43-0'	N#CCCN(c1ccc(cc1)/N=N/c1sc2c(n1)cc(c(c2)Cl)Cl)CCOC(=O)C	NRB	4.97	1.882	3	1	11	0	6	42.6	1	2	12	-0.328	4.485	1.703	11.078	1	1.023	1.12	0	0	0	1.31	4	0	1	0	2.428	0	0	10.966	5.718	0	4	11	0	4.328	2.446	5	9.859	0	2	{'NRB'};
'34455-03-3'	OCCN(S(=O)(=O)C(C(C(C(C(C(F)(F)F)(F)F)(F)F)(F)F)(F)F)(F)F)CC	NRB	6.253	7.3037	1	0	1	6	0	26.3	3	3	1	0	4.378	1.87	11.929	6	1.172	1.264	0	0	1	0.976	0	0	0	0	2.651	0	0	22.874	3.964	0	0	3	1	4.742	5.033	1	9.878	0	13	{'NRB'};
'36294-24-3'	CCOC(=O)CCc1cc(c(c(c1)C(C)(C)C)O)C(C)(C)C	NRB	5.489	3.3045	0	0	0	2	4	36.5	7	3	0	-0.176	3.933	1.933	11.152	7	0.985	1.132	0	0	0	1.232	1	0	0	0	2.466	0	0	11.575	3.38	0	1	0	1	3.853	2.265	0	8.892	0	0	{'NRB'};
'40088-47-9'	Brc1cccc(c1)Oc1ccc(c(c1Br)Br)Br	NRB	5.063	2.6153	4	0	0	0	6	52.2	0	1	0	0	4.937	0.732	10.592	4	1.029	1.072	0	0	0	1.461	2	1	0	0	2.364	0	1	0	3.063	0	6	0	0	6.953	2.147	0	12.967	0	4	{'NRB'};
'40615-36-9'	COc1ccc(cc1)C(c1ccc(cc1)OC)(c1ccccc1)Cl	NRB	5.667	2.218	1	0	0	1	5	48.8	0	2	0	0	4.16	0.865	11.077	4	0.996	1.105	0	0	0	1.296	3	0	1	0	2.501	0	0	0	2.446	0	2	0	0	4.009	2.112	0	9.301	0	1	{'NRB'};
'41362-82-7'	N#CCCN(c1ccc(cc1)/N=N/c1sc2c(n1)cc(c(c2)Cl)Cl)C	NRB	4.97	1.9156	3	1	10	0	6	44.7	0	0	12	0	4.338	1.352	10.948	0	1.017	1.115	0	0	0	1.343	4	0	1	0	2.428	0	0	0	5.193	0	4	10	0	4.328	2.329	5	9.773	0	2	{'NRB'};
'41556-26-7'	CN1C(C)(C)CC(CC1(C)C)OC(=O)CCCCCCCCC(=O)OC1CC(C)(C)N(C(C1)(C)C)C	NRB	5.625	1.6383	0	0	0	4	0	32.6	8	4	2	-0.113	4.387	0.672	11.705	10	0.982	1.142	0	0	0	1.207	2	0	0	0	2.473	0	0	24.794	10.366	4	0	12	0	3.623	2.056	2	9.181	0	0	{'NRB'};
'42479-88-9'	Oc1ccc(cc1C(C)(C)C)c1ccc(cc1)C(C)(C)C	NRB	5.382	2.4475	0	0	0	2	5	42.6	6	1	0	0	3.914	1.061	11.174	3	0.975	1.119	0	0	0	1.288	2	0	0	0	2.422	0	0	0	3.24	0	1	0	1	3.838	2.04	0	8.96	0	0	{'NRB'};
'42852-92-6'	C=CCN(c1cc(NC(=O)C)c(cc1OC)/N=N/c1c(Br)cc(cc1[N+](=O)[O-])[N+](=O)[O-])Cc1ccccc1	NRB	5.146	2.3498	1	1	14	0	9	41	1	6	19	-0.376	4.802	1.239	11.385	11	1.029	1.128	0	2	0	1.264	3	1	0	0	2.438	0	1	57.392	4.874	0	8	17	1	6.88	2.695	6	11.716	0	1	{'NRB'};
'52591-25-0'	Nc1c(ccc2c1C(=O)c1ccccc1C2=O)c1nnc(o1)c1ccc2c(c1N)C(=O)c1c(C2=O)cccc1	NRB	5.39	1.3671	0	1	14	0	12	54.5	0	5	14	-1.344	4.641	0.551	11.712	20	1.024	1.101	0	0	0	1.299	13	0	0	0	2.561	0	0	52.471	4.905	0	2	8	4	4.05	2.551	4	9.869	0	0	{'NRB'};
'52671-38-2'	Nc1c(ccc2c1C(=O)c1ccccc1C2=O)c1nnc(o1)c1ccc(cc1)c1nnc(o1)c1ccc2c(c1N)C(=O)c1c(C2=O)cccc1	NRB	5.387	1.036	0	2	22	0	14	54.3	0	6	20	-1.26	4.89	0.48	11.931	24	1.025	1.102	0	0	0	1.303	15	0	0	0	2.551	0	0	52.753	7.43	0	2	12	4	4.046	2.473	6	10.123	0	0	{'NRB'};
'52697-38-8'	CCN(c1ccc(c(c1)NC(=O)C)/N=N/c1c(Br)cc(cc1[N+](=O)[O-])[N+](=O)[O-])CC	NRB	5.134	2.8409	1	1	11	0	7	36.7	3	5	16	-0.314	4.617	1.376	11.165	9	1.034	1.138	0	2	0	1.246	2	1	0	0	2.415	0	1	56.246	4.488	0	7	17	1	6.88	2.819	6	11.689	0	1	{'NRB'};
'53184-75-1'	CCC1(COP(Oc2ccc(cc2)C(c2ccc(cc2)OP(OCC2(CC)COC2)OCC2(CC)COC2)(C)C)OCC2(CC)COC2)COC1	NRB	5.512	1.1885	2	0	0	5	4	35.8	6	10	0	0	4.841	0.762	12.034	36	0.998	1.128	0	0	0	1.233	6	0	0	0	2.436	0	0	0	7.977	0	2	0	0	4.002	2.001	0	9.948	0	0	{'NRB'};
'54079-53-7'	N#CC(=Cc1ccc(cc1C)N(CCOc1ccc(cc1)C1CCCCC1)CC)C#N	NRB	4.969	1.686	0	0	5	0	5	43.5	2	1	6	0.117	4.319	1.187	11.056	2	0.984	1.121	0	0	0	1.284	3	0	0	0	2.35	0	0	0	6.456	1	2	6	0	3.787	2.124	3	9.299	0	0	{'NRB'};
'54079-60-6'	CCN(c1ccc(c(c1)C)C=C(C#N)C#N)CCOc1ccccc1C1CCCCC1	NRB	5.015	1.7878	0	0	5	0	5	43.5	2	1	6	0.119	4.319	1.187	11.065	3	0.984	1.121	0	0	0	1.285	3	0	0	0	2.361	0	0	0	6.15	1	2	6	0	3.787	2.124	3	9.3	0	0	{'NRB'};
'54243-60-6'	COc1ccc(cc1)Oc1cc(O)c2c(c1N)C(=O)c1c(C2=O)cccc1	NRB	5.421	1.9656	0	0	4	0	9	50	0	5	3	-0.867	4.248	0.803	11.224	17	1.022	1.106	0	0	0	1.262	7	0	0	0	2.558	0	0	25.644	3.388	0	5	2	3	4.016	2.568	1	9.391	0	0	{'NRB'};
'55252-53-4'	N#Cc1cc(cc(c1/N=N/c1ccc(cc1NC(=O)C)N(CC)CC)I)[N+](=O)[O-]	NRB	5.079	2.755	1	1	14	0	7	39.6	3	3	17	-0.249	4.894	1.383	11.102	5	1.018	1.13	0	1	0	1.316	2	0	0	0	2.4	0	0	33.591	4.456	0	6	16	1	10.695	2.636	6	14.227	0	1	{'NRB'};
'55281-26-0'	N#CCCN(c1ccc(cc1)/N=N/c1c(Br)cc(cc1Br)[N+](=O)[O-])CC	NRB	5.054	2.4003	2	1	8	0	6	41.5	1	2	14	0	4.74	1.571	10.933	4	1.023	1.124	0	1	0	1.313	2	1	0	0	2.374	0	1	21.723	5.102	0	6	13	0	6.893	2.558	5	12.31	0	2	{'NRB'};
'55619-18-6'	CC(=O)OCCN(c1ccc(cc1)N=Nc1c(Br)cc(cc1Br)[N+](=O)[O-])CCOC(=O)C	NRB	5.054	2.384	2	1	10	0	6	38.5	2	6	12	-0.742	4.858	1.883	11.116	6	1.034	1.128	0	1	0	1.265	2	1	0	0	2.375	0	1	43.927	5.664	0	6	12	0	6.893	2.682	4	12.318	0	2	{'NRB'};
'56532-53-7'	CCCN(c1ccc(c(c1)NC(=O)C)/N=N/c1c(C#N)cc(cc1C#N)[N+](=O)[O-])CCC	NRB	5.097	2.7862	0	1	18	0	7	40	3	3	22	-0.29	4.396	1.585	11.149	5	1.014	1.135	0	1	0	1.259	2	0	0	0	2.409	0	0	33.815	4.64	0	5	17	1	3.948	2.682	7	9.531	0	0	{'NRB'};
'58019-27-5'	Nc1c(N)ccc2c1c1ccc3c4c1c(C2=O)ccc4c1c2c3ccc3c2c(cc1)C(=O)c1c3cccc1	NRB	5.564	1.5224	0	0	6	0	18	60.7	0	2	5	0.018	4.626	0.48	11.82	8	0.999	1.085	0	0	0	1.351	124	0	0	0	2.682	0	0	27.226	2.175	0	2	4	4	4.26	2.193	2	9.938	0	0	{'NRB'};
'58161-93-6'	Clc1ccc(c(c1)Cl)NC(=O)C(C(=O)C(C)(C)C)Oc1ccc(cc1)C(=O)O	NRB	5.373	2.5113	2	0	3	1	5	42.6	3	5	3	-2.243	4.368	1.142	11.24	13	1.026	1.119	0	0	0	1.263	2	0	1	0	2.389	0	0	36.516	4.098	0	4	3	2	4.012	2.755	1	9.592	0	2	{'NRB'};
'59487-23-9'	COc1ccc(cc1N=Nc1c(O)c(cc2c1cccc2)C(=O)Nc1cc(Cl)c(cc1OC)OC)C(=O)Nc1ccc(cc1)C(=O)N	NRB	5.245	1.6101	1	1	21	0	14	45.3	0	7	19	-1.707	4.823	0.877	11.671	17	1.023	1.118	0	0	0	1.26	6	0	1	0	2.477	0	0	37.884	7.019	0	9	13	5	4.008	2.531	5	9.997	0	1	{'NRB'};
'59583-77-6'	CCCCN(c1ccc(c(c1)C)C=C(C#N)C#N)CCOC(=O)Nc1ccc(c(c1)Cl)Cl	NRB	4.972	2.2256	2	0	8	0	6	42.9	2	2	10	-0.513	4.475	1.456	11.077	3	1.008	1.123	0	0	0	1.293	2	0	1	0	2.352	0	0	12.112	6.291	0	4	8	1	4.051	2.47	4	9.659	0	2	{'NRB'};
'59709-38-5'	COC(=O)CCN(c1ccc(cc1)N=Nc1c(Cl)cc(cc1Br)[N+](=O)[O-])CCC(=O)OC	NRB	5.054	2.3857	2	1	8	0	6	38.5	0	6	14	-0.715	4.693	1.883	11.128	10	1.036	1.13	0	1	0	1.246	2	1	1	0	2.375	0	1	44.822	5.613	0	6	12	0	6.88	2.725	4	11.697	0	2	{'NRB'};
'61799-13-1'	OCCNc1nc(NCCCOCCOc2ccccc2)c(c(c1C#N)C)/N=N/c1ccc(cc1C#N)[N+](=O)[O-]	NRB	5.195	1.931	0	1	22	0	4	39.7	2	5	25	0	4.613	1.142	11.288	7	1.019	1.135	0	1	0	1.239	3	0	0	0	2.436	0	0	22.085	7.054	0	4	16	3	3.934	2.588	8	9.694	0	0	{'NRB'};
'63133-84-6'	OCCN1c2cc(C)c(cc2C(CC1(C)C)C)/N=N/c1c(Cl)cc(cc1[N+](=O)[O-])[N+](=O)[O-]	NRB	5.509	2.289	1	1	13	1	8	37.5	5	5	16	0	4.451	1.157	11.469	8	1.023	1.136	0	2	0	1.243	4	0	1	0	2.521	0	0	44.833	4.623	2	6	16	1	4.062	2.704	5	9.699	0	1	{'NRB'};
'63134-15-6'	CCCN(c1ccc(c(c1)NC(=O)C)/N=N/c1nnc(s1)SCC)CCC	NRB	4.994	2.5083	2	2	10	0	3	34	4	1	12	-0.14	4.281	1.619	10.875	1	0.999	1.136	0	0	0	1.282	2	0	0	0	2.371	0	0	11.627	4.313	0	3	13	1	4.285	2.173	6	9.558	0	0	{'NRB'};
'63281-10-7'	N#Cc1c(NCCCOCCOc2ccccc2)nc(c(c1C)/N=N/c1ccc(cc1Cl)S(=O)(=O)C)NCCCOCCOc1ccccc1	NRB	5.326	1.542	2	1	17	0	5	39.6	1	6	21	0	4.879	0.666	11.575	10	1.01	1.127	0	0	0	1.256	4	0	1	0	2.437	0	0	23.869	7.131	0	6	13	2	4.718	2.344	6	10.261	0	1	{'NRB'};
'63467-15-2'	N#CC(=Cc1cc2C(C)CC(N(c2cc1C)CCC(=O)Nc1ccccc1)(C)C)C#N	NRB	5.51	1.9809	0	0	6	1	5	44.1	4	1	11	0.09	4.338	1.219	11.329	2	0.989	1.122	0	0	0	1.297	4	0	0	0	2.523	0	0	12.544	4.717	2	2	11	1	3.868	2.298	4	9.399	0	0	{'NRB'};
'63467-19-6'	N#CC(=Cc1ccc2c(c1)C(C)CC(N2CCOC(=O)Nc1ccccc1)(C)C)C#N	NRB	5.504	1.9043	0	0	7	1	4	43.9	3	2	10	-0.394	4.344	1.193	11.281	3	0.996	1.122	0	0	0	1.283	4	0	0	0	2.508	0	0	12.106	5.416	2	2	10	1	3.831	2.358	4	9.386	0	0	{'NRB'};
'63833-78-3'	OCCNc1nc(NCCCOCCOc2ccccc2)c(c(c1/N=N/c1ccc(cc1C#N)[N+](=O)[O-])C)C#N	NRB	5.195	1.8829	0	1	22	0	4	39.7	2	5	25	0	4.613	1.142	11.288	7	1.019	1.135	0	1	0	1.239	3	0	0	0	2.436	0	0	22.022	7.439	0	4	16	3	3.934	2.588	8	9.694	0	0	{'NRB'};
'64086-95-9'	CC(Nc1nc(nc(n1)c1ccccc1)Nc1cc(Br)c(c2c1C(=O)c1ccccc1C2=O)N)C	NRB	5.424	1.7784	1	0	21	0	8	46.4	2	2	21	-0.602	4.732	0.876	11.463	8	1.01	1.117	0	0	0	1.297	8	1	0	1	2.562	0	1	26.814	4.045	0	3	8	4	6.88	2.336	6	11.7	0	1	{'NRB'};
'64086-96-0'	CC(Nc1nc(nc(n1)c1ccccc1)Nc1cc(C(=O)C)c(c2c1C(=O)c1ccccc1C2=O)N)C	NRB	5.436	1.8204	0	0	23	0	8	45.9	3	3	22	-1.144	4.549	0.964	11.521	10	1.009	1.121	0	0	0	1.275	8	0	0	1	2.57	0	0	39.496	3.971	0	2	8	4	4.027	2.423	6	9.692	0	0	{'NRB'};
'64111-81-5'	Clc1ccc(c(c1)O)Oc1ccc(cc1Cl)Cl	NRB	4.953	2.6126	3	0	0	0	6	50	0	2	0	0	4.037	0.732	10.578	6	1.043	1.097	0	0	0	1.322	2	0	1	0	2.346	0	0	0	3.061	0	6	0	1	4.022	2.578	0	9.422	0	3	{'NRB'};
'64325-78-6'	COc1ccc(cc1)C(c1ccc(cc1)OC)(c1ccccc1)OC[C@H]1O[C@H](C[C@@H]1O)n1cnc2c1ncnc2NC(=O)c1ccccc1	NRB	5.711	1.3228	0	0	10	1	6	45.2	0	6	14	-0.31	4.819	0.598	11.792	18	1.009	1.119	0	0	0	1.265	8	0	0	1	2.537	0	0	12.841	6.404	0	2	8	2	4.02	2.233	5	9.904	0	0	{'NRB'};
'64338-16-5'	O=C1NC2(OC31CC(C)(C)NC(C3)(C)C)CCCCCCCCCCC2	NRB	5.67	1.8902	0	0	5	4	0	33.3	4	2	5	0.132	4.066	0.638	11.479	7	0.979	1.141	0	0	0	1.212	3	0	0	0	2.595	0	0	13.211	2.662	3	0	9	2	3.751	1.91	2	8.823	0	0	{'NRB'};
'67219-55-0'	COc1ccc(cc1)C(c1ccc(cc1)OC)(c1ccccc1)OC[C@H]1O[C@H](C[C@@H]1O)n1ccc(nc1=O)NC(=O)c1ccccc1	NRB	5.711	1.3861	0	0	5	1	6	45.1	0	7	10	-0.884	4.767	0.656	11.722	21	1.009	1.117	0	0	0	1.254	6	0	0	0	2.533	0	0	25.555	6.292	0	2	5	2	3.862	2.314	3	9.788	0	0	{'NRB'};
'68214-66-4'	CCOCCOC(=O)Nc1cc(ccc1/N=N/c1ccc(cc1Cl)[N+](=O)[O-])N(CC)CC	NRB	4.999	2.5854	1	1	11	0	6	36.2	3	5	15	-0.647	4.425	2.042	11.085	7	1.02	1.139	0	1	0	1.219	2	0	1	0	2.376	0	0	33.954	4.854	0	6	14	1	3.992	2.556	5	9.554	0	1	{'NRB'};
'68259-14-3'	CNS(=O)(=O)C(C(C(C(C(C(C(F)(F)F)(F)F)(F)F)(F)F)(F)F)(F)F)(F)F	NRB	6.272	7.357	1	0	1	7	0	25.8	1	2	1	0	4.374	1.679	12.007	4	1.241	1.312	0	0	1	0.941	0	0	0	0	2.66	0	0	21.224	3.774	0	0	1	1	4.726	5.488	1	9.899	0	15	{'NRB'};
'68259-15-4'	CNS(=O)(=O)C(C(C(C(C(C(F)(F)F)(F)F)(F)F)(F)F)(F)F)(F)F	NRB	6.247	7.1836	1	0	1	6	0	25	1	2	1	0	4.262	1.585	11.87	4	1.235	1.306	0	0	1	0.946	0	0	0	0	2.643	0	0	21.118	3.384	0	0	1	1	4.726	5.455	1	9.831	0	13	{'NRB'};
'68298-13-5'	CNS(=O)(=O)C(C(C(C(C(F)(F)F)(F)F)(F)F)(F)F)(F)F	NRB	6.212	6.9793	1	0	1	5	0	24	1	2	1	0	4.135	1.568	11.712	4	1.226	1.299	0	0	1	0.952	0	0	0	0	2.621	0	0	20.981	2.997	0	0	1	1	4.726	5.413	1	9.759	0	11	{'NRB'};
'68516-64-3'	N#CCCN(c1ccc(c(c1)C)/N=N/c1ccc(cc1Cl)[N+](=O)[O-])CCOC(=O)C	NRB	4.971	2.4061	1	1	11	0	6	40	2	4	15	-0.355	4.387	1.834	11.044	5	1.024	1.132	0	1	0	1.257	2	0	1	0	2.36	0	0	32.554	5.366	0	5	13	0	3.991	2.693	5	9.578	0	1	{'NRB'};
'68555-72-6'	OCCN(S(=O)(=O)C(C(C(C(C(F)(F)F)(F)F)(F)F)(F)F)(F)F)CC	NRB	6.221	7.1134	1	0	1	5	0	25.7	3	3	1	0	4.266	1.87	11.781	6	1.161	1.255	0	0	1	0.985	0	0	0	0	2.632	0	0	22.738	3.586	0	0	3	1	4.742	4.947	1	9.809	0	11	{'NRB'};
'68555-73-7'	OCCN(S(=O)(=O)C(C(C(C(C(C(C(F)(F)F)(F)F)(F)F)(F)F)(F)F)(F)F)(F)F)CC	NRB	6.276	7.4639	1	0	1	7	0	26.8	3	3	1	0	4.479	1.939	12.059	6	1.182	1.271	0	0	1	0.969	0	0	0	0	2.665	0	0	22.981	4.348	0	0	3	1	4.742	5.102	1	9.943	0	15	{'NRB'};
'68555-75-9'	OCCN(S(=O)(=O)C(C(C(C(C(C(F)(F)F)(F)F)(F)F)(F)F)(F)F)(F)F)C	NRB	6.253	7.2332	1	0	1	6	0	25.7	2	3	1	0	4.352	1.811	11.921	6	1.19	1.275	0	0	1	0.968	0	0	0	0	2.65	0	0	22.412	3.866	0	0	2	1	4.744	5.164	1	9.873	0	13	{'NRB'};
'68555-76-0'	OCCN(S(=O)(=O)C(C(C(C(C(C(C(F)(F)F)(F)F)(F)F)(F)F)(F)F)(F)F)(F)F)C	NRB	6.276	7.4024	1	0	1	7	0	26.3	2	3	1	0	4.456	1.883	12.051	6	1.199	1.282	0	0	1	0.962	0	0	0	0	2.664	0	0	22.519	4.241	0	0	2	1	4.744	5.222	1	9.938	0	15	{'NRB'};
'68877-63-4'	C=CCN(c1cc(NC(=O)C)c(cc1OC)/N=N/c1c(Br)cc(cc1[N+](=O)[O-])[N+](=O)[O-])CCC#N	NRB	5.144	2.9674	1	1	12	0	8	38.2	1	6	19	-0.41	4.74	1.696	11.283	11	1.038	1.136	0	2	0	1.254	2	1	0	0	2.435	0	1	56.922	4.61	0	8	18	1	6.88	2.879	7	11.706	0	1	{'NRB'};
'68957-62-0'	CCNS(=O)(=O)C(C(C(C(C(C(C(F)(F)F)(F)F)(F)F)(F)F)(F)F)(F)F)(F)F	NRB	6.272	7.3285	1	0	1	7	0	26.5	2	2	1	0	4.399	1.77	12.012	4	1.216	1.297	0	0	1	0.954	0	0	0	0	2.66	0	0	21.687	3.939	0	0	2	1	4.725	5.345	1	9.905	0	15	{'NRB'};
'69898-66-4'	CCOC(=O)c1ccc2c(c1)C(OC2=O)(c1ccc(cc1OCC)N(CC)CC)c1c2ccccc2n(c1C)CC	NRB	5.777	2.0111	0	0	4	1	8	43	6	5	5	-0.892	4.619	1.368	11.717	17	0.997	1.12	0	0	0	1.263	7	0	0	1	2.678	0	0	26.614	2.563	1	2	9	0	4.099	2.177	2	9.72	2	0	{'NRB'};
'69898-67-5'	CCOC(=O)c1ccc2c(c1)C(=O)OC2(c1ccc(cc1OCC)N(CC)CC)c1c2ccccc2n(c1C)CC	NRB	5.776	1.9722	0	0	4	1	8	43	6	5	5	-0.966	4.619	1.368	11.717	17	0.997	1.12	0	0	0	1.263	7	0	0	1	2.677	0	0	26.41	2.575	1	2	9	0	4.098	2.177	2	9.72	2	0	{'NRB'};
'70210-08-1'	CC(=O)OCCN(S(=O)(=O)c1ccc2c(c1)ccc(c2N=Nc1ccc(cc1)N=Nc1ccccc1)O)C	NRB	5.505	1.6805	1	2	18	0	8	42.9	1	5	19	-0.479	4.618	1.387	11.469	11	1.017	1.121	0	0	0	1.27	5	0	0	0	2.474	0	0	36.847	6.694	0	6	14	1	4.728	2.511	5	10.111	0	0	{'NRB'};
'70331-94-1'	O=C(C(=O)NCCOC(=O)CCc1cc(c(c(c1)C(C)(C)C)O)C(C)(C)C)NCCOC(=O)CCc1cc(c(c(c1)C(C)(C)C)O)C(C)(C)C	NRB	5.489	1.8842	0	0	4	4	8	36.4	12	8	0	-2.666	4.768	0.935	11.945	16	0.995	1.134	0	0	0	1.219	2	0	0	0	2.466	0	0	49.078	13.145	0	2	4	4	3.868	2.42	2	9.749	0	0	{'NRB'};
'70660-55-8'	COCCCNc1ccc(c2c1cccc2)/N=N/c1c(Br)cc(cc1[N+](=O)[O-])[N+](=O)[O-]	NRB	5.155	2.1972	1	1	14	0	8	40.8	0	5	17	0	4.65	1.584	11.175	9	1.032	1.128	0	2	0	1.268	4	1	0	0	2.44	0	1	44.822	4.864	0	6	13	1	6.88	2.664	5	11.695	0	1	{'NRB'};
'70776-86-2'	CC(=O)CCN(CC1(C)CCCC2(C1CCc1c2ccc(c1)C(C)C)C)CCC(=O)c1ccccc1	NRB	5.759	1.5833	0	0	5	2	4	40.7	5	2	5	0.412	4.438	1.122	11.591	4	0.978	1.124	0	0	0	1.268	7	0	0	0	2.588	0	0	24.735	4.78	1	0	3	0	3.815	2.005	1	9.369	0	0	{'NRB'};
'72828-63-8'	CCCCN(c1ccc(c(c1)C)/N=N/c1c(Br)cc(cc1C#N)[N+](=O)[O-])CCOC(=O)C	NRB	5.077	2.5036	1	1	16	0	7	39.3	3	4	17	-0.304	4.646	1.844	11.137	5	1.016	1.131	0	1	0	1.269	2	1	0	0	2.394	0	1	33.067	5.46	0	5	13	0	6.88	2.581	5	11.683	0	1	{'NRB'};
'72828-64-9'	CCCCN(c1ccc(c(c1)C)/N=N/c1c(C#N)cc(cc1C#N)[N+](=O)[O-])CCOC(=O)C	NRB	5.096	2.5566	0	1	20	0	7	40.4	3	4	20	-0.322	4.424	1.857	11.156	5	1.015	1.133	0	1	0	1.256	2	0	0	0	2.404	0	0	33.127	5.491	0	4	14	0	3.947	2.677	6	9.549	0	0	{'NRB'};
'72927-94-7'	Clc1cc(cc(c1/N=N/c1ccc(cc1)Nc1ccc(cc1)[N+](=O)[O-])Cl)[N+](=O)[O-]	NRB	5.054	1.8954	2	1	10	0	8	45	0	4	16	0	4.449	0.904	11.118	8	1.05	1.122	0	2	0	1.278	3	0	1	1	2.373	0	0	42.968	5.875	0	8	14	1	4.09	2.83	5	9.794	0	2	{'NRB'};
'72968-82-2'	CCCN(c1ccc(c(c1)NS(=O)(=O)C)/N=N/c1c(C#N)cc(cc1C#N)C)CCC	NRB	5.179	2.8049	1	1	14	0	7	38.6	3	2	20	0	4.4	1.575	11.237	2	1.003	1.131	0	0	0	1.281	2	0	0	0	2.403	0	0	23.83	4.339	0	4	15	1	4.687	2.519	6	9.949	0	0	{'NRB'};
'73003-64-2'	COC(=O)OCCN(c1ccc(c(c1)C)/N=N/c1c(Cl)cc(cc1Cl)[N+](=O)[O-])CCOC(=O)OC	NRB	5.058	2.4883	2	1	12	0	7	36.8	1	8	13	-1.627	4.573	2.045	11.22	12	1.044	1.135	0	1	0	1.216	2	0	1	0	2.385	0	0	44.322	5.624	0	6	12	0	4.091	2.778	4	9.782	0	2	{'NRB'};
'73398-86-4'	CCCc1cc(Cl)cc(c1)c1ccncc1	NRB	4.942	2.4413	1	0	1	0	3	46.7	1	0	1	0	3.78	1.125	10.363	0	0.987	1.112	0	0	0	1.317	2	0	1	0	2.347	0	0	0	2.491	0	1	2	0	3.925	2.049	1	8.946	0	1	{'NRB'};
'73398-87-5'	CCCc1cc(ccc1Cl)c1ccncc1	NRB	4.965	2.4241	1	0	1	0	3	46.7	1	0	1	0	3.78	1.125	10.38	0	0.987	1.112	0	0	0	1.316	2	0	1	0	2.35	0	0	0	2.527	0	1	2	0	3.935	2.049	1	8.948	0	1	{'NRB'};
'73398-96-6'	COCCNc1nc(NCCOC)c(c(c1/N=N/c1cccc2c1C(=O)c1ccccc1C2=O)C)C#N	NRB	5.359	1.9457	0	1	22	0	5	42.9	1	4	20	-0.524	4.535	1.543	11.401	8	1.012	1.127	0	0	0	1.258	7	0	0	0	2.528	0	0	26.366	4.801	0	2	13	2	3.987	2.419	6	9.62	0	0	{'NRB'};
'73528-78-6'	COCCNc1nc(NCCOC)c(c(c1/N=N/c1cc(OC)c(cc1OC)/N=N/c1c(Cl)cc(cc1Cl)[N+](=O)[O-])C)C#N	NRB	5.195	2.2895	2	2	28	0	8	37	1	6	29	0	4.781	1.61	11.504	8	1.031	1.14	0	1	0	1.238	3	0	1	0	2.442	0	0	22.143	6.341	0	9	21	2	4.093	2.554	9	9.985	0	2	{'NRB'};
'74336-60-0'	Clc1cc(Cl)c2c(c1)c(=O)n1c(n2)c(c([nH]1)C)N=Nc1cccc2c1C(=O)c1ccccc1C2=O	NRB	5.359	1.5484	2	2	15	0	9	52.1	1	3	16	0.086	4.613	0.583	11.577	11	1.032	1.106	1	0	0	1.307	12	0	1	0	2.553	0	0	39.253	4.861	0	4	16	1	4.095	2.506	5	9.908	0	2	{'NRB'};
'79542-46-4'	OC(COc1ccccc1)CNc1cc(NC(=O)C)c(cc1Cl)/N=N/c1ccc(cc1Cl)[N+](=O)[O-]	NRB	5.03	1.9212	2	1	10	0	8	41.1	1	5	15	-0.348	4.581	0.993	11.24	8	1.031	1.128	0	1	0	1.254	3	0	1	0	2.387	0	0	33.433	6.141	0	8	14	3	4.008	2.659	5	9.806	0	2	{'NRB'};
'83249-47-2'	CCCN(c1ccc(c(c1)NC(=O)C)/N=N/c1c(Br)cc(cc1C#N)[N+](=O)[O-])CCC	NRB	5.079	2.7307	1	1	14	0	7	38.9	3	3	19	-0.25	4.624	1.575	11.129	5	1.014	1.133	0	1	0	1.273	2	1	0	0	2.401	0	1	33.749	4.611	0	6	16	1	6.88	2.583	6	11.681	0	1	{'NRB'};
'83249-49-4'	N#Cc1cc(C)cc(c1/N=N/c1ccc(cc1C)N(CC)CC)Br	NRB	5.044	2.5529	1	1	12	0	7	42.2	4	0	14	0	4.42	1.257	10.907	0	0.991	1.124	0	0	0	1.316	2	1	0	0	2.376	0	1	0	4.406	0	4	11	0	6.88	2.163	4	11.65	0	1	{'NRB'};
'83249-53-0'	N#Cc1cc(C)cc(c1/N=N/c1ccc(cc1NS(=O)(=O)C)N(CC)CC)Br	NRB	5.178	2.7891	2	1	11	0	7	38	3	2	15	0	4.587	1.361	11.194	2	1.008	1.128	0	0	0	1.297	2	1	0	0	2.397	0	1	23.584	4.16	0	5	14	1	6.88	2.476	5	11.737	0	1	{'NRB'};
'83249-54-1'	CCCN(c1ccc(c(c1)NS(=O)(=O)C)/N=N/c1c(Br)cc(cc1C#N)C)CCC	NRB	5.179	2.7617	2	1	11	0	7	37.5	3	2	17	0	4.627	1.555	11.22	2	1.003	1.129	0	0	0	1.296	2	1	0	0	2.398	0	1	23.808	4.243	0	5	14	1	6.88	2.411	5	11.739	0	1	{'NRB'};
'85005-63-6'	O=C(c1cc2ccccc2c(c1O)N=Nc1ccc(cc1[N+](=O)[O-])[N+](=O)[O-])Nc1ccccc1	NRB	5.243	1.974	0	1	15	0	9	46.9	0	6	17	-0.591	4.507	0.832	11.335	14	1.039	1.119	0	2	0	1.264	5	0	0	0	2.473	0	0	57.515	4.86	0	6	13	2	4.006	2.828	5	9.756	0	0	{'NRB'};
'85392-21-8'	COCCCNc1nc(NCCCOC)c(c(c1/N=N/c1ccc(cc1Cl)/N=N/c1ccccc1)C)C#N	NRB	5.194	2.073	1	2	23	0	4	39.1	1	2	29	0	4.58	1.707	11.215	2	1.006	1.135	0	0	0	1.259	3	0	1	0	2.435	0	0	0	5.735	0	5	19	2	3.973	2.253	8	9.663	0	1	{'NRB'};
'85702-64-3'	Brc1cc(Cl)c2c(c1)C(=O)/C(=C\1/Nc3c(C1=O)cc(cc3Br)Br)/N2	NRB	5.145	1.9636	4	0	6	0	8	53.3	0	2	6	-0.093	4.938	0.691	11.221	6	1.047	1.085	0	0	0	1.392	6	1	1	0	2.559	0	1	25.464	2.876	0	6	8	2	6.893	2.473	2	12.704	0	4	{'NRB'};
'85702-90-5'	O=C=NCCCCCCN(C(=O)NCCCCCCN=C=O)C(=O)NCCCCCCNC(=O)SCCC[Si](OC)(OC)OC	NRB	5.311	4.53	2	0	11	0	0	29.3	0	8	13	-0.899	4.698	3.739	11.171	19	1.003	1.144	0	0	0	1.213	0	0	0	0	2.26	0	0	57.953	11.144	0	0	6	3	4.032	2.467	6	9.696	0	0	{'NRB'};
'90729-40-1'	CCCCn1c(O)c(N=Nc2ccc(cc2[N+](=O)[O-])C(=O)c2ccc(cc2)Cl)c(c(c1=O)C#N)C	NRB	5.287	2.1711	1	1	14	0	5	43.6	2	5	15	-1.821	4.549	1.247	11.373	15	1.028	1.124	0	1	0	1.266	3	0	1	0	2.465	0	0	48.612	5.247	0	3	12	1	3.96	2.784	5	9.771	0	1	{'NRB'};
'93805-00-6'	COc1cc(N=Nc2ccccc2OC)c(cc1N=Nc1ccc(cc1)O)C	NRB	5.017	2.0881	0	2	16	0	8	43.8	1	3	17	0	4.255	0.845	11.005	6	1.01	1.124	0	0	0	1.254	3	0	0	0	2.376	0	0	0	5.044	0	7	12	1	3.851	2.298	4	9.326	0	0	{'NRB'};
'94199-57-2'	CCOc1ccccc1NC(=O)c1cc2ccccc2c(c1O)N=Nc1ccccc1[N+](=O)[O-]	NRB	5.244	1.9451	0	1	15	0	9	46.3	1	5	15	-0.572	4.479	0.946	11.3	12	1.021	1.118	0	1	0	1.267	5	0	0	0	2.474	0	0	35.706	4.924	0	6	11	2	3.996	2.564	4	9.653	0	0	{'NRB'};
'101200-53-7'	Clc1cccc(c1)CCCc1ccccn1	NRB	4.659	1.8785	1	0	1	0	2	46.7	0	0	2	0	3.776	0.5	10.219	0	0.987	1.112	0	0	0	1.318	2	0	1	0	2.228	0	0	0	4.24	0	1	3	0	3.874	2.038	1	8.91	0	1	{'NRB'};
'107-51-7'	C[Si](O[Si](C)(C)C)(O[Si](C)(C)C)C	NRB	5.419	3.9864	3	0	0	0	0	21.6	0	2	0	0	3.613	1.547	10.88	0	0.962	1.124	0	0	0	1.494	0	0	0	0	2.327	0.003	0	0	2.848	0	0	0	0	4.268	1.929	0	9.382	0	0	{'NRB'};
'6407-78-9'	Cc1ccc(c(c1)C)/N=N/C1C(=NN(C1=O)c1ccccc1)C	NRB	5.035	2.0059	0	2	9	0	4	43.9	3	1	13	0.467	4.058	0.636	10.928	2	0.998	1.125	0	0	0	1.29	3	0	0	0	2.445	0	0	12.534	4.22	0	2	14	0	3.828	2.232	4	9.147	0	0	{'NRB'};
'1983-10-4'	CCCC[Sn](CCCC)(CCCC)F	NRB	5.262	3.6393	1	0	0	0	0	29.3	3	0	0	0	4.413	2.217	10.2	0	0.969	1.142	0	0	0	1.358	0	0	0	0	2.25	-0.002	0	0	2.369	0	0	0	0	10.347	1.994	0	14.021	0	1	{'NRB'};
'4342-30-7'	CCCC[Sn](OC(=O)c1ccccc1O)(CCCC)CCCC	NRB	5.363	2.984	1	0	0	0	2	34.5	3	3	0	-0.304	4.656	2.415	10.811	10	0.981	1.126	0	0	0	1.33	1	0	0	0	2.374	0	0	12.641	3.349	0	1	0	1	10.323	2.148	0	14.01	0	0	{'NRB'};
'688-73-3'	CCCC[Sn](CCCC)CCCC	NRB	4.496	3.219	1	0	0	0	0	30	3	0	0	0	4.373	2.237	9.519	0	0.957	1.131	0	0	0	1.421	0	0	0	0	2.101	0.003	0	0	2.551	0	0	0	0	10.214	1.542	0	13.944	0	0	{'NRB'};
'603-33-8'	c1ccc(cc1)[Bi](c1ccccc1)c1ccccc1	NRB	5.136	1.9579	1	0	0	0	3	52.9	0	0	0	0	5.331	0	10.547	0	0.97	1.081	0	0	0	1.485	3	0	0	0	2.394	0	0	0	1.935	0	0	0	0	17.583	1.869	0	17.202	0	0	{'NRB'};
'4027-18-3'	CCCC[Sn](OC(=O)C=CC(=O)O)(CCCC)CCCC	NRB	5.351	4.9439	1	0	0	0	0	31.4	3	4	0	-1.556	4.608	2.416	10.608	7	0.988	1.132	0	0	0	1.304	0	0	0	0	2.329	0	0	22.441	3.415	0	0	0	1	10.323	2.416	0	14.009	0	0	{'NRB'};
'1461-22-9'	CCCC[Sn](CCCC)(CCCC)Cl	NRB	5.262	3.6239	2	0	0	0	0	29.3	3	0	0	0	4.458	2.217	10.2	0	0.964	1.132	0	0	0	1.41	0	0	1	0	2.25	-0.002	0	0	2.369	0	0	0	0	10.372	1.716	0	14.036	0	1	{'NRB'};
'379-52-2'	F[Sn](c1ccccc1)(c1ccccc1)c1ccccc1	NRB	5.665	2.0612	1	0	0	0	3	51.4	0	0	0	0	4.64	0.432	10.89	0	0.983	1.095	0	0	0	1.44	3	0	0	0	2.49	0	0	0	1.839	0	0	0	0	10.355	2.171	0	14.029	0	1	{'NRB'};
'56-35-9'	CCCC[Sn](O[Sn](CCCC)(CCCC)CCCC)(CCCC)CCCC	NRB	5.509	5.4486	2	0	0	0	0	29.6	6	1	0	0	5.083	2.383	10.95	6	0.961	1.132	0	0	0	1.397	0	0	0	0	2.414	0	0	0	3.022	0	0	0	0	10.428	1.604	0	14.7	0	0	{'NRB'};
'67701-37-5'	CCCCCCCCC(C(=O)O[Sn](CCCC)(CCCC)CCCC)CC(=O)O[Sn](CCCC)(CCCC)CCCC	NRB	5.362	6.0636	2	0	0	0	0	31	7	4	0	-0.102	5.274	2.922	11.309	12	0.971	1.134	0	0	0	1.322	0	0	0	0	2.369	0	0	27.83	5.33	0	0	0	0	10.325	1.893	0	14.702	0	0	{'NRB'};
'61788-76-9'	CCCC(CCC(CC(C(CCC(CCC(C(CC(Cl)C)Cl)Cl)Cl)Cl)Cl)Cl)Cl	NRB	4.772	4.0774	8	0	0	0	0	32.3	2	0	0	0	4.568	2.978	10.831	0	1.002	1.133	0	0	0	1.288	0	0	1	0	2.213	0	0	0	7.849	0	0	0	0	3.862	2.234	0	9.873	0	8	{'NRB'};
'63148-62-9'	C[Si](O[Si](C)(C)C)(C)C	NRB	5.303	3.3751	2	0	0	0	0	22.2	0	1	0	0	3.231	1.224	10.445	0	0.957	1.126	0	0	0	1.492	0	0	0	0	2.236	0.034	0	0	2.129	0	0	0	0	4.186	1.877	0	8.974	0	0	{'NRB'};
'63449-39-8'	CCC(CCC(C(CC(C(C(CCl)Cl)Cl)Cl)Cl)Cl)Cl	NRB	4.926	4.2045	7	0	0	0	0	31.6	2	0	0	0	4.292	2.458	10.51	0	1.02	1.132	0	0	0	1.296	0	0	1	0	2.254	0	0	0	4.839	0	0	0	0	3.951	2.436	0	9.675	0	7	{'NRB'};
'68391-08-2'	OCCC(C(C(C(C(C(C(C(C(C(C(C(C(C(C(C(F)(F)F)(F)F)(F)F)(F)F)(F)F)(F)F)(F)F)(F)F)(F)F)(F)F)(F)F)(F)F)(F)F)(F)F)(F)F)(F)F	NRB	6.342	8.0833	0	0	0	16	0	31.6	2	1	0	0	4.976	2.028	12.713	1	1.264	1.339	0	0	1	0.908	0	0	0	0	2.709	0	0	0	7.102	0	0	0	1	4.016	5.635	0	9.98	0	33	{'NRB'};
'68412-68-0'	OP=O	NRB	3	2.5945	1	0	0	0	0	0	0	2	0	0	2.466	0.918	6.594	0	1.128	1.139	0	0	0	1.25	0	0	0	0	1.414	1.049	0	8.458	1.333	0	0	0	1	3.928	4.87	0	8.211	0	0	{'NRB'};
'68443-10-7'	CCOCCCCCCCCC(C(C(C)C)C)C(CCN)C	NRB	5.011	3.9013	0	0	2	0	0	30.8	6	1	1	0	3.825	2.868	10.404	1	0.969	1.145	0	0	0	1.191	0	0	0	0	2.277	0	0	0	6.168	0	0	1	2	3.34	1.788	1	8.232	0	0	{'NRB'};
'68476-44-8'	CCCCCC	NRB	3.732	2.3391	0	0	0	0	0	30	2	0	0	0	2.511	1.585	8.16	0	0.959	1.145	0	0	0	1.196	0	0	0	0	1.802	-0.181	0	0	2.488	0	0	0	0	2.846	1.667	0	6.557	0	0	{'NRB'};
'14167-59-0'	CCCCCCCCCCCCCCCCCCCCCCCCCCCCCCCCCC	RB	3.991	2.9922	0	0	0	0	0	32.7	2	0	0	0	4.228	4.087	10.288	0	0.961	1.14	0	0	0	1.213	0	0	0	0	1.992	0	0	0	13.789	0	0	0	0	3.02	1.529	0	8.449	0	0	{'RB'};
'638-67-5'	CCCCCCCCCCCCCCCCCCCCCCC	RB	3.981	2.922	0	0	0	0	0	32.4	2	0	0	0	3.838	3.567	9.863	0	0.961	1.14	0	0	0	1.21	0	0	0	0	1.983	0	0	0	9.336	0	0	0	0	3.002	1.543	0	8.043	0	0	{'RB'};
'629-94-7'	CCCCCCCCCCCCCCCCCCCCC	RB	3.978	2.9014	0	0	0	0	0	32.3	2	0	0	0	3.747	3.44	9.762	0	0.961	1.141	0	0	0	1.21	0	0	0	0	1.98	0	0	0	8.527	0	0	0	0	2.997	1.548	0	7.948	0	0	{'RB'};
'629-97-0'	CCCCCCCCCCCCCCCCCCCCCC	RB	3.98	2.9122	0	0	0	0	0	32.4	2	0	0	0	3.794	3.459	9.814	0	0.961	1.14	0	0	0	1.21	0	0	0	0	1.981	0	0	0	8.931	0	0	0	0	2.999	1.545	0	7.997	0	0	{'RB'};
'4181-95-7'	CCCCCCCCCCCCCCCCCCCCCCCCCCCCCCCCCCCCCCCC	RB	3.994	3.0144	0	0	0	0	0	32.8	2	0	0	0	4.391	4.322	10.461	0	0.961	1.14	0	0	0	1.214	0	0	0	0	1.994	0	0	0	16.22	0	0	0	0	3.027	1.525	0	8.616	0	0	{'RB'};
'593-45-3'	CCCCCCCCCCCCCCCCCC	RB	3.97	2.8623	0	0	0	0	0	32.1	2	0	0	0	3.594	3.17	9.588	0	0.961	1.141	0	0	0	1.209	0	0	0	0	1.973	0	0	0	7.314	0	0	0	0	2.988	1.556	0	7.785	0	0	{'RB'};
'630-01-3'	CCCCCCCCCCCCCCCCCCCCCCCCCC	RB	3.985	2.9469	0	0	0	0	0	32.5	2	0	0	0	3.96	3.7	9.998	0	0.961	1.14	0	0	0	1.211	0	0	0	0	1.986	0	0	0	10.55	0	0	0	0	3.007	1.538	0	8.171	0	0	{'RB'};
'629-92-5'	CCCCCCCCCCCCCCCCCCC	RB	3.973	2.8767	0	0	0	0	0	32.2	2	0	0	0	3.648	3.301	9.649	0	0.961	1.141	0	0	0	1.209	0	0	0	0	1.975	0	0	0	7.718	0	0	0	0	2.992	1.553	0	7.842	0	0	{'RB'};
'7194-85-6'	CCCCCCCCCCCCCCCCCCCCCCCCCCCCCCCCCCCCCC	RB	3.993	3.0077	0	0	0	0	0	32.8	2	0	0	0	4.339	4.248	10.406	0	0.961	1.14	0	0	0	1.213	0	0	0	0	1.994	0	0	0	15.41	0	0	0	0	3.025	1.526	0	8.564	0	0	{'RB'};
'7194-84-5'	CCCCCCCCCCCCCCCCCCCCCCCCCCCCCCCCCCCCC	RB	3.993	3.0042	0	0	0	0	0	32.7	2	0	0	0	4.312	4.236	10.378	0	0.961	1.14	0	0	0	1.213	0	0	0	0	1.993	0	0	0	15.005	0	0	0	0	3.023	1.527	0	8.536	0	0	{'RB'};
'629-50-5'	CCCCCCCCCCCCC	RB	3.942	2.7581	0	0	0	0	0	31.7	2	0	0	0	3.271	2.777	9.207	0	0.96	1.142	0	0	0	1.205	0	0	0	0	1.95	0.003	0	0	5.294	0	0	0	0	2.965	1.577	0	7.436	0	0	{'RB'};
'629-78-7'	CCCCCCCCCCCCCCCCC	RB	3.966	2.8463	0	0	0	0	0	32.1	2	0	0	0	3.537	3.146	9.522	0	0.96	1.141	0	0	0	1.207	0	0	0	0	1.97	0	0	0	6.909	0	0	0	0	2.985	1.559	0	7.724	0	0	{'RB'};
'630-07-9'	CCCCCCCCCCCCCCCCCCCCCCCCCCCCCCCCCCC	RB	3.992	2.9964	0	0	0	0	0	32.7	2	0	0	0	4.257	4.158	10.319	0	0.961	1.14	0	0	0	1.213	0	0	0	0	1.992	0	0	0	14.194	0	0	0	0	3.021	1.529	0	8.479	0	0	{'RB'};
'630-06-8'	CCCCCCCCCCCCCCCCCCCCCCCCCCCCCCCCCCCC	RB	3.992	3.0004	0	0	0	0	0	32.7	2	0	0	0	4.285	4.17	10.349	0	0.961	1.14	0	0	0	1.213	0	0	0	0	1.993	0	0	0	14.6	0	0	0	0	3.022	1.528	0	8.508	0	0	{'RB'};
'629-59-4'	CCCCCCCCCCCCCC	RB	3.95	2.7848	0	0	0	0	0	31.8	2	0	0	0	3.345	2.807	9.296	0	0.96	1.142	0	0	0	1.205	0	0	0	0	1.956	-0.002	0	0	5.698	0	0	0	0	2.971	1.571	0	7.516	0	0	{'RB'};
'629-99-2'	CCCCCCCCCCCCCCCCCCCCCCCCC	RB	3.984	2.9393	0	0	0	0	0	32.5	2	0	0	0	3.921	3.684	9.955	0	0.961	1.14	0	0	0	1.211	0	0	0	0	1.985	0	0	0	10.145	0	0	0	0	3.006	1.54	0	8.13	0	0	{'RB'};
'630-02-4'	CCCCCCCCCCCCCCCCCCCCCCCCCCCC	RB	3.987	2.9606	0	0	0	0	0	32.6	2	0	0	0	4.034	3.807	10.078	0	0.961	1.14	0	0	0	1.212	0	0	0	0	1.988	0	0	0	11.36	0	0	0	0	3.011	1.536	0	8.248	0	0	{'RB'};
'638-68-6'	CCCCCCCCCCCCCCCCCCCCCCCCCCCCCC	RB	3.989	2.9725	0	0	0	0	0	32.6	2	0	0	0	4.103	3.907	10.153	0	0.961	1.14	0	0	0	1.213	0	0	0	0	1.99	0	0	0	12.17	0	0	0	0	3.014	1.533	0	8.32	0	0	{'RB'};
'646-31-1'	CCCCCCCCCCCCCCCCCCCCCCCC	RB	3.983	2.931	0	0	0	0	0	32.4	2	0	0	0	3.88	3.585	9.91	0	0.961	1.14	0	0	0	1.211	0	0	0	0	1.984	0	0	0	9.741	0	0	0	0	3.004	1.542	0	8.088	0	0	{'RB'};
'111-65-9'	CCCCCCCC	RB	3.848	2.5301	0	0	0	0	0	30.8	2	0	0	0	2.792	2	8.584	0	0.96	1.144	0	0	0	1.194	0	0	0	0	1.879	-0.062	0	0	3.284	0	0	0	0	2.905	1.625	0	6.895	0	0	{'RB'};
'7098-22-8'	CCCCCCCCCCCCCCCCCCCCCCCCCCCCCCCCCCCCCCCCCCCC	RB	3.995	3.0258	0	0	0	0	0	32.8	2	0	0	0	4.486	4.459	10.561	0	0.961	1.139	0	0	0	1.214	0	0	0	0	1.995	0	0	0	17.84	0	0	0	0	3.032	1.523	0	8.714	0	0	{'RB'};
'544-85-4'	CCCCCCCCCCCCCCCCCCCCCCCCCCCCCCCC	RB	3.99	2.983	0	0	0	0	0	32.7	2	0	0	0	4.167	4	10.223	0	0.961	1.14	0	0	0	1.212	0	0	0	0	1.991	0	0	0	12.98	0	0	0	0	3.017	1.531	0	8.386	0	0	{'RB'};
'124-18-5'	CCCCCCCCCC	RB	3.902	2.6476	0	0	0	0	0	31.3	2	0	0	0	3.012	2.322	8.881	0	0.96	1.143	0	0	0	1.202	0	0	0	0	1.919	-0.02	0	0	4.086	0	0	0	0	2.938	1.6	0	7.148	0	0	{'RB'};
'112-40-3'	CCCCCCCCCCCC	RB	3.932	2.7272	0	0	0	0	0	31.6	2	0	0	0	3.192	2.585	9.11	0	0.96	1.142	0	0	0	1.206	0	0	0	0	1.942	-0.006	0	0	4.891	0	0	0	0	2.958	1.583	0	7.349	0	0	{'RB'};
'124-11-8'	CCCCCCCC=C	NRB	3.879	2.6639	0	0	0	0	0	33.3	1	0	0	0	2.948	2.281	8.743	0	0.961	1.138	0	0	0	1.236	0	0	0	0	1.902	0.038	0	0	3.685	0	0	0	0	3.012	1.778	0	7.242	0	0	{'NRB'};
'112-52-7'	CCCCCCCCCCCCCl	RB	3.942	2.7719	1	0	0	0	0	31.6	2	0	0	0	3.44	2.777	9.207	0	0.969	1.141	0	0	0	1.22	0	0	1	0	1.95	0.003	0	0	5.294	0	0	0	0	3.542	1.739	0	8.127	0	1	{'RB'};
'629-82-3'	CCCCCCCCOCCCCCCCC	RB	3.966	2.9891	0	0	0	0	0	31.4	2	1	0	0	3.553	3.146	9.522	2	0.968	1.143	0	0	0	1.188	0	0	0	0	1.97	0	0	0	6.909	0	0	0	0	3.032	1.676	0	7.778	0	0	{'RB'};
'4542-57-8'	CCCCCCCCCCCCOCCCCCCCCCCCC	RB	3.984	3.038	0	0	0	0	0	32	2	1	0	0	3.932	3.684	9.955	2	0.966	1.141	0	0	0	1.198	0	0	0	0	1.985	0	0	0	10.145	0	0	0	0	3.041	1.62	0	8.167	0	0	{'RB'};
'2456-28-2'	CCCCCCCCCCOCCCCCCCCCC	RB	3.978	3.0183	0	0	0	0	0	31.7	2	1	0	0	3.76	3.44	9.762	2	0.966	1.142	0	0	0	1.196	0	0	0	0	1.98	0	0	0	8.527	0	0	0	0	3.037	1.643	0	7.991	0	0	{'RB'};
'645-62-5'	CCC\C=C(/CC)\C=O	RB	4.444	3.6403	0	0	0	0	0	34.8	2	1	0	0.928	3.02	1.891	9.202	2	0.979	1.135	0	0	0	1.224	0	0	0	0	2.042	0.042	0	10.174	2.602	0	0	0	0	3.395	2.352	0	7.665	0	0	{'RB'};
'111-70-6'	CCCCCCCO	RB	3.848	2.5702	0	0	0	0	0	29.2	2	1	0	0	2.826	2	8.584	1	0.975	1.147	0	0	0	1.153	0	0	0	0	1.879	-0.068	0	0	3.284	0	0	0	1	2.921	2.125	0	6.961	0	0	{'RB'};
'106-97-8'	CCCC	RB	3.414	1.9747	0	0	0	0	0	28.6	2	0	0	0	2.118	1	7.408	0	0.958	1.148	0	0	0	1.177	0	0	0	0	1.618	-0.454	0	0	1.707	0	0	0	0	2.71	1.75	0	6.044	0	0	{'RB'};
'112-70-9'	CCCCCCCCCCCCCO	RB	3.95	2.7989	0	0	0	0	0	31	2	1	0	0	3.364	2.807	9.296	1	0.969	1.143	0	0	0	1.18	0	0	0	0	1.956	-0.002	0	0	5.698	0	0	0	1	2.976	1.857	0	7.552	0	0	{'RB'};
'1454-85-9'	CCCCCCCCCCCCCCCCCO	RB	3.97	2.871	0	0	0	0	0	31.5	2	1	0	0	3.609	3.17	9.588	1	0.967	1.142	0	0	0	1.189	0	0	0	0	1.973	0	0	0	7.314	0	0	0	1	2.991	1.778	0	7.812	0	0	{'RB'};
'112-72-1'	CCCCCCCCCCCCCCO	RB	3.956	2.8203	0	0	0	0	0	31.1	2	1	0	0	3.431	2.974	9.377	1	0.968	1.143	0	0	0	1.183	0	0	0	0	1.962	0.001	0	0	6.102	0	0	0	1	2.98	1.833	0	7.624	0	0	{'RB'};
'629-76-5'	CCCCCCCCCCCCCCCO	RB	3.962	2.8392	0	0	0	0	0	31.3	2	1	0	0	3.494	3	9.452	1	0.968	1.143	0	0	0	1.184	0	0	0	0	1.966	-0.001	0	0	6.505	0	0	0	1	2.984	1.813	0	7.691	0	0	{'RB'};
'112-42-5'	CCCCCCCCCCCO	RB	3.932	2.7461	0	0	0	0	0	30.6	2	1	0	0	3.215	2.585	9.11	1	0.97	1.144	0	0	0	1.175	0	0	0	0	1.942	-0.006	0	0	4.891	0	0	0	1	2.964	1.917	0	7.391	0	0	{'RB'};
'112-92-5'	CCCCCCCCCCCCCCCCCCO	RB	3.973	2.8845	0	0	0	0	0	31.6	2	1	0	0	3.662	3.301	9.649	1	0.967	1.142	0	0	0	1.189	0	0	0	0	1.975	0	0	0	7.718	0	0	0	1	2.994	1.763	0	7.868	0	0	{'RB'};
'112-53-8'	CCCCCCCCCCCCO	RB	3.942	2.7744	0	0	0	0	0	30.8	2	1	0	0	3.292	2.777	9.207	1	0.97	1.144	0	0	0	1.175	0	0	0	0	1.95	0.003	0	0	5.294	0	0	0	1	2.971	1.885	0	7.475	0	0	{'RB'};
'112-30-1'	CCCCCCCCCCO	RB	3.919	2.7132	0	0	0	0	0	30.3	2	1	0	0	3.131	2.55	9.002	1	0.971	1.145	0	0	0	1.17	0	0	0	0	1.932	0.012	0	0	4.489	0	0	0	1	2.957	1.955	0	7.3	0	0	{'RB'};
'143-08-8'	CCCCCCCCCO	RB	3.902	2.6742	0	0	0	0	0	30	2	1	0	0	3.039	2.322	8.881	1	0.972	1.145	0	0	0	1.162	0	0	0	0	1.919	-0.021	0	0	4.086	0	0	0	1	2.948	2	0	7.199	0	0	{'RB'};
'109-69-3'	CCCCCl	NRB	3.618	2.2679	1	0	0	0	0	28.6	2	0	0	0	2.718	1.522	7.853	0	0.982	1.144	0	0	0	1.211	0	0	1	0	1.732	0.324	0	0	2.094	0	0	0	0	3.541	2.122	0	7.72	0	1	{'NRB'};
'112-90-3'	CCCCCCCC\C=C/CCCCCCCCN	NRB	3.973	3.0125	0	0	1	0	0	32.1	2	0	1	0	3.673	3.301	9.649	0	0.964	1.142	0	0	0	1.208	0	0	0	0	1.975	0	0	0	7.718	0	0	1	2	3.129	1.711	1	7.971	0	0	{'NRB'};
'91-20-3'	c1ccc2ccccc2c1	NRB	4.861	2.8881	0	0	0	0	2	55.6	0	0	0	0	3.258	0	9.863	0	0.974	1.092	0	0	0	1.362	3	0	0	0	2.303	-0.007	0	0	1.047	0	0	0	0	3.826	1.933	0	8.373	0	0	{'NRB'};
'1985-01-8'	c1ccc2c(c1)ccc3ccccc23	RB	5.142	2.6103	0	0	0	0	4	58.3	0	0	0	0	3.606	0	10.417	0	0.976	1.087	0	0	0	1.373	6	0	0	0	2.435	0	0	0	1.322	0	0	0	0	3.991	1.905	0	8.815	0	0	{'RB'};
'29253-36-9'	CC(C)c1ccc2ccccc2c1	NRB	4.963	2.6199	0	0	0	0	3	48.1	2	0	0	0	3.476	0.985	10.277	0	0.97	1.108	0	0	0	1.336	3	0	0	0	2.359	0.001	0	0	1.762	0	0	0	0	3.863	1.872	0	8.555	0	0	{'NRB'};
'28652-72-4'	Cc1cccc(c1)c2ccccc2	NRB	4.881	2.4752	0	0	0	0	3	52	1	0	0	0	3.482	0.569	10.136	0	0.972	1.1	0	0	0	1.337	2	0	0	0	2.305	0.001	0	0	2.2	0	0	0	0	3.743	1.923	0	8.517	0	0	{'NRB'};
'79-34-5'	ClC(Cl)C(Cl)Cl	NRB	4.562	3.4215	4	0	0	0	0	25	2	0	0	0	3.464	0.918	9.184	0	1.118	1.128	0	0	0	1.335	0	0	0	0	2	-0.242	0	0	1.521	0	0	0	0	4.106	3.185	0	9.031	0	4	{'NRB'};
'98-07-7'	ClC(Cl)(Cl)c1ccccc1	RB	5.31	3.1132	3	0	0	1	1	46.7	1	0	0	0	3.642	1.185	10.25	0	1.034	1.1	0	0	1	1.354	1	0	1	0	2.288	0.014	0	0	1.726	0	0	0	0	4.26	2.525	0	9.124	0	3	{'RB'};
'15104-61-7'	ClC(Cl)C(Cl)C(Cl)Cl	NRB	4.814	3.8287	5	0	0	0	0	27.3	2	0	0	0	3.712	1.299	9.643	0	1.105	1.126	0	0	0	1.352	0	0	1	0	2.136	-0.082	0	0	1.866	0	0	0	0	4.101	3.069	0	9.268	0	5	{'NRB'};
'127-19-5'	CN(C)C(=O)C	RB	4.562	3.6818	0	0	0	0	0	26.7	1	1	0	0.093	2.653	0.918	9.184	2	0.998	1.158	0	0	0	1.176	0	0	0	0	2	-0.235	0	10.069	1.521	0	0	1	0	3.413	2.778	1	7.474	0	0	{'RB'};
'107-13-1'	C=CC#N	RB	3.414	2.9601	0	0	0	0	0	42.9	0	0	1	0	2.376	1	7.408	0	0.998	1.131	0	0	0	1.329	0	0	0	0	1.618	-0.657	0	0	1.707	0	0	1	0	3.317	3.375	1	7.293	0	0	{'RB'};
'98-48-6'	OS(=O)(=O)c1cccc(c1)S(=O)(=O)O	NRB	5.382	3.7325	2	0	0	0	2	30	0	6	0	0	3.834	1.197	10.84	12	1.088	1.117	0	0	0	1.216	1	0	0	0	2.381	0.001	0	42.365	2.219	0	2	0	2	4.772	3.798	0	10.09	0	0	{'NRB'};
'121-53-9'	OC(=O)c1cccc(c1)S(=O)(=O)O	NRB	5.323	3.508	1	0	0	0	2	36.8	0	5	0	-1.245	3.661	1.23	10.549	10	1.072	1.116	0	0	0	1.206	1	0	0	0	2.345	-0.002	0	31.544	2.11	0	1	0	2	4.735	3.609	0	9.587	0	0	{'NRB'};
'98-66-8'	OS(=O)(=O)c1ccc(Cl)cc1	RB	5.313	3.4485	2	0	0	0	2	37.5	0	3	0	0	3.63	1.16	10.388	6	1.065	1.109	0	0	0	1.275	1	0	1	0	2.311	-0.008	0	20.913	1.833	0	2	0	1	4.735	3.306	0	9.638	0	1	{'RB'};
'1322-93-6'	CC(C)c1ccc2c(ccc(c2c1)S(=O)(=O)O)C(C)C	NRB	5.433	2.9626	1	0	0	0	5	40	4	3	0	0	3.993	1.157	11.048	6	0.997	1.118	0	0	0	1.285	3	0	0	0	2.494	0	0	23.129	1.763	0	1	0	1	4.744	2.496	0	9.751	0	0	{'NRB'};
'121-47-1'	Nc1cccc(c1)S(=O)(=O)O	NRB	5.318	3.5211	1	0	1	0	2	33.3	0	3	2	0	3.501	1.16	10.388	6	1.045	1.127	0	0	0	1.23	1	0	0	0	2.318	-0.008	0	20.97	1.782	0	2	2	3	4.735	3.295	1	9.51	0	0	{'NRB'};
'121-57-3'	Nc1ccc(cc1)S(=O)(=O)O	NRB	5.313	3.4317	1	0	1	0	2	33.3	0	3	2	0	3.501	1.16	10.388	6	1.045	1.127	0	0	0	1.23	1	0	0	0	2.311	-0.008	0	20.918	1.833	0	2	2	3	4.735	3.295	1	9.51	0	0	{'NRB'};
'28519-02-0'	CCCCCCCCCCCCc1cc(Oc2ccc(cc2)S(=O)(=O)O)cc(c1)S(=O)(=O)O	NRB	5.332	2.0398	2	0	0	0	5	35.8	1	7	0	0	4.481	2.47	11.31	16	1.007	1.125	0	0	0	1.236	2	0	0	0	2.393	0	0	45.704	6.897	0	4	0	2	4.742	2.611	0	10.274	0	0	{'NRB'};
'82-75-7'	Nc1cccc2cccc(c12)S(=O)(=O)O	NRB	5.431	3.1366	1	0	3	0	4	41.7	0	3	3	0	3.784	1.029	10.764	6	1.029	1.113	0	0	0	1.273	3	0	0	0	2.457	0	0	22.198	1.681	0	2	2	3	4.744	2.906	1	9.675	0	0	{'NRB'};
'121-62-0'	CC(=O)Nc1ccc(cc1)S(=O)(=O)O	NRB	5.313	3.1945	1	0	1	0	2	34.8	1	4	2	-0.246	3.704	1.475	10.558	7	1.044	1.127	0	0	0	1.229	1	0	0	0	2.327	0.001	0	31.885	2.668	0	2	3	2	4.735	3.244	1	9.593	0	0	{'NRB'};
'618-41-7'	OS(=O)c1ccccc1	NRB	4.732	3.1701	1	0	0	0	1	40	0	2	0	0	3.305	1.187	9.642	4	1.025	1.106	0	0	0	1.278	1	0	0	0	2.194	-0.026	0	10.312	1.659	0	1	0	1	4.308	2.877	0	8.99	0	0	{'NRB'};
'25638-17-9'	CCCCc1ccc2ccc(cc2c1)S(=O)(=O)O	NRB	5.33	2.5243	1	0	0	0	4	41.2	1	3	0	0	3.907	1.529	10.805	6	1.004	1.114	0	0	0	1.285	3	0	0	0	2.414	0	0	22.178	2.758	0	1	0	1	4.737	2.56	0	9.694	0	0	{'NRB'};
'98-47-5'	OS(=O)(=O)c1cccc(c1)N(=O)=O	NRB	5.323	3.6836	1	0	1	0	2	33.3	0	5	2	0	3.687	1.23	10.549	10	1.088	1.128	0	1	0	1.21	1	0	0	0	2.345	-0.003	0	41.5	2.11	0	2	2	1	4.736	3.712	1	9.651	0	0	{'NRB'};
'138-42-1'	OS(=O)(=O)c1ccc(cc1)N(=O)=O	NRB	5.315	3.5096	1	0	1	0	2	33.3	0	5	2	0	3.687	1.23	10.548	10	1.088	1.128	0	1	0	1.21	1	0	0	0	2.334	-0.003	0	41.31	2.215	0	2	2	1	4.735	3.712	1	9.651	0	0	{'NRB'};
'98-59-9'	Cc1ccc(cc1)S(=O)(=O)Cl	RB	5.313	3.3918	2	0	0	0	2	38.9	1	2	0	0	3.615	1.16	10.388	4	1.033	1.108	0	0	0	1.321	1	0	1	0	2.311	-0.008	0	21.419	1.833	0	1	0	0	4.907	2.942	0	9.714	0	1	{'RB'};
'123251-96-7'	Nc1c(Cl)cc(cc1S(=O)(=O)O)c2cc(Cl)c(N)c(c2)S(=O)(=O)O	NRB	5.423	2.9683	4	0	2	0	8	35.3	0	6	4	0	4.386	1.016	11.356	12	1.07	1.119	0	0	0	1.262	2	0	1	0	2.477	0	0	45.487	3.03	0	6	4	6	4.751	3.308	2	10.384	0	2	{'NRB'};
'2495-39-8'	OS(=O)(=O)CC=C	NRB	5.097	4.293	1	0	0	0	0	23.1	0	3	0	0	3.111	1.379	9.823	3	1.055	1.138	0	0	0	1.199	0	0	0	0	2.101	0.153	0	19.431	1.934	0	0	0	1	4.694	3.917	0	9.321	0	0	{'NRB'};
'1939-99-7'	ClS(=O)(=O)Cc1ccccc1	RB	5.137	2.9663	2	0	0	0	1	38.9	0	2	0	0	3.611	1.455	10.236	2	1.033	1.108	0	0	0	1.318	1	0	1	0	2.236	-0.008	0	21.132	2.425	0	0	0	0	4.877	2.927	0	9.685	0	1	{'RB'};
'598-32-3'	CC(O)C=C	RB	4.17	2.9838	0	0	0	0	0	30.8	1	1	0	0	2.466	0.971	8.597	1	0.989	1.144	0	0	0	1.172	0	0	0	0	1.848	0.376	0	0	1.542	0	0	0	1	3.152	2.867	0	6.996	0	0	{'RB'};
'503-17-3'	CC#CC	NRB	3.414	2.8258	0	0	0	0	0	40	2	0	0	0	2.27	1	7.408	0	0.965	1.125	0	0	0	1.316	0	0	0	0	1.618	-0.578	0	0	1.707	0	0	0	0	3.267	2.25	0	7.118	0	0	{'NRB'};
'122-60-1'	C(Oc1ccccc1)C2CO2	NRB	4.543	2.086	0	0	0	0	1	42.9	0	2	0	0	3.307	0	9.765	3	1.003	1.119	0	0	0	1.21	2	0	0	0	2.266	0.004	0	0	2.905	0	1	0	0	3.584	2.091	0	8.271	0	0	{'NRB'};
'106-92-3'	C=CCOCC1CO1	NRB	4.233	2.0628	0	0	0	0	0	33.3	0	2	0	0	2.946	2.25	9.096	2	1.004	1.139	0	0	0	1.136	1	0	0	0	2.235	0.044	0	0	2.999	0	0	0	0	3.341	2.229	0	7.712	0	0	{'NRB'};
'109-99-9'	C1CCOC1	RB	3.618	2.2939	0	0	0	0	0	30.8	0	1	0	0	2.447	0	8.412	0	0.989	1.144	0	0	0	1.187	1	0	0	0	2	-0.204	0	0	0.579	0	0	0	0	3.078	1.9	0	6.8	0	0	{'RB'};
'75-98-9'	CC(C)(C)C(=O)O	NRB	5.262	3.9843	0	0	0	1	0	29.4	3	2	0	-0.757	2.812	0.863	10.026	6	1.004	1.147	0	0	0	1.158	0	0	0	0	2.175	0.138	0	10.021	1.435	0	0	0	1	3.525	3.131	0	7.703	0	0	{'NRB'};
'1634-04-4'	COC(C)(C)C	NRB	5.086	3.5761	0	0	0	1	0	27.8	3	1	0	0	2.579	0.918	9.771	0	0.979	1.15	0	0	0	1.154	0	0	0	0	2.074	-0.212	0	0	1.372	0	0	0	0	3.29	2.125	0	7.207	0	0	{'NRB'};
'10453-86-8'	CC(=CC1C(C(=O)OCc2coc(Cc3ccccc3)c2)C1(C)C)C	NRB	5.216	1.6392	0	0	0	1	1	43.1	4	3	0	1.132	4.111	1.022	11.075	9	0.99	1.118	0	0	0	1.279	3	0	0	0	2.611	0	0	12.402	5.665	2	0	0	0	3.783	2.13	0	9.194	0	0	{'NRB'};
'110-52-1'	BrCCCCBr	NRB	3.732	2.4187	2	0	0	0	0	28.6	2	0	0	0	4.115	1.585	8.16	0	0.991	1.126	0	0	0	1.394	0	1	0	0	1.802	-0.193	1	0	2.488	0	0	0	0	6.868	1.917	0	12.254	0	2	{'NRB'};
'96-12-8'	ClCC(Br)CBr	NRB	4.303	2.9558	3	0	0	0	0	27.3	2	0	0	0	4.193	1.459	8.815	0	1.029	1.117	0	0	0	1.434	0	1	1	0	1.932	-0.208	0	0	1.745	0	0	0	0	6.906	2.324	0	12.264	0	3	{'NRB'};
'18708-70-8'	[O-][N+](=O)c1c(Cl)cc(Cl)cc1Cl	NRB	5.096	3.8119	3	0	1	0	4	42.9	0	2	2	0	3.814	1.124	10.278	4	1.107	1.113	0	1	0	1.321	1	0	1	0	2.358	0.005	0	20.695	1.482	0	4	2	0	4.148	3.25	1	9.346	0	3	{'NRB'};
'82-68-8'	[O-][N+](=O)c1c(Cl)c(Cl)c(Cl)c(Cl)c1Cl	NRB	5.294	4.147	5	0	1	0	6	42.9	0	2	2	0	4.083	1.044	10.589	4	1.153	1.105	0	1	0	1.338	1	0	1	0	2.447	0.001	0	21.069	1.398	0	6	2	0	4.314	3.325	1	9.689	0	5	{'NRB'};
'100-00-5'	[O-][N+](=O)c1ccc(Cl)cc1	NRB	4.77	3.3736	1	0	1	0	2	42.9	0	2	2	0	3.445	1.185	9.882	4	1.061	1.121	0	1	0	1.273	1	0	1	0	2.236	0.015	0	20.149	1.74	0	2	2	0	3.925	3.144	1	8.823	0	1	{'NRB'};
'121-73-3'	[O-][N+](=O)c1cccc(Cl)c1	NRB	4.796	3.4608	1	0	1	0	2	42.9	0	2	2	0	3.445	1.185	9.882	4	1.061	1.121	0	1	0	1.273	1	0	1	0	2.243	0.015	0	20.2	1.686	0	2	2	0	3.939	3.144	1	8.823	0	1	{'NRB'};
'100-25-4'	[O-][N+](=O)c1ccc(cc1)[N+](=O)[O-]	NRB	4.842	3.4662	0	0	2	0	2	37.5	0	4	4	0	3.513	1.258	10.136	8	1.087	1.141	0	2	0	1.204	1	0	0	0	2.278	0.005	0	40.471	2.113	0	2	4	0	3.895	3.611	2	8.853	0	0	{'NRB'};
'554-84-7'	Oc1cccc(c1)[N+](=O)[O-]	RB	4.796	3.4717	0	0	1	0	2	40	0	3	2	0	3.299	1.185	9.882	6	1.057	1.13	0	1	0	1.212	1	0	0	0	2.243	0.015	0	20.095	1.686	0	2	2	1	3.839	3.333	1	8.516	0	0	{'RB'};
'7564-64-9'	CC(O)(CCO)CCO	NRB	5.182	3.6158	0	0	0	1	0	26.1	3	3	0	0	3.01	1.837	9.966	4	1.007	1.154	0	0	0	1.096	0	0	0	0	2.175	0.045	0	0	2.244	0	0	0	3	3.309	3.028	0	7.499	0	0	{'NRB'};
'2396-61-4'	OCCCOCCCO	NRB	3.879	2.9279	0	0	0	0	0	26.1	2	3	0	0	2.995	2.281	8.743	4	1.007	1.154	0	0	0	1.083	0	0	0	0	1.902	0.045	0	0	3.685	0	0	0	2	3.013	2.722	0	7.236	0	0	{'NRB'};
'96-29-7'	CCC(=NO)C	NRB	4.303	3.4853	0	0	0	0	0	26.7	2	1	1	0.773	2.639	1.459	8.815	2	0.998	1.158	0	0	0	1.131	0	0	0	0	1.932	-0.233	0	0	1.745	0	0	2	1	3.342	2.694	1	7.331	0	0	{'NRB'};
'142-29-0'	C1CC=CC1	RB	3.618	2.3239	0	0	0	0	0	38.5	0	0	0	0	2.46	0	8.412	0	0.964	1.128	0	0	0	1.304	1	0	0	0	2	-0.19	0	0	0.579	0	0	0	0	3.196	1.7	0	7.016	0	0	{'RB'};
'156-43-4'	CCOc1ccc(N)cc1	NRB	4.616	2.9658	0	0	1	0	2	38.1	1	1	2	0	3.191	1.461	9.69	2	0.993	1.133	0	0	0	1.23	1	0	0	0	2.203	0.014	0	0	2.063	0	2	2	2	3.643	2.233	1	8.085	0	0	{'NRB'};
'591-27-5'	Nc1cccc(O)c1	NRB	4.596	3.2212	0	0	1	0	2	40	0	1	2	0	3.011	0.875	9.54	2	1.005	1.13	0	0	0	1.239	1	0	0	0	2.175	0.046	0	0	1.069	0	2	2	3	3.645	2.667	1	7.986	0	0	{'NRB'};
'101-70-2'	COc1ccc(Nc2ccc(OC)cc2)cc1	NRB	4.749	2.2633	0	0	2	0	4	43.8	0	2	4	0	3.74	0.967	10.386	4	0.998	1.119	0	0	0	1.253	2	0	0	1	2.288	0	0	0	3.453	0	4	4	1	3.713	2.127	1	8.724	0	0	{'NRB'};
'95-55-6'	Nc1ccccc1O	NRB	4.732	3.2862	0	0	1	0	2	40	0	1	2	0	3.011	0.875	9.579	2	1.005	1.13	0	0	0	1.234	1	0	0	0	2.194	0.046	0	0	0.854	0	2	2	3	3.663	2.667	1	7.991	0	0	{'NRB'};
'119-90-4'	COc1cc(ccc1N)c2ccc(N)c(OC)c2	NRB	5.012	2.6027	0	0	4	0	6	41.2	0	2	4	0	3.799	1.066	10.634	4	1.001	1.127	0	0	0	1.239	2	0	0	0	2.382	0	0	0	2.695	0	4	4	4	3.832	2.278	2	8.843	0	0	{'NRB'};
'150-78-7'	COc1ccc(OC)cc1	RB	4.641	3.1184	0	0	0	0	2	40	0	2	0	0	3.203	1.261	9.714	4	1.004	1.125	0	0	0	1.221	1	0	0	0	2.214	0.014	0	0	1.783	0	2	0	0	3.653	2.233	0	8.111	0	0	{'RB'};
'88-05-1'	Cc1cc(C)c(N)c(C)c1	NRB	4.97	3.3487	0	0	1	0	4	39.1	3	0	4	0	3.181	0.861	10.06	0	0.974	1.13	0	0	0	1.286	1	0	0	0	2.307	0.013	0	0	0.962	0	1	2	2	3.768	2.067	1	8.225	0	0	{'NRB'};
'95-64-7'	Cc1ccc(N)cc1C	NRB	4.807	3.2135	0	0	2	0	3	40	2	0	2	0	3.087	0.881	9.833	0	0.976	1.129	0	0	0	1.287	1	0	0	0	2.246	-0.024	0	0	1.06	0	1	2	2	3.703	2.111	1	8.099	0	0	{'NRB'};
'150-19-6'	COc1cccc(O)c1	RB	4.642	3.221	0	0	0	0	2	41.2	0	2	0	0	3.118	1.187	9.631	4	1.011	1.122	0	0	0	1.217	1	0	0	0	2.2	-0.026	0	0	1.487	0	2	0	1	3.655	2.537	0	8.059	0	0	{'RB'};
'95-68-1'	Cc1ccc(N)c(C)c1	NRB	4.807	3.2141	0	0	1	0	3	40	2	0	3	0	3.087	0.881	9.833	0	0.976	1.129	0	0	0	1.286	1	0	0	0	2.246	-0.024	0	0	1.06	0	1	2	2	3.704	2.111	1	8.099	0	0	{'NRB'};
'39076-18-1'	COC(=O)Nc1cccc(C)c1	RB	4.702	2.9801	0	0	2	0	2	39.1	1	2	3	-0.444	3.394	1.695	9.965	3	1.008	1.13	0	0	0	1.232	1	0	0	0	2.233	0.004	0	10.759	2.642	0	1	2	1	3.663	2.5	1	8.363	0	0	{'RB'};
'63-25-2'	CNC(=O)Oc1cccc2ccccc12	RB	5.041	2.7382	0	0	2	0	3	46.2	0	2	1	-0.452	3.65	1.429	10.352	6	1.007	1.115	0	0	0	1.265	3	0	0	0	2.378	0	0	11.092	2.496	0	1	0	1	3.889	2.378	1	8.743	0	0	{'RB'};
'614-80-2'	CC(=O)Nc1ccccc1O	RB	4.821	3.1015	0	0	1	0	2	40	1	2	2	-0.188	3.324	1.455	9.928	3	1.015	1.129	0	0	0	1.232	1	0	0	0	2.249	-0.008	0	10.543	2.209	0	2	3	2	3.688	2.773	1	8.326	0	0	{'RB'};
'151-10-0'	COc1cccc(OC)c1	RB	4.679	3.215	0	0	0	0	2	40	0	2	0	0	3.203	1.261	9.715	4	1.004	1.125	0	0	0	1.213	1	0	0	0	2.222	0.014	0	0	1.695	0	2	0	0	3.658	2.233	0	8.111	0	0	{'RB'};
'586-38-9'	COc1cccc(c1)C(=O)O	RB	4.813	3.2293	0	0	0	0	2	42.1	0	3	0	-0.941	3.335	1.273	9.947	6	1.027	1.12	0	0	0	1.204	1	0	0	0	2.259	-0.008	0	10.414	1.86	0	1	0	1	3.72	2.864	0	8.342	0	0	{'RB'};
'100-09-4'	COc1ccc(cc1)C(=O)O	RB	4.782	3.1205	0	0	0	0	2	42.1	0	3	0	-0.923	3.335	1.273	9.947	6	1.027	1.12	0	0	0	1.206	1	0	0	0	2.251	-0.008	0	10.36	1.951	0	1	0	1	3.713	2.864	0	8.342	0	0	{'RB'};
'85-45-0'	COc1c(N)cccc1N(=O)=O	NRB	5.06	3.7464	0	0	4	0	3	35	0	3	4	0	3.45	1.258	10.174	6	1.042	1.144	0	1	0	1.197	1	0	0	0	2.338	0.005	0	20.806	1.539	0	3	4	2	3.891	3.042	2	8.641	0	0	{'NRB'};
'7149-75-9'	Cc1cc(N)ccc1Cl	NRB	4.807	3.2802	1	0	2	0	3	41.2	1	0	2	0	3.286	0.881	9.833	0	0.998	1.124	0	0	0	1.31	1	0	1	0	2.246	-0.025	0	0	1.06	0	2	2	2	3.92	2.346	1	8.552	0	1	{'NRB'};
'95-69-2'	Cc1cc(Cl)ccc1N	NRB	4.807	3.2799	1	0	1	0	3	41.2	1	0	3	0	3.286	0.881	9.833	0	0.998	1.124	0	0	0	1.31	1	0	1	0	2.246	-0.025	0	0	1.06	0	2	2	2	3.901	2.346	1	8.552	0	1	{'NRB'};
'63133-82-4'	Cc1cc(C)c(N)c(Cl)c1	NRB	4.97	3.4086	1	0	1	0	4	40	2	0	3	0	3.364	0.861	10.06	0	0.992	1.126	0	0	0	1.306	1	0	1	0	2.307	0.013	0	0	0.962	0	2	2	2	3.955	2.278	1	8.634	0	1	{'NRB'};
'75-08-1'	CCS	NRB	3	1.6827	1	0	0	0	0	22.2	2	0	0	0	2.323	0.918	6.594	0	0.97	1.13	0	0	0	1.359	0	0	0	0	1.414	0.716	0	0	1.333	0	0	0	0	3.336	2.241	0	7.245	0	0	{'NRB'};
'79-09-4'	CCC(=O)O	RB	4.17	3.0911	0	0	0	0	0	27.3	1	2	0	-0.745	2.512	0.971	8.597	2	1.028	1.151	0	0	0	1.068	0	0	0	0	1.848	0.413	0	9.368	1.542	0	0	0	1	3.321	3.633	0	7.252	0	0	{'RB'};
'68-11-1'	OC(=O)CS	RB	4.17	3.141	1	0	0	0	0	22.2	1	2	0	-0.881	2.786	0.971	8.597	0	1.055	1.13	0	0	0	1.19	0	0	0	0	1.848	0.431	0	9.292	1.542	0	0	0	1	3.52	3.878	0	7.83	0	0	{'RB'};
'85-42-7'	O=C1OC(=O)C2CCCCC12	NRB	4.982	2.3071	0	0	0	0	0	38.1	0	3	0	-0.584	3.314	0.762	10.226	8	1.019	1.129	0	0	0	1.18	3	0	0	0	2.424	0.004	0	21.952	1.027	2	0	0	0	3.679	2.682	0	8.212	0	0	{'NRB'};
'47458-32-2'	CCCCCCCCCCCCCCCCCCC1CC(=O)OC1=O	NRB	4.724	1.7287	0	0	0	0	0	33.8	1	3	0	-0.641	4.003	3.711	10.425	6	0.979	1.137	0	0	0	1.202	1	0	0	0	2.31	0	0	22.326	9.474	1	0	0	0	3.62	2.047	0	8.585	0	0	{'NRB'};
'123-63-7'	CC1OC(C)OC(C)O1	NRB	4.732	2.8807	0	0	0	0	0	28.6	3	3	0	0	3.051	0.881	9.803	3	1.014	1.149	0	0	0	1.129	1	0	0	0	2.236	-0.026	0	0	0.95	0	0	0	0	3.423	2.278	0	7.695	0	0	{'NRB'};
'2439-01-2'	Cc1ccc2nc3SC(=O)Sc3nc2c1	NRB	5.046	2.457	2	0	3	0	3	47.6	1	1	6	0.053	3.85	0.648	10.6	2	1.021	1.089	0	0	0	1.38	6	0	0	0	2.457	0	0	11.192	1.61	0	0	6	0	4.262	2.311	2	9.316	0	0	{'NRB'};
'95-31-8'	CC(C)(C)NSc1nc2ccccc2s1	NRB	5.104	2.3629	2	0	4	1	2	37.9	3	0	2	0	3.795	1.506	10.63	0	0.988	1.115	0	0	0	1.363	3	0	0	0	2.385	0	0	0	3.179	0	0	6	1	4.342	1.961	2	9.293	0	0	{'NRB'};
'133-06-2'	ClC(Cl)(Cl)SN1C(=O)C2CC=CCC2C1=O	NRB	5.188	2.3952	4	0	2	1	0	37.5	0	2	2	-0.508	4.04	1.274	10.841	6	1.051	1.114	0	0	0	1.302	3	0	0	0	2.497	0	0	23.805	2.276	2	0	3	0	4.37	2.776	1	9.494	0	3	{'NRB'};
'87-90-1'	ClN1C(=O)N(Cl)C(=O)N(Cl)C1=O	NRB	5.236	3.6107	3	0	0	0	0	25	0	3	3	-3.485	3.81	0.799	10.434	6	1.188	1.163	0	0	0	1.189	1	0	0	0	2.414	0.005	0	32.257	0.873	0	0	0	0	4.068	3.694	3	9.247	0	3	{'NRB'};
'941-69-5'	O=C1C=CC(=O)N1c2ccccc2	NRB	5.054	2.5956	0	0	1	0	1	50	0	2	2	-0.563	3.529	0.7	10.291	6	1.02	1.108	0	0	0	1.278	2	0	0	0	2.392	0.001	0	22.407	2.034	0	1	4	0	3.792	2.692	1	8.614	0	0	{'NRB'};
'60-29-7'	CCOCC	NRB	3.618	2.5776	0	0	0	0	0	26.7	2	1	0	0	2.386	1.522	7.853	0	0.983	1.152	0	0	0	1.109	0	0	0	0	1.732	0.358	0	0	2.094	0	0	0	0	2.908	2.1	0	6.541	0	0	{'NRB'};
'96-23-1'	OC(CCl)CCl	RB	4.303	3.0303	2	0	0	0	0	25	2	1	0	0	3.122	1.459	8.815	0	1.042	1.147	0	0	0	1.168	0	0	1	0	1.932	-0.235	0	0	1.745	0	0	0	1	3.659	3.093	0	8.37	0	2	{'RB'};
'25321-09-9'	CC(C)c1ccccc1C(C)C	NRB	5.04	3.0864	0	0	0	0	2	40	4	0	0	0	3.326	1.258	10.159	0	0.965	1.125	0	0	0	1.284	1	0	0	0	2.323	0.004	0	0	1.711	0	0	0	0	3.694	1.833	0	8.212	0	0	{'NRB'};
'95-47-6'	Cc1ccccc1C	RB	4.732	3.1349	0	0	0	0	2	44.4	2	0	0	0	2.97	0.875	9.579	0	0.968	1.115	0	0	0	1.323	1	0	0	0	2.194	0.041	0	0	0.854	0	0	0	0	3.641	1.917	0	7.944	0	0	{'RB'};
'535-77-3'	CC(C)c1cccc(C)c1	NRB	4.796	2.9551	0	0	0	0	2	41.7	3	0	0	0	3.164	1.185	9.882	0	0.966	1.121	0	0	0	1.297	1	0	0	0	2.243	0.012	0	0	1.686	0	0	0	0	3.651	1.867	0	8.083	0	0	{'NRB'};
'100-18-5'	CC(C)c1ccc(cc1)C(C)C	NRB	4.842	2.8556	0	0	0	0	2	40	4	0	0	0	3.326	1.258	10.136	0	0.965	1.125	0	0	0	1.287	1	0	0	0	2.278	0.004	0	0	2.113	0	0	0	0	3.667	1.833	0	8.209	0	0	{'NRB'};
'35860-37-8'	CC(C)c1cc2ccccc2c(C(C)C)c1C(C)C	NRB	5.335	2.9137	0	0	0	0	5	42.2	6	0	0	0	3.806	1.169	10.83	0	0.966	1.12	0	0	0	1.312	3	0	0	0	2.499	0	0	0	1.32	0	0	0	0	3.961	1.807	0	8.848	0	0	{'NRB'};
'38640-62-9'	CC(C)c1ccc2ccccc2c1C(C)C	NRB	5.234	2.7893	0	0	0	0	4	44.4	4	0	0	0	3.655	1.125	10.598	0	0.968	1.115	0	0	0	1.322	3	0	0	0	2.448	0	0	0	1.432	0	0	0	0	3.923	1.833	0	8.714	0	0	{'NRB'};
'74921-47-4'	CC(CC(c1ccccc1)c2ccc(C)c(C)c2)c3ccccc3	NRB	5.074	1.9471	0	0	0	0	5	48	3	0	0	0	4.062	0.566	10.878	0	0.97	1.108	0	0	0	1.324	3	0	0	0	2.39	0	0	0	3.274	0	0	0	0	3.76	1.854	0	9.067	0	0	{'NRB'};
'135-01-3'	CCc1ccccc1CC	NRB	4.828	2.964	0	0	0	0	2	41.7	2	0	0	0	3.157	1.261	9.749	0	0.966	1.121	0	0	0	1.282	1	0	0	0	2.247	0.012	0	0	1.436	0	0	0	0	3.642	1.833	0	8.019	0	0	{'NRB'};
'77-47-4'	ClC1=C(Cl)C(Cl)(Cl)C(=C1Cl)Cl	NRB	5.475	3.5736	6	0	0	1	0	45.5	0	0	0	0.279	3.996	0.791	10.654	0	1.145	1.083	0	0	0	1.392	1	0	1	0	2.495	-0.008	0	0	0.886	0	0	0	0	4.378	2.962	0	9.643	0	6	{'NRB'};
'6317-18-6'	N#CSCSC#N	NRB	3.802	2.9832	2	0	0	0	0	33.3	0	0	2	0	3.24	1.95	8.394	0	1.04	1.093	0	0	0	1.435	0	0	0	0	1.848	0.15	0	0	2.885	0	0	0	0	3.937	3.167	2	8.721	0	0	{'NRB'};
'3319-31-1'	CCCCC(CC)COC(=O)c1ccc(C(=O)OCC(CC)CCCC)c(c1)C(=O)OCC(CC)CCCC	NRB	5.122	3.353	0	0	0	0	3	35.5	6	6	0	-1.682	4.483	2.747	11.156	21	0.987	1.134	0	0	0	1.202	1	0	0	0	2.404	0	0	39.201	4.596	0	0	0	0	3.853	2.205	0	9.257	3	0	{'NRB'};
'13936-21-5'	CCCCCc1ccc2C(=O)c3ccccc3C(=O)c2c1	NRB	5.319	1.997	0	0	0	0	5	48.7	1	2	0	-0.071	3.961	1.447	10.855	8	0.99	1.107	0	0	0	1.292	6	0	0	0	2.511	0	0	25.056	2.884	0	0	0	0	3.954	2.27	0	9.025	0	0	{'NRB'};
'77-90-7'	CCCCOC(=O)CC(CC(=O)OCCCC)(OC(=O)C)C(=O)OCCCC	RB	5.506	6.0048	0	0	0	1	0	32.3	4	8	0	-3.252	4.172	2.798	10.911	17	1.01	1.141	0	0	0	1.159	0	0	0	0	2.408	0	0	48.77	3.427	0	0	0	0	3.673	2.658	0	8.954	0	0	{'RB'};
'26787-65-5'	CCCCCCCCCCCCCCCCCCCCCCCCCCCC(=O)OCCO	NRB	4.38	3.0711	0	0	0	0	0	32.3	2	3	0	-0.168	4.236	3.991	10.364	3	0.973	1.141	0	0	0	1.187	0	0	0	0	2.046	0	0	11.299	13.225	0	0	0	1	3.366	1.884	0	8.605	0	0	{'NRB'};
'4162-45-2'	CC(C)(c1cc(Br)c(OCCO)c(Br)c1)c2cc(Br)c(OCCO)c(Br)c2	NRB	5.535	2.5775	4	0	0	1	8	40.4	4	4	0	0	5.086	1.53	11.221	4	1.018	1.11	0	0	0	1.335	2	1	0	0	2.483	0	1	0	3.892	0	6	0	2	6.896	2.318	0	12.974	0	4	{'NRB'};
'2499-95-8'	CCCCCCOC(=O)C=C	RB	4.347	3.2881	0	0	0	0	0	33.3	1	2	0	-0.318	3.223	2.3	9.338	4	0.99	1.139	0	0	0	1.189	0	0	0	0	2.011	0.014	0	10.504	4.098	0	0	0	0	3.423	2.424	0	7.847	0	0	{'RB'};
'60628-17-3'	CCCCCCCCCCCCCOP(OC1CCCCC1)OC2CCCCC2	NRB	4.733	1.627	1	0	0	0	0	32.1	1	3	0	0	4.184	2.513	10.593	11	0.975	1.138	0	0	0	1.207	2	0	0	0	2.259	0	0	0	7.746	0	0	0	0	3.958	1.698	0	8.952	0	0	{'NRB'};
'1338-41-6'	CCCCCCCCCCCCCCCCCC(=O)OCC1OCC(O)C(O)C1O	RB	5.05	1.922	0	0	0	0	0	31.6	1	6	0	-0.305	4.19	3.702	10.738	10	0.991	1.142	0	0	0	1.156	1	0	0	0	2.344	0	0	11.801	10.448	0	0	0	3	3.489	2.267	0	8.719	0	0	{'RB'};
'88-99-3'	OC(=O)c1ccccc1C(=O)O	RB	5.04	3.4097	0	0	0	0	2	44.4	0	4	0	-2.457	3.451	1.258	10.159	8	1.053	1.116	0	0	0	1.194	1	0	0	0	2.323	0.005	0	20.926	1.711	0	0	0	2	3.792	3.389	0	8.531	0	0	{'RB'};
'31732-71-5'	CCCC[Sn](CCCC)(CCCC)OC(=O)C(Br)C(Br)C(=O)O[Sn](CCCC)(CCCC)CCCC	NRB	5.372	5.7738	4	0	0	0	0	30.4	6	4	0	-0.492	5.447	2.732	11.289	10	0.979	1.129	0	0	0	1.375	0	1	0	0	2.385	0	0	26.877	6.167	0	0	0	0	10.325	2.009	0	14.784	0	2	{'NRB'};
'26523-78-4'	CCCCCCCCCc1ccc(OP(Oc2ccc(CCCCCCCCC)cc2)Oc3ccc(CCCCCCCCC)cc3)cc1	NRB	4.815	1.6364	1	0	0	0	6	38.1	3	3	0	0	4.735	2.335	11.225	12	0.974	1.126	0	0	0	1.261	3	0	0	0	2.323	0	0	0	5.947	0	3	0	0	4.028	1.787	0	9.633	0	0	{'NRB'};
'2935-90-2'	COC(=O)CCS	RB	4.334	3.3321	1	0	0	0	0	26.7	1	2	0	-0.199	3.007	1.557	8.944	3	1.018	1.133	0	0	0	1.212	0	0	0	0	1.97	0.145	0	10.141	2.195	0	0	0	0	3.453	2.913	0	7.943	0	0	{'RB'};
'1623-19-4'	C=CCOP(=O)(OCC=C)OCC=C	NRB	5.262	4.9031	1	0	0	0	0	31	0	4	0	0	3.624	2.217	10.2	12	1.012	1.134	0	0	0	1.222	0	0	0	0	2.25	-0.002	0	11.68	2.369	0	0	0	0	4.416	2.7	0	9.147	0	0	{'NRB'};
'78-32-0'	Cc1ccc(OP(=O)(Oc2ccc(C)cc2)Oc3ccc(C)cc3)cc1	RB	5.332	2.1568	1	0	0	0	6	44.7	3	4	0	0	4.232	0.596	11.081	15	1	1.109	0	0	0	1.299	3	0	0	0	2.383	0	0	13.31	2.893	0	3	0	0	4.441	2.243	0	9.662	0	0	{'RB'};
'126-73-8'	CCCCOP(=O)(OCCCC)OCCCC	NRB	5.262	4.5796	1	0	0	0	0	27.3	3	4	0	0	3.72	2.498	10.298	12	0.992	1.145	0	0	0	1.176	0	0	0	0	2.255	0	0	12.171	2.904	0	0	0	0	4.415	2.224	0	9.106	0	0	{'NRB'};
'78-30-8'	Cc1ccccc1OP(=O)(Oc2ccccc2C)Oc3ccccc3C	RB	5.355	2.2854	1	0	0	0	6	44.7	3	4	0	0	4.232	0.596	11.107	18	1	1.109	0	0	0	1.303	3	0	0	0	2.407	0	0	13.511	2.775	0	3	0	0	4.444	2.243	0	9.664	0	0	{'RB'};
'26444-49-5'	Cc1ccc(OP(=O)(Oc2ccccc2)Oc3ccccc3)cc1	NRB	5.331	2.1652	1	0	0	0	4	46.3	1	4	0	0	4.167	0.49	10.943	15	1.006	1.105	0	0	0	1.299	3	0	0	0	2.375	0	0	13.14	2.938	0	3	0	0	4.441	2.291	0	9.605	0	0	{'NRB'};
'52186-00-2'	CC(CCl)OP(=O)(OCCOCCOP(=O)(OC(C)CCl)OC(C)CCl)OC(C)CCl	NRB	5.303	5.3469	6	0	0	0	0	25.4	8	9	0	0	4.573	2.85	11.179	18	1.031	1.143	0	0	0	1.196	0	0	1	0	2.307	0	0	25.357	7.651	0	0	0	0	4.43	2.642	0	10.138	0	4	{'NRB'};
'920-66-1'	OC(C(F)(F)F)C(F)(F)F	NRB	5.529	4.9511	0	0	0	2	0	25	2	1	0	0	3.329	1.157	10.626	0	1.245	1.326	0	0	2	0.862	0	0	0	0	2.334	-0.034	0	0	1.917	0	0	0	1	3.675	5.783	0	8.225	0	6	{'NRB'};
'1623-05-8'	FC(=C(F)OC(F)(F)C(F)(F)C(F)(F)F)F	NRB	5.946	6.2518	0	0	0	3	0	31.3	1	1	0	-7.119	3.813	1.549	11.152	1	1.305	1.355	0	0	1	0.896	0	0	0	0	2.482	-0.001	0	0	2.984	0	0	0	0	3.828	5.661	0	8.806	0	10	{'NRB'};
'3077-37-0'	CCCCCCCCC(=O)N(CCO)CCO	RB	4.771	3.7643	0	0	1	0	0	29.5	3	3	1	0.045	3.62	2.705	9.959	3	0.99	1.148	0	0	0	1.15	0	0	0	0	2.182	0	0	11.716	5.013	0	0	3	2	3.441	2.422	1	8.122	0	0	{'RB'};
'93-82-3'	CCCCCCCCCCCCCCCCCC(=O)N(CCO)CCO	RB	4.771	3.3519	0	0	1	0	0	31	3	3	1	0.058	4.015	3.412	10.29	3	0.979	1.145	0	0	0	1.174	0	0	0	0	2.183	0	0	11.961	9.466	0	0	3	2	3.442	2.103	1	8.443	0	0	{'RB'};
'7545-23-5'	CCCCCCCCCCCCCC(=O)N(CCO)CCO	RB	4.771	3.4769	0	0	1	0	0	30.5	3	3	1	0.055	3.859	3.118	10.156	3	0.983	1.146	0	0	0	1.167	0	0	0	0	2.183	0	0	11.887	7.554	0	0	3	2	3.442	2.212	1	8.313	0	0	{'RB'};
'7545-24-6'	CCCCCCCCCCCCCCCC(=O)N(CCO)CCO	RB	4.771	3.4063	0	0	1	0	0	30.8	3	3	1	0.057	3.94	3.272	10.226	3	0.981	1.145	0	0	0	1.171	0	0	0	0	2.183	0	0	11.928	8.522	0	0	3	2	3.442	2.153	1	8.38	0	0	{'RB'};
'136-26-5'	CCCCCCCCCC(=O)N(CCO)CCO	RB	4.771	3.6907	0	0	1	0	0	29.8	3	3	1	0.048	3.673	2.753	10.001	3	0.988	1.148	0	0	0	1.156	0	0	0	0	2.183	0	0	11.762	5.536	0	0	3	2	3.441	2.37	1	8.164	0	0	{'RB'};
'3077-30-3'	CCCCCCCC(=O)N(CCO)CCO	RB	4.77	3.8468	0	0	1	0	0	29.3	3	3	1	0.041	3.565	2.531	9.914	3	0.992	1.149	0	0	0	1.149	0	0	0	0	2.182	-0.001	0	11.659	4.484	0	0	3	2	3.441	2.479	1	8.08	0	0	{'RB'};
'120-40-1'	CCCCCCCCCCCC(=O)N(CCO)CCO	RB	4.771	3.5694	0	0	1	0	0	30.2	3	3	1	0.052	3.77	2.946	10.082	3	0.985	1.147	0	0	0	1.16	0	0	0	0	2.183	0	0	11.834	6.56	0	0	3	2	3.441	2.283	1	8.241	0	0	{'RB'};
'122-20-3'	CC(O)CN(CC(C)O)CC(C)O	NRB	4.675	4.241	0	0	0	0	0	26.5	3	3	3	0	3.363	1.776	10.007	0	0.998	1.155	0	0	0	1.133	0	0	0	0	2.175	0.004	0	0	2.211	0	0	3	3	3.297	2.654	1	7.895	0	0	{'NRB'};
'1116-76-3'	CCCCCCCCN(CCCCCCCC)CCCCCCCC	NRB	4.5	3.8779	0	0	3	0	0	31.6	3	0	3	0	3.929	3.122	10.115	0	0.963	1.143	0	0	0	1.202	0	0	0	0	2.12	0	0	0	4.698	0	0	3	0	3.177	1.58	1	8.198	0	0	{'NRB'};
'2050-92-2'	CCCCCNCCCCC	RB	3.919	2.8061	0	0	2	0	0	29.4	2	0	2	0	3.118	2.55	9.002	0	0.965	1.149	0	0	0	1.18	0	0	0	0	1.932	0.012	0	0	4.489	0	0	2	1	2.977	1.682	1	7.292	0	0	{'RB'};
'13360-63-9'	CCCCNCC	RB	3.802	2.5907	0	0	1	0	0	27.3	2	0	1	0	2.68	1.95	8.394	0	0.968	1.155	0	0	0	1.16	0	0	0	0	1.848	0.117	0	0	2.885	0	0	2	1	2.918	1.786	1	6.807	0	0	{'RB'};
'112-18-5'	CCCCCCCCCCCCN(C)C	RB	4.236	2.9061	0	0	1	0	0	30.4	1	0	1	0	3.427	2.79	9.593	0	0.964	1.146	0	0	0	1.203	0	0	0	0	1.987	0.001	0	0	6.005	0	0	1	0	3.087	1.633	1	7.721	0	0	{'RB'};
'124-28-7'	CCCCCCCCCCCCCCCCCCN(C)C	NRB	4.236	2.9523	0	0	1	0	0	31.3	1	0	1	0	3.757	3.309	9.914	0	0.963	1.144	0	0	0	1.207	0	0	0	0	1.994	0	0	0	8.475	0	0	1	0	3.088	1.595	1	8.041	0	0	{'NRB'};
'60-00-4'	OC(=O)CN(CCN(CC(=O)O)CC(=O)O)CC(=O)O	NRB	4.691	4.9922	0	0	4	0	0	27.8	0	8	0	-4.91	3.897	2.122	10.467	0	1.056	1.155	0	0	0	1.112	0	0	0	0	2.211	0	0	42.22	3.997	0	0	6	4	3.478	3.583	2	8.786	0	0	{'NRB'};
'111-27-3'	CCCCCCO	RB	3.802	2.4986	0	0	0	0	0	28.6	2	1	0	0	2.699	1.95	8.394	1	0.977	1.148	0	0	0	1.136	0	0	0	0	1.848	0.12	0	0	2.885	0	0	0	1	2.901	2.214	0	6.817	0	0	{'RB'};
'142-84-7'	CCCNCCC	RB	3.802	2.6121	0	0	0	0	0	27.3	2	0	2	0	2.68	1.95	8.394	0	0.968	1.155	0	0	0	1.156	0	0	0	0	1.848	0.117	0	0	2.885	0	0	2	1	2.922	1.786	1	6.805	0	0	{'RB'};
'3370-35-2'	CCCCCCCCCCCCCCCCCC(=O)NCO	RB	4.373	3.0397	0	0	1	0	0	31.1	1	2	1	-0.03	3.844	3.425	9.977	3	0.976	1.144	0	0	0	1.18	0	0	0	0	2.037	0	0	11.106	8.717	0	0	1	2	3.341	2.03	1	8.247	0	0	{'RB'};
'1002-28-4'	CCC#CCCO	RB	3.802	2.9802	0	0	0	0	0	35.3	2	1	0	0	2.787	1.95	8.394	1	0.985	1.134	0	0	0	1.203	0	0	0	0	1.848	0.137	0	0	2.885	0	0	0	1	3.307	2.5	0	7.418	0	0	{'RB'};
'71-36-3'	CCCCO	RB	3.618	2.2821	0	0	0	0	0	26.7	2	1	0	0	2.386	1.522	7.853	1	0.983	1.152	0	0	0	1.115	0	0	0	0	1.732	0.342	0	0	2.094	0	0	0	1	2.833	2.5	0	6.446	0	0	{'RB'};
'71-23-8'	CCCO	RB	3.414	2.1047	0	0	0	0	0	25	2	1	0	0	2.182	1	7.408	1	0.988	1.156	0	0	0	1.068	0	0	0	0	1.618	-0.547	0	0	1.707	0	0	0	1	2.768	2.75	0	6.192	0	0	{'RB'};
'110-98-5'	CC(O)COCC(C)O	NRB	4.303	3.3428	0	0	0	0	0	26.1	2	3	0	0	3.01	1.837	9.389	2	1.007	1.154	0	0	0	1.104	0	0	0	0	2	0.046	0	0	3.193	0	0	0	2	3.166	2.796	0	7.47	0	0	{'NRB'};
'56539-66-3'	COC(C)(C)CCO	RB	5.173	3.698	0	0	0	1	0	27.3	3	2	0	0	2.876	1.5	9.921	2	0.993	1.151	0	0	0	1.121	0	0	0	0	2.157	-0.076	0	0	1.97	0	0	0	1	3.316	2.469	0	7.415	0	0	{'RB'};
'624-15-7'	CC(=CCC\C(=C\CO)\C)C	RB	4.393	3.5829	0	0	0	0	0	34.5	4	1	0	2.631	3.203	2.187	9.562	1	0.975	1.136	0	0	0	1.225	0	0	0	0	2.048	0.013	0	0	3.684	0	0	0	1	3.348	2.167	0	7.905	0	0	{'RB'};
'74-87-3'	CCl	NRB	2	1.1249	1	0	0	0	0	20	1	0	0	0	2.196	0	4.174	0	1.018	1.155	0	0	0	1.119	0	0	0	0	1	-0.981	0	0	1	0	0	0	0	3.446	3.056	0	7.424	0	1	{'NRB'};
'74-83-9'	CBr	NRB	2	1.0821	1	0	0	0	0	20	1	0	0	0	3.354	0	4.174	0	0.999	1.134	0	0	0	1.367	0	1	0	0	1	-0.875	0	0	1	0	0	0	0	6.859	2.375	0	11.554	0	1	{'NRB'};
'540-59-0'	ClC=CCl	NRB	3.414	2.9493	2	0	0	0	0	33.3	0	0	0	0	2.928	1	7.408	0	1.069	1.12	0	0	0	1.36	0	0	0	0	1.618	-0.627	0	0	1.707	0	0	0	0	3.817	3.056	0	8.377	0	2	{'NRB'};
'108-98-5'	Sc1ccccc1	NRB	4.414	3.0531	1	0	0	0	1	46.2	0	0	0	0	3.056	0.802	9.183	0	0.979	1.09	0	0	0	1.402	1	0	0	0	2.101	-0.076	0	0	0.975	0	1	0	0	3.752	2.127	0	8.2	0	0	{'NRB'};
'529-36-2'	Sc1cccc2ccccc12	NRB	5.003	2.9286	1	0	0	0	3	52.6	0	0	0	0	3.468	0.629	10.084	0	0.98	1.083	0	0	0	1.403	3	0	0	0	2.351	0.004	0	0	1.075	0	1	0	0	3.961	2.02	0	8.707	0	0	{'NRB'};
'4098-71-9'	CC1(C)CC(CC(C)(CN=C=O)C1)N=C=O	NRB	5.468	2.9745	0	0	7	2	0	35.3	3	2	5	0	3.647	1.774	10.81	2	0.998	1.139	0	0	0	1.233	1	0	0	0	2.429	0	0	20.513	2.33	0	0	3	0	3.568	2.552	2	8.576	0	0	{'NRB'};
'5124-30-1'	O=C=NC1CCC(CC2CCC(CC2)N=C=O)CC1	NRB	4.753	1.7292	0	0	2	0	0	36.6	0	2	4	0	3.805	1.249	10.442	2	0.993	1.136	0	0	0	1.214	2	0	0	0	2.292	0	0	20.455	3.906	2	0	4	0	3.463	2.307	2	8.603	0	0	{'NRB'};
'101-68-8'	O=C=Nc1ccc(Cc2ccc(cc2)N=C=O)cc1	NRB	4.753	2.1754	0	0	2	0	4	51.7	0	2	4	0	3.898	1.249	10.442	2	1.014	1.106	0	0	0	1.299	2	0	0	0	2.292	0	0	20.215	3.906	0	2	4	0	3.737	2.588	2	9.001	0	0	{'NRB'};
'4419-11-8'	CC(C)CC(C)(N=NC(C)(CC(C)C)C#N)C#N	NRB	5.337	5.3346	0	1	8	2	0	33.3	6	0	12	0	3.736	2.059	10.865	0	0.982	1.146	0	0	0	1.26	0	0	0	0	2.324	0	0	0	3.763	0	0	10	0	3.658	2.398	4	8.654	0	0	{'NRB'};
'134-62-3'	CCN(CC)C(=O)c1cccc(C)c1	NRB	4.971	3.0393	0	0	2	0	2	38.7	3	1	2	0.124	3.509	1.733	10.236	4	0.984	1.13	0	0	0	1.251	1	0	0	0	2.305	0.001	0	11.885	2.585	0	0	3	0	3.725	2.214	1	8.44	0	0	{'NRB'};
'1156-51-0'	CC(C)(c1ccc(OC#N)cc1)c2ccc(OC#N)cc2	NRB	5.512	2.3918	0	0	4	1	4	48.6	2	2	2	0	3.981	1.311	10.893	4	1.005	1.112	0	0	0	1.295	2	0	0	0	2.426	0	0	0	3.534	0	2	0	0	3.795	2.472	2	9.073	0	0	{'NRB'};
'104-83-6'	ClCc1ccc(Cl)cc1	NRB	4.607	2.9875	2	0	0	0	2	46.7	1	0	0	0	3.439	1.187	9.631	0	1.012	1.103	0	0	0	1.34	1	0	1	0	2.194	-0.025	0	0	1.544	0	1	0	0	3.884	2.34	0	8.779	0	2	{'NRB'};
'108-70-3'	Clc1cc(Cl)cc(Cl)c1	NRB	4.732	3.3676	3	0	0	0	3	50	0	0	0	0	3.588	0.881	9.803	0	1.052	1.09	0	0	0	1.397	1	0	1	0	2.236	-0.026	0	0	0.95	0	3	0	0	4.063	2.593	0	9.094	0	3	{'NRB'};
'108-90-7'	Clc1ccccc1	NRB	4.414	3.1174	1	0	0	0	1	50	0	0	0	0	3.099	0.802	9.183	0	0.998	1.099	0	0	0	1.351	1	0	1	0	2.101	-0.077	0	0	0.975	0	1	0	0	3.849	2.254	0	8.358	0	1	{'NRB'};
'120-82-1'	Clc1ccc(Cl)c(Cl)c1	NRB	4.807	3.3748	3	0	0	0	3	50	0	0	0	0	3.588	0.881	9.833	0	1.052	1.09	0	0	0	1.389	1	0	1	0	2.246	-0.025	0	0	1.06	0	3	0	0	4.093	2.593	0	9.095	0	3	{'NRB'};
'98-15-7'	FC(F)(F)c1cccc(Cl)c1	NRB	5.318	3.3016	1	0	0	1	2	46.7	1	0	0	0	3.52	1.16	10.388	0	1.093	1.175	0	0	1	1.167	1	0	1	0	2.318	-0.009	0	0	1.782	0	1	0	0	3.906	3.699	0	8.734	0	4	{'NRB'};
'83-38-5'	Clc1cccc(Cl)c1C=O	NRB	4.954	3.4508	2	0	0	0	3	50	0	1	0	0	3.545	1.185	9.93	2	1.045	1.096	0	0	0	1.345	1	0	1	0	2.288	0.014	0	10.279	1.239	0	2	0	0	4.034	2.822	0	8.933	0	2	{'NRB'};
'16063-70-0'	Clc1cnc(Cl)c(Cl)c1	NRB	4.807	3.5133	3	0	0	0	0	45.5	0	0	1	0	3.595	0.881	9.833	0	1.076	1.106	0	0	0	1.367	1	0	1	0	2.246	-0.026	0	0	1.06	0	2	2	0	4.104	2.704	1	9.109	0	3	{'NRB'};
'2142-68-9'	CC(=O)c1ccccc1Cl	NRB	4.923	3.2389	1	0	0	0	2	47.1	1	1	0	0.005	3.394	1.185	9.911	2	1.011	1.107	0	0	0	1.314	1	0	1	0	2.267	0.014	0	10.782	1.563	0	1	0	0	3.93	2.611	0	8.654	0	1	{'NRB'};
'102-36-3'	Clc1ccc(cc1Cl)N=C=O	NRB	4.828	3.3854	2	0	1	0	3	50	0	1	2	0	3.627	1.455	9.947	1	1.06	1.102	0	0	0	1.331	1	0	1	0	2.268	-0.008	0	9.803	1.996	0	3	2	0	4.054	2.884	1	9.025	0	2	{'NRB'};
'626-17-5'	N#Cc1cccc(c1)C#N	NRB	4.679	3.1889	0	0	4	0	2	57.1	0	0	4	0	3.292	1.261	9.715	0	1.006	1.101	0	0	0	1.35	1	0	0	0	2.222	0.015	0	0	1.695	0	0	2	0	3.734	2.833	2	8.435	0	0	{'NRB'};
'96-54-8'	Cn1cccc1	RB	4.303	3.2979	0	0	0	0	0	38.5	0	0	0	0	2.724	0.862	9.067	0	0.981	1.134	0	0	0	1.333	1	0	0	1	2.115	0.13	0	0	0.956	0	0	2	0	3.608	2	1	7.764	0	0	{'RB'};
'90-94-8'	CN(C)c1ccc(cc1)C(=O)c2ccc(cc2)N(C)C	NRB	5	2.2867	0	0	2	0	4	42.5	0	1	4	0.056	3.893	1.048	10.745	4	0.987	1.124	0	0	0	1.276	2	0	0	0	2.358	0	0	12.381	3.585	0	2	4	0	3.804	2.167	2	8.931	0	0	{'NRB'};
'26603-23-6'	CCCCCCCCc1cccc(Nc2cccc(CCCCCCCC)c2)c1	NRB	4.792	1.8015	0	0	4	0	4	38.9	2	0	4	0	4.176	2.296	10.681	0	0.967	1.128	0	0	0	1.265	2	0	0	1	2.305	0	0	0	6.858	0	2	4	1	3.709	1.73	1	8.928	0	0	{'NRB'};
'75-00-3'	CCCl	NRB	3	1.7897	1	0	0	0	0	25	2	0	0	0	2.411	0.918	6.594	0	0.997	1.149	0	0	0	1.246	0	0	0	0	1.414	0.757	0	0	1.333	0	0	0	0	3.539	2.537	0	7.596	0	1	{'NRB'};
'78-79-5'	CC(=C)C=C	NRB	4.17	3.2048	0	0	0	0	0	38.5	1	0	0	1.019	2.482	0.971	8.597	0	0.964	1.128	0	0	0	1.306	0	0	0	0	1.848	0.359	0	0	1.542	0	0	0	0	3.298	2.333	0	7.256	0	0	{'NRB'};
'6252-33-1'	CC1CCC(CC1)C(=C)C	RB	4.77	2.3282	0	0	0	0	0	35.7	2	0	0	1.395	3.101	1.185	9.882	0	0.963	1.133	0	0	0	1.246	1	0	0	0	2.236	0.011	0	0	1.74	2	0	0	0	3.376	1.733	0	7.741	0	0	{'RB'};
'2436-90-0'	CC(CCC=C(C)C)C=C	RB	4.372	3.3629	0	0	0	0	0	35.7	3	0	0	1.413	3.095	1.922	9.494	0	0.963	1.133	0	0	0	1.268	0	0	0	0	2.031	-0.022	0	0	3.412	0	0	0	0	3.294	1.9	0	7.754	0	0	{'RB'};
'79-00-5'	ClCC(Cl)Cl	NRB	4.17	2.8892	3	0	0	0	0	25	2	0	0	0	3.217	0.971	8.597	0	1.078	1.135	0	0	0	1.321	0	0	0	0	1.848	0.385	0	0	1.542	0	0	0	0	3.964	3.033	0	8.712	0	3	{'NRB'};
'563-47-3'	CC(=C)CCl	RB	4.17	2.9773	1	0	0	0	0	33.3	2	0	0	1.02	2.776	0.971	8.597	0	0.988	1.134	0	0	0	1.286	0	0	1	0	1.848	0.358	0	0	1.542	0	0	0	0	3.615	2.456	0	7.945	0	1	{'RB'};
'590-90-9'	CC(O)C(=O)C	RB	4.562	3.4629	0	0	0	0	0	28.6	2	2	0	-0.185	2.673	0.918	9.184	2	1.014	1.149	0	0	0	1.143	0	0	0	0	2	-0.242	0	9.894	1.521	0	0	0	1	3.393	3.333	0	7.452	0	0	{'RB'};
'116-09-6'	CC(=O)CO	RB	4.17	3.0839	0	0	0	0	0	27.3	2	2	0	-0.19	2.512	0.971	8.597	1	1.028	1.151	0	0	0	1.111	0	0	0	0	1.848	0.414	0	9.563	1.542	0	0	0	1	3.295	3.633	0	7.23	0	0	{'RB'};
'78-93-3'	CCC(=O)C	RB	4.17	2.9217	0	0	0	0	0	30.8	2	1	0	0.255	2.466	0.971	8.597	1	0.989	1.144	0	0	0	1.16	0	0	0	0	1.848	0.367	0	9.813	1.542	0	0	0	0	3.281	2.833	0	7.18	0	0	{'RB'};
'7424-54-6'	CCC(=O)CC(=O)CC	RB	4.523	3.5349	0	0	0	0	0	33.3	2	2	0	0.087	3.056	1.837	9.454	4	0.998	1.139	0	0	0	1.169	0	0	0	0	2.074	0.045	0	21.121	2.57	0	0	0	0	3.436	2.87	0	7.845	0	0	{'RB'};
'93-91-4'	CC(=O)CC(=O)c1ccccc1	RB	4.808	2.7592	0	0	0	0	1	45.5	1	2	0	-0.202	3.41	1.695	9.972	4	1.003	1.113	0	0	0	1.272	1	0	0	0	2.236	0.004	0	21.841	2.668	0	0	0	0	3.669	2.708	0	8.419	0	0	{'RB'};
'625-69-4'	CC(O)CC(C)O	RB	4.414	3.1123	0	0	0	0	0	26.3	2	2	0	0	2.756	1.379	9.222	2	0.998	1.153	0	0	0	1.118	0	0	0	0	2	0.132	0	0	2.133	0	0	0	2	3.158	2.881	0	7.205	0	0	{'RB'};
'924-42-5'	OCNC(=O)C=C	NRB	4.334	3.5692	0	0	0	0	0	28.6	0	2	1	-0.359	2.853	1.557	8.944	3	1.029	1.154	0	0	0	1.14	0	0	0	0	1.97	0.155	0	10.023	2.195	0	0	1	2	3.401	3.381	1	7.59	0	0	{'NRB'};
'3886-69-9'	CC(N)c1ccccc1	NRB	4.732	2.8823	0	0	2	0	1	40	1	0	2	0	3.08	1.187	9.642	0	0.976	1.129	0	0	0	1.261	1	0	0	0	2.194	-0.024	0	0	1.659	0	0	2	2	3.588	2.111	1	7.954	0	0	{'NRB'};
'13952-84-6'	CCC(C)N	RB	4.17	2.6098	0	0	0	0	0	25	2	0	1	0	2.373	0.971	8.597	0	0.97	1.161	0	0	0	1.13	0	0	0	0	1.848	0.324	0	0	1.542	0	0	2	2	2.994	2.167	1	6.645	0	0	{'RB'};
'6869-07-4'	CC(C)(NNC(C)(C)C#N)C#N	NRB	5.248	4.5364	0	1	0	2	0	30.8	4	0	10	0	3.364	1.792	10.573	0	0.993	1.157	1	0	0	1.239	0	0	0	0	2.247	-0.008	0	0	3.06	0	0	10	2	3.557	2.708	4	8.339	0	0	{'NRB'};
'1777-82-8'	OCc1ccc(Cl)cc1Cl	RB	4.845	3.2318	2	0	0	0	3	43.8	1	1	0	0	3.523	1.185	9.902	2	1.032	1.11	0	0	0	1.307	1	0	1	0	2.267	0.014	0	0	1.393	0	2	0	1	4.004	2.672	0	8.882	0	2	{'RB'};
'102-77-2'	C1CN(CCO1)Sc2nc3ccccc3s2	NRB	4.802	1.9701	2	0	5	0	2	39.3	0	1	2	0	3.862	0	10.433	0	1.004	1.112	0	0	0	1.332	4	0	0	0	2.392	0	0	0	3.053	0	0	5	0	4.346	1.948	2	9.31	0	0	{'NRB'};
'74-98-6'	CCC	RB	3	1.633	0	0	0	0	0	27.3	2	0	0	0	1.842	0.918	6.594	0	0.958	1.151	0	0	0	1.185	0	0	0	0	1.414	0.646	0	0	1.333	0	0	0	0	2.556	1.833	0	5.638	0	0	{'RB'};
'1333-16-0'	Oc1cccc(Cc2ccccc2O)c1	NRB	4.858	2.2974	0	0	0	0	4	48.1	0	2	0	0	3.633	0.648	10.32	5	0.998	1.108	0	0	0	1.282	2	0	0	0	2.299	0	0	0	2.949	0	2	0	2	3.72	2.411	0	8.656	0	0	{'NRB'};
'4237-44-9'	CC(c1ccccc1)c2ccccc2O	NRB	5.055	2.392	0	0	0	0	3	48.3	1	1	0	0	3.618	0.648	10.357	3	0.983	1.107	0	0	0	1.299	2	0	0	0	2.345	0	0	0	2.644	0	1	0	1	3.735	2.156	0	8.621	0	0	{'NRB'};
'90-43-7'	Oc1ccccc1c2ccccc2	RB	4.985	2.5678	0	0	0	0	3	52.2	0	1	0	0	3.499	0.569	10.158	3	0.989	1.099	0	0	0	1.304	2	0	0	0	2.327	0.001	0	0	2.096	0	1	0	1	3.769	2.231	0	8.538	0	0	{'RB'};
'708-06-5'	Oc1ccc2ccccc2c1C=O	RB	5.116	2.9721	0	0	0	0	4	52.4	0	2	0	0	3.532	0.985	10.31	5	1.009	1.099	0	0	0	1.304	3	0	0	0	2.401	0.001	0	10.681	1.274	0	1	0	1	3.923	2.59	0	8.674	0	0	{'RB'};
'92-70-6'	OC(=O)c1cc2ccccc2cc1O	NRB	5.073	2.8512	0	0	0	0	4	50	0	3	0	-1.117	3.608	1.02	10.428	7	1.023	1.104	0	0	0	1.268	3	0	0	0	2.399	-0.001	0	10.705	1.642	0	1	0	2	3.921	2.81	0	8.767	0	0	{'NRB'};
'700-13-0'	Cc1cc(O)c(C)c(C)c1O	NRB	5.119	3.5822	0	0	0	0	5	39.1	3	2	0	0	3.299	0.832	10.265	7	0.998	1.127	0	0	0	1.224	1	0	0	0	2.365	-0.008	0	0	0.952	0	2	0	2	3.842	2.576	0	8.374	0	0	{'NRB'};
'25640-71-5'	CC(c1ccccc1)c2cc(C(C)c3ccccc3)c(cc2O)C(C)c4ccccc4	NRB	5.252	1.8578	0	0	0	0	7	49.2	3	1	0	0	4.332	0.541	11.217	3	0.977	1.106	0	0	0	1.312	4	0	0	0	2.474	0	0	0	2.892	0	1	0	1	3.864	1.989	0	9.367	0	0	{'NRB'};
'5510-99-6'	CCC(C)c1cccc(C(C)CC)c1O	NRB	5.121	3.1368	0	0	0	0	3	37.8	4	1	0	0	3.542	1.564	10.411	4	0.974	1.129	0	0	0	1.247	1	0	0	0	2.373	-0.001	0	0	2.301	0	1	0	1	3.765	2.044	0	8.405	0	0	{'NRB'};
'1988-89-2'	CC(c1ccccc1)c2ccc(O)cc2	NRB	4.971	2.3039	0	0	0	0	3	48.3	1	1	0	0	3.618	0.648	10.338	2	0.983	1.107	0	0	0	1.296	2	0	0	0	2.322	0	0	0	2.758	0	1	0	1	3.712	2.156	0	8.619	0	0	{'NRB'};
'95-48-7'	Cc1ccccc1O	RB	4.732	3.2306	0	0	0	0	2	43.8	1	1	0	0	2.998	0.875	9.579	3	0.991	1.117	0	0	0	1.271	1	0	0	0	2.194	0.044	0	0	0.854	0	1	0	1	3.656	2.417	0	7.976	0	0	{'RB'};
'92-69-3'	Oc1ccc(cc1)c2ccccc2	NRB	4.863	2.4509	0	0	0	0	3	52.2	0	1	0	0	3.499	0.569	10.135	2	0.989	1.099	0	0	0	1.303	2	0	0	0	2.3	0.001	0	0	2.241	0	1	0	1	3.743	2.231	0	8.536	0	0	{'NRB'};
'39515-51-0'	O=Cc1cccc(Oc2ccccc2)c1	NRB	4.751	2.4488	0	0	0	0	3	52	0	2	0	0	3.648	0.781	10.2	6	1.003	1.1	0	0	0	1.294	2	0	0	0	2.275	0	0	10.556	3.052	0	2	0	0	3.715	2.367	0	8.671	0	0	{'NRB'};
'99-06-9'	OC(=O)c1cccc(O)c1	RB	4.796	3.2192	0	0	0	0	2	43.8	0	3	0	-1.032	3.261	1.185	9.882	6	1.04	1.117	0	0	0	1.207	1	0	0	0	2.243	0.015	0	10.242	1.686	0	1	0	2	3.718	3.2	0	8.3	0	0	{'RB'};
'36483-60-0'	Brc1ccc(Oc2cc(Br)c(Br)c(Br)c2Br)cc1Br	NRB	5.145	2.6892	6	0	0	0	8	52.2	0	1	0	0	5.261	0.749	10.805	4	1.049	1.058	0	0	0	1.511	2	1	0	0	2.404	0	1	0	3.189	0	8	0	0	6.969	2.175	0	13.369	0	6	{'NRB'};
'5306-98-9'	Cc1ccc(Cl)cc1O	NRB	4.807	3.317	1	0	0	0	3	43.8	1	1	0	0	3.297	0.881	9.833	3	1.012	1.113	0	0	0	1.298	1	0	1	0	2.246	-0.025	0	0	1.06	0	2	0	1	3.904	2.568	0	8.562	0	1	{'NRB'};
'88-18-6'	CC(C)(C)c1ccccc1O	NRB	5.366	3.1941	0	0	0	1	2	40	3	1	0	0	3.272	1.16	10.405	3	0.981	1.125	0	0	0	1.265	1	0	0	0	2.342	-0.007	0	0	1.661	0	1	0	1	3.725	2.235	0	8.247	0	0	{'NRB'};
'615-62-3'	Cc1ccc(O)cc1Cl	NRB	4.807	3.3166	1	0	0	0	3	43.8	1	1	0	0	3.297	0.881	9.833	2	1.012	1.113	0	0	0	1.294	1	0	1	0	2.246	-0.025	0	0	1.06	0	2	0	1	3.926	2.568	0	8.562	0	1	{'NRB'};
'579-75-9'	COc1ccccc1C(=O)O	RB	4.953	3.3673	0	0	0	0	2	42.1	0	3	0	-0.97	3.335	1.273	9.975	7	1.027	1.12	0	0	0	1.205	1	0	0	0	2.288	-0.008	0	10.501	1.602	0	1	0	1	3.743	2.864	0	8.344	0	0	{'RB'};
'91-01-0'	OC(c1ccccc1)c2ccccc2	RB	4.962	2.3207	0	0	0	0	2	50	0	1	0	0	3.558	0.544	10.193	4	0.986	1.104	0	0	0	1.292	2	0	0	0	2.307	-0.001	0	0	2.627	0	0	0	1	3.687	2.19	0	8.535	0	0	{'RB'};
'17540-75-9'	CCC(C)c1cc(c(O)c(c1)C(C)(C)C)C(C)(C)C	NRB	5.494	3.5966	0	0	0	2	4	36.7	8	1	0	0	3.766	1.378	11.12	4	0.971	1.131	0	0	0	1.257	1	0	0	0	2.475	0	0	0	1.774	0	1	0	1	3.861	2	0	8.725	0	0	{'NRB'};
'84-51-5'	CCc1ccc2C(=O)c3ccccc3C(=O)c2c1	NRB	5.319	2.286	0	0	0	0	5	53.3	1	2	0	-0.099	3.839	0.894	10.8	8	0.999	1.097	0	0	0	1.304	6	0	0	0	2.51	0	0	24.67	1.618	0	0	0	0	3.954	2.398	0	8.972	0	0	{'NRB'};
'128-37-0'	Cc1cc(c(O)c(c1)C(C)(C)C)C(C)(C)C	NRB	5.488	3.5413	0	0	0	2	4	37.5	7	1	0	0	3.611	1.125	11.011	4	0.973	1.13	0	0	0	1.266	1	0	0	0	2.458	0	0	0	1.942	0	1	0	1	3.853	2.073	0	8.63	0	0	{'NRB'};
'132-29-6'	O=P(Oc1ccccc1)(Oc2ccccc2)Oc3ccccc3c4ccccc4	NRB	5.346	1.9333	1	0	0	0	5	50	0	4	0	0	4.352	0.335	11.134	16	1.002	1.098	0	0	0	1.31	4	0	0	0	2.414	0	0	13.638	3.726	0	3	0	0	4.442	2.229	0	9.744	0	0	{'NRB'};
'98-54-4'	CC(C)(C)c1ccc(O)cc1	NRB	5.313	3.0388	0	0	0	1	2	40	3	1	0	0	3.272	1.16	10.388	2	0.981	1.125	0	0	0	1.265	1	0	0	0	2.311	-0.007	0	0	1.833	0	1	0	1	3.695	2.235	0	8.244	0	0	{'NRB'};
'509-34-2'	CCN(CC)c1ccc2c(Oc3cc(ccc3C24OC(=O)c5ccccc45)N(CC)CC)c1	NRB	5.772	1.8949	0	0	2	1	8	44.4	4	3	4	-0.301	4.4	1.179	11.542	14	0.993	1.118	0	0	0	1.266	9	0	0	0	2.662	0	0	13.015	2.215	1	4	8	0	4.016	2.068	2	9.456	1	0	{'NRB'};
'89-25-8'	CC1=NN(C(=O)C1)c2ccccc2	NRB	4.95	2.5658	0	1	3	0	1	43.5	1	1	5	0.914	3.498	0.7	10.271	2	1.003	1.125	0	0	0	1.277	2	0	0	0	2.377	0.001	0	11.396	2.113	0	1	8	0	3.755	2.346	2	8.548	0	0	{'NRB'};
'92296-04-3'	CC(Br)C(=O)NC1=C(C)N(C)N(C1=O)c2ccccc2	NRB	5.093	2.5206	1	1	7	0	1	38.9	2	2	7	0.543	4.301	1.385	10.843	4	1.01	1.129	1	0	0	1.274	2	1	0	0	2.494	0	1	24.24	2.989	0	1	12	1	6.874	2.446	3	11.632	0	1	{'NRB'};
'700-38-9'	Cc1ccc(c(O)c1)N(=O)=O	NRB	4.958	3.5562	0	0	1	0	3	38.9	1	3	2	0	3.375	1.16	10.099	6	1.041	1.132	0	1	0	1.226	1	0	0	0	2.303	-0.008	0	20.357	1.602	0	2	2	1	3.88	3.182	1	8.601	0	0	{'NRB'};
'16691-43-3'	Nc1n[nH]c(S)n1	NRB	4.414	3.5088	1	1	0	0	0	18.2	0	0	1	0	3.095	0.917	9.459	0	1.044	1.174	0	0	0	1.28	1	0	0	1	2.199	-0.087	0	0	1.101	0	0	2	3	3.883	2.722	4	8.369	0	0	{'NRB'};
'101-54-2'	Nc1ccc(Nc2ccccc2)cc1	NRB	4.709	2.2935	0	0	3	0	3	46.2	0	0	6	0	3.557	0.544	10.149	0	0.985	1.118	0	0	0	1.294	2	0	0	1	2.259	-0.001	0	0	2.952	0	3	6	3	3.684	2.107	2	8.564	0	0	{'NRB'};
'93-46-9'	N(c1ccc(Nc2ccc3ccccc3c2)cc1)c4ccc5ccccc5c4	NRB	4.941	1.4032	0	0	6	0	8	54.2	0	0	8	0	4.275	0	11.075	0	0.982	1.099	0	0	0	1.344	7	0	0	2	2.376	0	0	0	5.295	0	4	8	2	3.884	1.94	2	9.422	0	0	{'NRB'};
'1919-48-8'	O(c1ccccc1)c2nc(Oc3ccccc3)nc(Oc4ccccc4)n2	NRB	4.893	1.9562	0	0	12	0	3	50	0	3	9	0	4.239	0	10.88	12	1.014	1.11	0	0	0	1.276	4	0	0	0	2.358	0	0	0	2.984	0	3	0	0	3.845	2.204	3	9.311	0	0	{'NRB'};
'133-14-2'	Clc1ccc(C(=O)OOC(=O)c2ccc(Cl)cc2Cl)c(Cl)c1	NRB	5.005	2.3831	4	0	0	0	6	50	0	4	0	-1.889	4.31	0.714	10.849	10	1.072	1.096	0	0	0	1.305	2	0	1	0	2.345	0	0	23.541	4.811	0	4	0	0	4.04	2.854	0	9.71	0	4	{'NRB'};
'156-10-5'	O=Nc1ccc(Nc2ccccc2)cc1	NRB	4.722	2.2967	0	0	3	0	3	48	0	1	6	0	3.647	0.781	10.2	2	1.003	1.115	0	0	0	1.288	2	0	0	1	2.269	0	0	10.206	3.115	0	3	6	1	3.705	2.367	2	8.677	0	0	{'NRB'};
'1073-67-2'	Clc1ccc(C=C)cc1	NRB	4.607	3.0674	1	0	0	0	2	50	0	0	0	0	3.299	1.187	9.631	0	0.991	1.1	0	0	0	1.349	1	0	1	0	2.194	-0.025	0	0	1.544	0	1	0	0	3.873	2.272	0	8.534	0	1	{'NRB'};
'2039-85-2'	Clc1cccc(C=C)c1	NRB	4.642	3.1319	1	0	0	0	2	50	0	0	0	0	3.299	1.187	9.631	0	0.991	1.1	0	0	0	1.348	1	0	1	0	2.2	-0.025	0	0	1.487	0	1	0	0	3.88	2.272	0	8.534	0	1	{'NRB'};
'100-42-5'	C=Cc1ccccc1	RB	4.499	2.991	0	0	0	0	1	50	0	0	0	0	3	1.125	9.311	0	0.971	1.104	0	0	0	1.323	1	0	0	0	2.136	0.043	0	0	1.481	0	0	0	0	3.58	2.083	0	7.926	0	0	{'RB'};
'108-57-6'	C=Cc1cccc(C=C)c1	NRB	4.679	3.0867	0	0	0	0	2	50	0	0	0	0	3.219	1.261	9.715	0	0.971	1.104	0	0	0	1.331	1	0	0	0	2.222	0.013	0	0	1.695	0	0	0	0	3.667	2.133	0	8.186	0	0	{'NRB'};
'2039-87-4'	Clc1ccccc1C=C	NRB	4.783	3.214	1	0	0	0	2	50	0	0	0	0	3.299	1.187	9.668	0	0.991	1.1	0	0	0	1.35	1	0	1	0	2.222	-0.025	0	0	1.358	0	1	0	0	3.907	2.272	0	8.536	0	1	{'NRB'};
'108-86-1'	Brc1ccccc1	NRB	4.414	3.0874	1	0	0	0	1	50	0	0	0	0	3.733	0.802	9.183	0	0.99	1.091	0	0	0	1.413	1	1	0	0	2.101	-0.075	1	0	0.975	0	1	0	0	6.879	2.06	0	11.588	0	1	{'NRB'};
'87-82-1'	Brc1c(Br)c(Br)c(Br)c(Br)c1Br	NRB	5.236	3.8147	6	0	0	0	6	50	0	0	0	0	5.164	0.799	10.434	0	1.085	1.025	0	0	0	1.635	1	1	0	0	2.414	0.004	1	0	0.873	0	6	0	0	7.002	2.208	0	13.365	0	6	{'NRB'};
'999-97-3'	C[Si](C)(C)N[Si](C)(C)C	NRB	5.303	3.1668	2	0	0	0	0	21.4	0	0	0	0	3.22	1.224	10.445	0	0.95	1.132	0	0	0	1.504	0	0	0	0	2.236	0.032	0	0	2.129	0	0	6	1	4.161	1.765	1	8.95	0	0	{'NRB'};
'20306-75-6'	CNC(=O)CC(=O)C	RB	4.476	3.6059	0	0	1	0	0	29.4	1	2	1	-0.332	2.97	1.5	9.345	3	1.017	1.152	0	0	0	1.165	0	0	0	0	2.042	-0.085	0	20.443	2.34	0	0	1	1	3.443	3.167	1	7.831	0	0	{'RB'};
'79-16-3'	CNC(=O)C	RB	4.17	3.1925	0	0	0	0	0	25	1	1	0	0.005	2.488	0.971	8.597	1	1.007	1.163	0	0	0	1.126	0	0	0	0	1.848	0.399	0	9.701	1.542	0	0	1	1	3.307	3.033	1	7.233	0	0	{'RB'};
'625-50-3'	CCNC(=O)C	RB	4.214	3.1463	0	0	0	0	0	26.7	2	1	0	0.039	2.642	1.459	8.755	1	0.998	1.158	0	0	0	1.156	0	0	0	0	1.902	-0.235	0	9.933	2.052	0	0	2	1	3.314	2.778	1	7.328	0	0	{'RB'};
'505-54-4'	OC(=O)CCCCCCCCCCCCCCC(=O)O	RB	4.236	3.0132	0	0	0	0	0	32	0	4	0	-1.373	3.794	3.122	10.004	4	0.991	1.141	0	0	0	1.163	0	0	0	0	2	0	0	20.61	8.008	0	0	0	2	3.335	2.517	0	8.384	0	0	{'RB'};
'482-05-3'	OC(=O)C1CCCCC1C2CCCCC2C(=O)O	RB	5.182	2.1825	0	0	0	0	0	35	0	4	0	-1.455	3.747	1.066	10.643	8	1.001	1.135	0	0	0	1.168	2	0	0	0	2.416	0	0	22.673	2.459	4	0	0	2	3.558	2.593	0	8.519	0	0	{'RB'};
'124-07-2'	CCCCCCCC(=O)O	RB	4.236	2.8868	0	0	0	0	0	30.8	1	2	0	-0.67	3.106	2.246	9.214	2	0.989	1.144	0	0	0	1.157	0	0	0	0	1.97	-0.024	0	10.032	3.888	0	0	0	1	3.329	2.567	0	7.657	0	0	{'RB'};
'334-48-5'	CCCCCCCCCC(=O)O	RB	4.236	2.894	0	0	0	0	0	31.3	1	2	0	-0.663	3.271	2.522	9.383	2	0.984	1.143	0	0	0	1.168	0	0	0	0	1.98	-0.007	0	10.134	4.746	0	0	0	1	3.329	2.389	0	7.783	0	0	{'RB'};
'112-05-0'	CCCCCCCCC(=O)O	RB	4.236	2.889	0	0	0	0	0	31	1	2	0	-0.666	3.192	2.3	9.302	2	0.986	1.143	0	0	0	1.157	0	0	0	0	1.975	0.013	0	10.088	4.32	0	0	0	1	3.329	2.47	0	7.722	0	0	{'RB'};
'112-37-8'	CCCCCCCCCCC(=O)O	RB	4.236	2.9005	0	0	0	0	0	31.4	1	2	0	-0.661	3.345	2.565	9.458	2	0.982	1.142	0	0	0	1.171	0	0	0	0	1.983	0.004	0	10.173	5.169	0	0	0	1	3.329	2.321	0	7.84	0	0	{'RB'};
'693-57-2'	NCCCCCCCCCCCC(=O)O	RB	4.236	2.9225	0	0	1	0	0	30	1	2	1	-0.67	3.485	2.79	9.593	2	0.984	1.147	0	0	0	1.16	0	0	0	0	1.987	0.001	0	10.225	6.005	0	0	1	3	3.329	2.344	1	7.957	0	0	{'RB'};
'111-14-8'	CCCCCCC(=O)O	RB	4.235	2.8896	0	0	0	0	0	30.4	1	2	0	-0.675	3.012	1.975	9.118	2	0.993	1.145	0	0	0	1.152	0	0	0	0	1.962	0.043	0	9.962	3.449	0	0	0	1	3.329	2.685	0	7.588	0	0	{'RB'};
'111-29-5'	OCCCCCO	RB	3.802	2.5517	0	0	0	0	0	26.3	2	2	0	0	2.736	1.95	8.394	2	0.998	1.153	0	0	0	1.085	0	0	0	0	1.848	0.132	0	0	2.885	0	0	0	2	2.918	2.786	0	6.888	0	0	{'RB'};
'142-62-1'	CCCCCC(=O)O	RB	4.233	2.9014	0	0	0	0	0	30	1	2	0	-0.682	2.909	1.906	9.011	2	0.998	1.146	0	0	0	1.132	0	0	0	0	1.95	-0.077	0	9.874	2.999	0	0	0	1	3.328	2.833	0	7.514	0	0	{'RB'};
'109-52-4'	CCCCC(=O)O	RB	4.228	2.9295	0	0	0	0	0	29.4	1	2	0	-0.693	2.793	1.557	8.891	2	1.004	1.147	0	0	0	1.133	0	0	0	0	1.932	0.137	0	9.758	2.535	0	0	0	1	3.328	3.024	0	7.433	0	0	{'RB'};
'2305-26-2'	OC(=O)[C@@H]1CC=CC[C@@H]1C(=O)O	NRB	5.04	2.8606	0	0	0	0	0	36.4	0	4	0	-2.043	3.403	1.258	10.159	8	1.033	1.132	0	0	0	1.153	1	0	0	0	2.323	0.004	0	21.144	1.711	2	0	0	2	3.581	3.25	0	8.304	0	0	{'NRB'};
'88-98-2'	OC(=O)C1CC=CCC1C(=O)O	NRB	5.04	2.8606	0	0	0	0	0	36.4	0	4	0	-2.043	3.403	1.258	10.159	8	1.033	1.132	0	0	0	1.153	1	0	0	0	2.323	0.004	0	21.144	1.711	2	0	0	2	3.581	3.25	0	8.304	0	0	{'NRB'};
'111-46-6'	OCCOCCO	RB	3.802	2.8911	0	0	0	0	0	23.5	2	3	0	0	2.771	1.95	8.394	0	1.024	1.159	0	0	0	1.048	0	0	0	0	1.848	0.148	0	0	2.885	0	0	0	2	2.997	3.071	0	7.008	0	0	{'RB'};
'107-92-6'	CCCC(=O)O	RB	4.214	2.9868	0	0	0	0	0	28.6	1	2	0	-0.711	2.662	1.459	8.755	2	1.014	1.149	0	0	0	1.122	0	0	0	0	1.902	-0.241	0	9.599	2.052	0	0	0	1	3.326	3.278	0	7.346	0	0	{'RB'};
'4067-16-7'	NCCNCCNCCNCCNCCN	NRB	3.962	3.1106	0	0	8	0	0	22.7	2	0	0	0	3.525	3	9.452	0	0.985	1.172	0	0	0	1.12	0	0	0	0	1.966	-0.001	0	0	6.505	0	0	10	8	3.038	2.063	6	7.786	0	0	{'NRB'};
'373-44-4'	NCCCCCCCCN	RB	3.902	2.6773	0	0	2	0	0	26.7	2	0	2	0	3.038	2.322	8.881	0	0.972	1.158	0	0	0	1.145	0	0	0	0	1.919	-0.022	0	0	4.086	0	0	2	4	2.946	2	2	7.193	0	0	{'RB'};
'1477-55-0'	NCc1cccc(CN)c1	NRB	4.679	2.926	0	0	4	0	2	36.4	2	0	4	0	3.179	1.261	9.715	0	0.983	1.14	0	0	0	1.222	1	0	0	0	2.222	0.013	0	0	1.695	0	0	2	4	3.63	2.233	2	8.035	0	0	{'NRB'};
'7525-62-4'	CCc1cccc(C=C)c1	NRB	4.679	2.9754	0	0	0	0	2	45.5	1	0	0	0	3.188	1.261	9.715	0	0.968	1.113	0	0	0	1.306	1	0	0	0	2.222	0.013	0	0	1.695	0	0	0	0	3.648	1.983	0	8.104	0	0	{'NRB'};
'3454-07-7'	CCc1ccc(C=C)cc1	NRB	4.641	2.8954	0	0	0	0	2	45.5	1	0	0	0	3.188	1.261	9.714	0	0.968	1.113	0	0	0	1.311	1	0	0	0	2.214	0.013	0	0	1.783	0	0	0	0	3.643	1.983	0	8.104	0	0	{'NRB'};
'40529-66-6'	CCc1cccc(c1)c2ccccc2	RB	4.891	2.4203	0	0	0	0	3	50	1	0	0	0	3.542	0.816	10.187	0	0.971	1.104	0	0	0	1.321	2	0	0	0	2.314	-0.001	0	0	2.358	0	0	0	0	3.743	1.893	0	8.54	0	0	{'RB'};
'28575-17-9'	CCc1ccc(cc1)c2cccc(CC)c2	NRB	4.908	2.3407	0	0	0	0	4	47.1	2	0	0	0	3.656	1	10.375	0	0.969	1.11	0	0	0	1.311	2	0	0	0	2.334	0	0	0	2.698	0	0	0	0	3.763	1.854	0	8.64	0	0	{'NRB'};
'42343-17-9'	CCc1cccc(c1)c2cc(CC)cc(CC)c2	NRB	4.974	2.4775	0	0	0	0	5	45	3	0	0	0	3.758	1.093	10.534	0	0.968	1.114	0	0	0	1.3	2	0	0	0	2.37	0	0	0	2.634	0	0	0	0	3.795	1.824	0	8.732	0	0	{'NRB'};
'17639-93-9'	COC(=O)C(C)Cl	RB	4.629	3.8347	1	0	0	0	0	28.6	1	2	0	-0.387	3.059	1.379	9.312	3	1.037	1.145	0	0	0	1.173	0	0	0	0	2.053	0.148	0	10.157	1.776	0	0	0	0	3.747	3.087	0	8.219	0	1	{'RB'};
'96-34-4'	COC(=O)CCl	NRB	4.303	3.5394	1	0	0	0	0	27.3	1	2	0	-0.392	2.953	1.459	8.815	1	1.057	1.146	0	0	0	1.141	0	0	0	0	1.932	-0.262	0	9.826	1.745	0	0	0	0	3.647	3.296	0	8.091	0	1	{'NRB'};
'624-49-7'	COC(=O)\C=C\C(=O)OC	RB	4.446	4.1882	0	0	0	0	0	33.3	0	4	0	-1.157	3.221	1.922	9.523	6	1.047	1.139	0	0	0	1.136	0	0	0	0	2.061	-0.029	0	20.631	3.132	0	0	0	0	3.532	3.233	0	8.118	0	0	{'RB'};
'2549-51-1'	ClCC(=O)OC=C	RB	4.334	3.7919	1	0	0	0	0	33.3	1	2	0	-0.475	3.087	1.557	8.944	1	1.052	1.134	0	0	0	1.196	0	0	0	0	1.97	0.156	0	9.986	2.195	0	0	0	0	3.652	3.254	0	8.211	0	1	{'RB'};
'121-44-8'	CCN(CC)CC	NRB	4.414	3.286	0	0	0	0	0	27.3	3	0	0	0	2.69	1.449	8.995	0	0.968	1.155	0	0	0	1.146	0	0	0	0	2	0.117	0	0	1.496	0	0	3	0	3.116	1.786	1	6.994	0	0	{'NRB'};
'319-86-8'	Cl[C@@H]1[C@H](Cl)[C@@H](Cl)[C@H](Cl)[C@@H](Cl)[C@@H]1Cl	NRB	5.236	2.9421	6	0	0	0	0	33.3	0	0	0	0	4.006	0.799	10.434	0	1.069	1.12	0	0	0	1.347	1	0	1	0	2.414	0.004	0	0	0.873	0	0	0	0	4.085	2.722	0	9.504	0	6	{'NRB'};
'98-08-8'	FC(F)(F)c1ccccc1	NRB	5.31	3.1914	0	0	0	1	1	46.7	1	0	0	0	3.288	1.185	10.25	0	1.072	1.179	0	0	1	1.127	1	0	0	0	2.288	0.016	0	0	1.726	0	0	0	0	3.711	3.692	0	8.267	0	3	{'NRB'};
'100468-92-6'	ClCS(=O)(=O)Nc1cc(Cl)c(Cl)c(Cl)c1Oc2cccc(Cl)c2	NRB	5.273	2.8909	6	0	2	0	7	41.9	0	3	2	0	4.443	1.309	11.076	6	1.067	1.105	0	0	0	1.319	2	0	1	0	2.437	0	0	23.392	3.165	0	7	3	1	4.692	2.81	1	10.189	0	5	{'NRB'};
'117-80-6'	ClC1=C(Cl)C(=O)c2ccccc2C1=O	NRB	5.276	2.8189	2	0	0	0	2	55.6	0	2	0	-1.19	3.824	0.788	10.565	6	1.053	1.086	0	0	0	1.322	3	0	1	0	2.463	-0.001	0	23.092	1.098	0	0	0	0	4.127	2.873	0	9.208	0	2	{'NRB'};
'980-26-7'	Cc1ccc2Nc3cc4C(=O)c5cc(C)ccc5Nc4cc3C(=O)c2c1	NRB	5.306	1.7481	0	0	6	0	10	52.4	2	2	10	-0.048	4.211	0.596	11.279	8	1.001	1.103	0	0	0	1.311	15	0	0	2	2.546	0	0	25.93	2.383	0	4	8	2	3.986	2.269	2	9.387	0	0	{'NRB'};
'9014-90-8'	CCCCCCCCCc1ccc(OCCOCCOCCOCCOCCOCCOS(=O)(=O)O)cc1	NRB	5.098	2.0755	1	0	0	0	2	31.4	1	10	0	0	4.512	3.926	10.941	5	1.006	1.139	0	0	0	1.167	1	0	0	0	2.236	0	0	20.648	13.503	0	1	0	1	4.712	2.336	0	9.805	0	0	{'NRB'};
'30171-80-3'	Cc1cc(Br)c(Br)c(OCC2CO2)c1	NRB	5.002	2.3687	2	0	0	0	4	41.7	1	2	0	0	4.415	0.748	10.344	3	1.017	1.108	0	0	0	1.325	2	1	0	0	2.351	-0.001	1	0	2.747	0	3	0	0	6.928	2.107	0	12.283	0	2	{'NRB'};
'535-80-8'	OC(=O)c1cccc(Cl)c1	RB	4.796	3.2098	1	0	0	0	2	46.7	0	2	0	-0.956	3.413	1.185	9.882	4	1.042	1.107	0	0	0	1.268	1	0	1	0	2.243	0.015	0	10.295	1.686	0	1	0	1	3.896	3.011	0	8.669	0	1	{'RB'};
'88-67-5'	OC(=O)c1ccccc1I	NRB	4.923	3.2486	1	0	0	0	2	46.7	0	2	0	-0.87	4.45	1.185	9.911	4	1.025	1.092	0	0	0	1.432	1	0	0	0	2.267	0.014	0	10.417	1.563	0	1	0	1	10.695	2.812	0	14.221	0	1	{'NRB'};
'623-27-8'	O=Cc1ccc(C=O)cc1	RB	4.641	3.0529	0	0	0	0	2	50	0	2	0	0	3.262	1.261	9.714	4	1.019	1.104	0	0	0	1.275	1	0	0	0	2.214	0.015	0	20.236	1.783	0	0	0	0	3.675	2.933	0	8.266	0	0	{'RB'};
'120-46-7'	O=C(CC(=O)c1ccccc1)c2ccccc2	RB	4.888	2.0945	0	0	0	0	2	51.7	0	2	0	-0.279	3.769	0.604	10.396	6	0.998	1.1	0	0	0	1.298	2	0	0	0	2.288	0	0	23.615	3.756	0	0	0	0	3.717	2.48	0	8.814	0	0	{'RB'};
'100-97-0'	C1N2CN3CN(CN1C3)C2	NRB	5	2.1912	0	0	0	0	0	27.3	0	0	12	0	3.181	0	10.242	0	0.997	1.166	0	0	0	1.198	7	0	0	0	2.449	0.004	0	0	0.4	0	0	0	0	3.541	1.7	4	7.904	0	0	{'NRB'};
'7779-27-3'	CCN1CN(CC)CN(CC)C1	RB	4.814	2.7288	0	0	6	0	0	27.3	3	0	9	0	3.269	1.299	10.002	0	0.978	1.159	0	0	0	1.164	1	0	0	0	2.288	0.004	0	0	1.413	0	0	3	0	3.387	1.75	3	7.796	0	0	{'RB'};
'33329-35-0'	CN(C)CCCN(CCCN(C)C)CCCN(C)C	NRB	4.519	4.1593	0	0	0	0	0	27.3	0	0	6	0	3.69	2.431	10.229	0	0.974	1.157	0	0	0	1.189	0	0	0	0	2.136	0	0	0	3.448	0	0	6	0	3.223	1.763	4	8.191	0	0	{'NRB'};
'2840-28-0'	Nc1cc(ccc1Cl)C(=O)O	NRB	4.895	3.3035	1	0	2	0	3	41.2	0	2	2	-1.006	3.489	1.16	10.099	4	1.043	1.124	0	0	0	1.246	1	0	1	0	2.292	-0.008	0	10.366	1.696	0	2	2	3	3.937	3.071	1	8.749	0	1	{'NRB'};
'464-45-9'	CC1(C)[C@H]2CC[C@]1(C)[C@H](O)C2	RB	5.814	2.4328	0	0	0	2	0	34.5	3	1	0	0	3.227	0.845	10.926	4	0.975	1.136	0	0	0	1.223	3	0	0	0	2.62	0.003	0	0	0.811	1	0	0	1	3.693	1.97	0	8.05	0	0	{'RB'};
'2216-51-5'	CC(C)[C@@H]1CC[C@@H](C)C[C@H]1O	NRB	4.958	2.4699	0	0	0	0	0	32.3	3	1	0	0	3.186	1.16	10.099	3	0.973	1.141	0	0	0	1.202	1	0	0	0	2.303	-0.006	0	0	1.602	2	0	0	1	3.371	1.985	0	7.729	0	0	{'NRB'};
'103-65-1'	CCCc1ccccc1	RB	4.517	2.6149	0	0	0	0	1	42.9	1	0	0	0	3.061	1.409	9.391	0	0.967	1.119	0	0	0	1.292	1	0	0	0	2.149	-0.023	0	0	2.036	0	0	0	0	3.552	1.852	0	7.873	0	0	{'RB'};
'103-82-2'	OC(=O)Cc1ccccc1	RB	4.593	2.74	0	0	0	0	1	44.4	0	2	0	-0.786	3.233	1.461	9.665	2	1.011	1.116	0	0	0	1.245	1	0	0	0	2.175	0.014	0	10.169	2.298	0	0	0	1	3.59	2.783	0	8.192	0	0	{'RB'};
'103-90-2'	CC(=O)Nc1ccc(O)cc1	RB	4.658	2.9554	0	0	1	0	2	40	1	2	2	-0.115	3.324	1.455	9.9	3	1.015	1.129	0	0	0	1.227	1	0	0	0	2.22	-0.008	0	10.524	2.349	0	2	3	2	3.663	2.773	1	8.323	0	0	{'RB'};
'104-51-8'	CCCCc1ccccc1	NRB	4.521	2.4265	0	0	0	0	1	41.7	1	0	0	0	3.15	1.661	9.466	0	0.966	1.121	0	0	0	1.288	1	0	0	0	2.154	0.012	0	0	2.593	0	0	0	0	3.553	1.817	0	7.925	0	0	{'NRB'};
'106-44-5'	Cc1ccc(O)cc1	RB	4.562	3.1195	0	0	0	0	2	43.8	1	1	0	0	2.998	0.875	9.54	2	0.991	1.117	0	0	0	1.265	1	0	0	0	2.17	0.044	0	0	1.14	0	1	0	1	3.634	2.417	0	7.972	0	0	{'RB'};
'107-07-3'	OCCCl	RB	3.414	2.2291	1	0	0	0	0	22.2	2	1	0	0	2.617	1	7.408	0	1.034	1.155	0	0	0	1.123	0	0	0	0	1.618	-0.606	0	0	1.707	0	0	0	1	3.545	3.278	0	7.686	0	1	{'RB'};
'108-11-2'	CC(C)CC(C)O	RB	4.414	3.0308	0	0	0	0	0	28.6	3	1	0	0	2.72	1.379	9.222	1	0.977	1.148	0	0	0	1.178	0	0	0	0	2	0.12	0	0	2.133	0	0	0	1	3.134	2.31	0	7.141	0	0	{'RB'};
'108-21-4'	CC(C)OC(=O)C	RB	4.414	3.7075	0	0	0	0	0	29.4	3	2	0	-0.213	2.802	1.379	9.222	1	1.004	1.147	0	0	0	1.164	0	0	0	0	2	0.142	0	10.032	2.133	0	0	0	0	3.386	2.786	0	7.565	0	0	{'RB'};
'108-47-4'	Cc1ccnc(C)c1	RB	4.596	3.1935	0	0	1	0	0	41.2	2	0	1	0	2.984	0.875	9.54	0	0.979	1.127	0	0	0	1.301	1	0	0	0	2.175	0.043	0	0	1.069	0	0	3	0	3.649	2.042	1	7.98	0	0	{'RB'};
'108-73-6'	Oc1cc(O)cc(O)c1	RB	4.732	3.4059	0	0	0	0	3	40	0	3	0	0	3.149	0.881	9.803	6	1.042	1.125	0	0	0	1.189	1	0	0	0	2.236	-0.027	0	0	0.95	0	3	0	3	3.721	3.222	0	8.164	0	0	{'RB'};
'108-84-9'	CC(C)CC(C)OC(=O)C	RB	4.562	3.804	0	0	0	0	0	30.8	4	2	0	-0.187	3.12	1.761	9.689	2	0.989	1.144	0	0	0	1.191	0	0	0	0	2.101	-0.024	0	10.413	2.874	0	0	0	0	3.399	2.433	0	7.825	0	0	{'RB'};
'110-19-0'	CC(C)COC(=O)C	RB	4.343	3.4925	0	0	0	0	0	30	3	2	0	-0.196	2.917	1.5	9.309	3	0.998	1.146	0	0	0	1.156	0	0	0	0	2	-0.079	0	10.126	2.682	0	0	0	0	3.361	2.625	0	7.628	0	0	{'RB'};
'111-13-7'	CCCCCCC(=O)C	RB	4.235	2.8488	0	0	0	0	0	32	2	1	0	0.325	2.985	1.975	9.118	1	0.976	1.141	0	0	0	1.204	0	0	0	0	1.962	0.04	0	10.407	3.449	0	0	0	0	3.291	2.241	0	7.537	0	0	{'RB'};
'1114-71-2'	CCCCN(CC)C(=O)SCCC	RB	4.763	4.0079	1	0	2	0	0	29.4	3	1	2	0.248	3.469	2.258	9.766	3	0.981	1.141	0	0	0	1.231	0	0	0	0	2.172	0.004	0	11.528	3.205	0	0	2	0	3.827	2.115	1	8.421	0	0	{'RB'};
'1116-54-7'	OCCN(CCO)N=O	RB	4.461	3.7991	0	1	0	0	0	21.1	2	3	2	0	3.064	1.891	9.202	2	1.038	1.173	0	0	0	1.072	0	0	0	0	2.053	0.049	0	9.739	2.244	0	0	4	2	3.324	3.333	2	7.631	0	0	{'RB'};
'1134-23-2'	CCSC(=O)N(CC)C1CCCCC1	NRB	4.968	2.6545	1	0	2	0	0	31.4	2	1	3	0.28	3.554	1.965	10.113	3	0.981	1.137	0	0	0	1.225	1	0	0	0	2.291	0.001	0	11.762	2.566	0	0	3	0	3.836	2.024	1	8.518	0	0	{'NRB'};
'1135-24-6'	COc1cc(\C=C\C(=O)O)ccc1O	RB	4.868	3.1128	0	0	0	0	3	41.7	0	4	0	-1.017	3.57	1.733	10.201	6	1.03	1.121	0	0	0	1.199	1	0	0	0	2.293	0.001	0	10.227	2.922	0	2	0	2	3.748	2.94	0	8.581	0	0	{'RB'};
'118-61-6'	CCOC(=O)c1ccccc1O	RB	4.95	3.1303	0	0	0	0	2	40.9	1	3	0	-0.49	3.404	1.695	10.017	8	1.018	1.123	0	0	0	1.216	1	0	0	0	2.287	0.004	0	11.083	2.322	0	1	0	1	3.743	2.75	0	8.374	1	0	{'RB'};
'118-92-3'	Nc1ccccc1C(=O)O	RB	4.923	3.283	0	0	1	0	2	41.2	0	2	3	-0.988	3.249	1.185	9.911	4	1.024	1.127	0	0	0	1.219	1	0	0	0	2.267	0.015	0	10.342	1.563	0	1	2	3	3.736	3	1	8.29	0	0	{'RB'};
'120-32-1'	Oc1ccc(Cl)cc1Cc2ccccc2	RB	4.893	2.3173	1	0	0	0	4	50	0	1	0	0	3.74	0.648	10.32	3	0.998	1.102	0	0	0	1.318	2	0	1	0	2.312	0	0	0	2.866	0	2	0	1	3.908	2.285	0	8.928	0	1	{'RB'};
'120-47-8'	CCOC(=O)c1ccc(O)cc1	RB	4.811	2.9874	0	0	0	0	2	40.9	1	3	0	-0.363	3.404	1.695	9.991	7	1.018	1.123	0	0	0	1.215	1	0	0	0	2.256	0.004	0	11.052	2.45	0	1	0	1	3.713	2.75	0	8.372	1	0	{'RB'};
'121-34-6'	COc1cc(ccc1O)C(=O)O	RB	4.922	3.3888	0	0	0	0	3	40	0	4	0	-1.048	3.427	1.258	10.152	8	1.042	1.125	0	0	0	1.18	1	0	0	0	2.309	0.005	0	10.443	1.768	0	2	0	2	3.777	3.097	0	8.462	0	0	{'RB'};
'123-01-3'	CCCCCCCCCCCCc1ccccc1	RB	4.522	1.8161	0	0	0	0	1	37.5	1	0	0	0	3.674	3.012	9.918	0	0.964	1.13	0	0	0	1.255	1	0	0	0	2.158	0	0	0	6.622	0	0	0	0	3.553	1.676	0	8.269	0	0	{'RB'};
'123-51-3'	CC(C)CCO	RB	4.214	2.7112	0	0	0	0	0	27.8	3	1	0	0	2.567	1.459	8.755	1	0.979	1.15	0	0	0	1.157	0	0	0	0	1.902	-0.205	0	0	2.052	0	0	0	1	3.014	2.389	0	6.844	0	0	{'RB'};
'123-86-4'	CCCCOC(=O)C	RB	4.233	3.2003	0	0	0	0	0	30	2	2	0	-0.182	2.909	1.906	9.011	2	0.998	1.146	0	0	0	1.151	0	0	0	0	1.95	-0.079	0	10.096	2.999	0	0	0	0	3.347	2.583	0	7.543	0	0	{'RB'};
'124-48-1'	ClC(Br)Br	NRB	4	2.7362	3	0	0	0	0	20	1	0	0	0	4.131	0.811	8.318	0	1.11	1.092	0	0	0	1.589	0	1	0	0	1.732	-0.565	0	0	1	0	0	0	0	7.073	2.736	0	12.27	0	3	{'NRB'};
'133-90-4'	Nc1cc(Cl)cc(C(=O)O)c1Cl	NRB	5.071	3.5686	2	0	2	0	4	41.2	0	2	2	-1.144	3.683	1.124	10.277	4	1.062	1.121	0	0	0	1.269	1	0	1	0	2.353	0.004	0	10.528	1.513	0	3	2	3	4.053	3.13	1	9.064	0	2	{'NRB'};
'139-40-2'	CC(C)Nc1nc(Cl)nc(NC(C)C)n1	NRB	4.832	3.237	1	0	8	0	0	29	4	0	11	0	3.692	1.564	10.314	0	1.004	1.159	0	0	0	1.229	1	0	1	0	2.303	-0.001	0	0	2.657	0	0	4	2	3.952	2.252	5	8.821	0	1	{'NRB'};
'141-82-2'	OC(=O)CC(=O)O	RB	4.414	3.6229	0	0	0	0	0	27.3	0	4	0	-2.625	2.909	1.379	9.222	4	1.098	1.152	0	0	0	1.075	0	0	0	0	2	0.167	0	18.858	2.133	0	0	0	2	3.463	4.405	0	7.839	0	0	{'RB'};
'141-86-6'	Nc1cccc(N)n1	NRB	4.596	3.3537	0	0	2	0	0	33.3	0	0	5	0	3.01	0.875	9.54	0	1.005	1.155	0	0	0	1.224	1	0	0	0	2.175	0.047	0	0	1.069	0	0	4	4	3.667	2.542	3	8.012	0	0	{'NRB'};
'151-41-7'	CCCCCCCCCCCCOS(=O)(=O)O	RB	5.098	3.1958	1	0	0	0	0	27.9	1	4	0	0	3.745	2.911	10.229	4	0.997	1.143	0	0	0	1.165	0	0	0	0	2.121	0	0	20.45	6.651	0	0	0	1	4.712	2.525	0	9.444	0	0	{'RB'};
'1510-16-3'	CCCCCCCCCCCCS(=O)(=O)O	RB	5.098	3.0951	1	0	0	0	0	28.6	1	3	0	0	3.682	2.75	10.195	3	0.989	1.142	0	0	0	1.187	0	0	0	0	2.121	-0.001	0	20.845	6.218	0	0	0	1	4.692	2.464	0	9.407	0	0	{'RB'};
'15545-48-9'	CN(C)C(=O)Nc1ccc(C)c(Cl)c1	NRB	4.862	3.0493	1	0	3	0	3	37	1	1	5	-0.162	3.655	1.618	10.32	3	1.006	1.135	0	0	0	1.268	1	0	1	0	2.292	0.001	0	11.28	2.902	0	2	2	1	3.928	2.448	2	8.841	0	1	{'NRB'};
'16867-04-2'	OC1=CC=CNC1=O	NRB	4.732	3.0551	0	0	0	0	0	38.5	0	2	1	-0.694	3.038	0.875	9.579	3	1.04	1.134	0	0	0	1.205	1	0	0	0	2.194	0.048	0	10.313	0.854	0	0	2	2	3.628	3.104	1	8.003	0	0	{'NRB'};
'1689-84-5'	Oc1c(Br)cc(cc1Br)C#N	RB	4.981	3.4898	2	0	2	0	4	50	0	1	2	0	4.344	1.16	10.115	2	1.047	1.087	0	0	0	1.414	1	1	0	0	2.32	-0.008	1	0	1.386	0	3	1	1	6.893	2.788	1	12.281	0	2	{'RB'};
'1689-99-2'	CCCCCCCC(=O)Oc1c(Br)cc(cc1Br)C#N	RB	5.036	2.7173	2	0	2	0	4	40.5	1	2	2	-0.243	4.57	2.561	10.511	5	1.005	1.117	0	0	0	1.326	1	1	0	0	2.357	0	1	11.775	4.903	0	3	1	0	6.893	2.392	1	12.29	0	2	{'RB'};
'1746-01-6'	Clc1cc2Oc3cc(Cl)c(Cl)cc3Oc2cc1Cl	NRB	5.135	2.3958	4	0	0	0	8	54.5	0	2	0	0	4.166	0.714	10.834	8	1.067	1.084	0	0	0	1.339	6	0	1	0	2.467	0	0	0	1.842	0	8	0	0	4.118	2.488	0	9.627	0	4	{'NRB'};
'1886-81-3'	CCCCCCCCCCCCOS(=O)(=O)c1ccccc1	RB	5.372	2.1207	1	0	0	0	1	34.6	1	3	0	0	4.004	3.23	10.606	9	0.987	1.13	0	0	0	1.233	1	0	0	0	2.327	0	0	23.741	7.358	0	1	0	0	4.715	2.208	0	9.575	0	0	{'RB'};
'19044-88-3'	CCCN(CCC)c1c(cc(cc1[N+](=O)[O-])S(=O)(=O)N)[N+](=O)[O-]	NRB	5.386	4.1972	1	0	9	0	4	29.3	2	6	10	0	4.15	1.708	11.059	12	1.04	1.148	0	2	0	1.2	1	0	0	0	2.479	0	0	68.106	2.168	0	4	9	2	4.728	3.199	4	9.876	0	0	{'NRB'};
'1982-47-4'	CN(C)C(=O)Nc1ccc(Oc2ccc(Cl)cc2)cc1	NRB	4.788	2.2515	1	0	3	0	4	42.9	0	2	5	-0.17	3.994	1.329	10.632	7	1.01	1.122	0	0	0	1.273	2	0	1	0	2.297	0	0	11.491	4.181	0	4	2	1	3.88	2.372	2	9.146	0	1	{'NRB'};
'2008-58-4'	NC(=O)c1c(Cl)cccc1Cl	NRB	5.063	3.4832	2	0	2	0	3	43.8	0	1	2	-0.611	3.612	1.16	10.123	2	1.045	1.115	0	0	0	1.307	1	0	1	0	2.327	-0.008	0	10.696	1.458	0	2	1	2	4.051	2.899	1	9.001	0	2	{'NRB'};
'2032-59-9'	CNC(=O)Oc1ccc(N(C)C)c(C)c1	RB	4.972	3.2286	0	0	3	0	3	35.5	1	2	4	-0.452	3.594	1.697	10.363	5	1.001	1.139	0	0	0	1.22	1	0	0	0	2.327	-0.001	0	10.968	2.785	0	2	2	1	3.755	2.378	2	8.574	0	0	{'RB'};
'2051-62-9'	Clc1ccc(cc1)c2ccccc2	RB	4.863	2.4468	1	0	0	0	3	54.5	0	0	0	0	3.621	0.569	10.135	0	0.988	1.092	0	0	0	1.348	2	0	1	0	2.3	0.001	0	0	2.241	0	1	0	0	3.89	2.085	0	8.838	0	1	{'RB'};
'206-44-0'	c1ccc2c(c1)c3cccc4cccc2c34	NRB	5.157	2.5156	0	0	0	0	6	61.5	0	0	0	0	3.76	0	10.741	0	0.978	1.08	0	0	0	1.395	12	0	0	0	2.569	0	0	0	1.115	0	0	0	0	4.156	1.875	0	9.066	0	0	{'NRB'};
'207-08-9'	c1ccc2cc3c(cc2c1)c4cccc5cccc3c45	NRB	5.157	2.1796	0	0	0	0	8	62.5	0	0	0	0	3.985	0	11	0	0.978	1.078	0	0	0	1.403	18	0	0	0	2.592	0	0	0	1.633	0	0	0	0	4.187	1.867	0	9.309	0	0	{'NRB'};
'25265-71-8'	CCC(O)OC(O)CC	NRB	4.523	3.7658	0	0	0	0	0	26.1	2	3	0	0	3.01	1.837	9.454	6	1.007	1.154	0	0	0	1.06	0	0	0	0	2.074	0.046	0	0	2.57	0	0	0	2	3.258	2.796	0	7.466	0	0	{'NRB'};
'25339-17-7'	CC(C)CCCCCCCO	RB	4.236	2.8203	0	0	0	0	0	30.3	3	1	0	0	3.137	2.3	9.302	1	0.971	1.145	0	0	0	1.178	0	0	0	0	1.975	0.012	0	0	4.32	0	0	0	1	3.035	1.985	0	7.407	0	0	{'RB'};
'30560-19-1'	COP(=O)(NC(=O)C)SC	RB	5.264	4.5243	2	0	0	0	0	20	1	3	2	-0.348	3.457	1.485	10.167	5	1.028	1.142	0	0	0	1.244	0	0	0	0	2.236	-0.027	0	21.57	2.108	0	0	1	1	4.591	3.031	1	9.322	0	0	{'RB'};
'35693-99-3'	Clc1ccc(Cl)c(c1)c2cc(Cl)ccc2Cl	NRB	5.115	2.7426	4	0	0	0	6	54.5	0	0	0	0	4.066	0.75	10.569	0	1.032	1.084	0	0	0	1.383	2	0	1	0	2.398	0	0	0	2.231	0	4	0	0	4.087	2.403	0	9.537	0	4	{'NRB'};
'36355-01-8'	Brc1ccc(c(Br)c1Br)c2ccc(Br)c(Br)c2Br	NRB	5.223	2.7767	6	0	0	0	8	54.5	0	0	0	0	5.247	0.76	10.81	0	1.036	1.051	0	0	0	1.545	2	1	0	0	2.443	0	1	0	2.399	0	6	0	0	6.959	2.102	0	13.369	0	6	{'NRB'};
'367-12-4'	Oc1ccccc1F	NRB	4.732	3.3604	0	0	0	0	2	46.2	0	1	0	0	3.049	0.875	9.579	2	1.038	1.138	0	0	0	1.208	1	0	0	0	2.194	0.048	0	0	0.854	0	2	0	1	3.685	3.167	0	8.04	0	1	{'NRB'};
'3786-91-2'	OC(=O)C1CC(C(C1C(=O)O)C(=O)O)C(=O)O	NRB	5.199	3.3125	0	0	0	0	0	33.3	0	8	0	-6.193	3.778	1.243	10.727	16	1.075	1.139	0	0	0	1.125	1	0	0	0	2.496	0	0	43.367	1.45	4	0	0	4	3.711	3.853	0	8.777	0	0	{'NRB'};
'452-58-4'	Nc1cccnc1N	NRB	4.732	3.3843	0	0	2	0	0	33.3	0	0	4	0	3.01	0.875	9.579	0	1.005	1.155	0	0	0	1.222	1	0	0	0	2.194	0.046	0	0	0.854	0	1	5	4	3.678	2.542	3	8.013	0	0	{'NRB'};
'4684-94-0'	OC(=O)c1cccc(Cl)n1	NRB	4.796	3.3559	1	0	0	0	0	42.9	0	2	1	-1.067	3.421	1.185	9.882	2	1.061	1.121	0	0	0	1.248	1	0	1	0	2.243	0.015	0	10.232	1.686	0	0	3	1	3.916	3.111	1	8.691	0	1	{'NRB'};
'4726-14-1'	CCCN(CCC)c1c(cc(cc1[N+](=O)[O-])S(=O)(=O)C)[N+](=O)[O-]	NRB	5.386	4.1863	1	0	7	0	4	31	2	6	8	0	4.146	1.708	11.059	12	1.034	1.143	0	2	0	1.215	1	0	0	0	2.479	0	0	68.713	2.168	0	4	8	0	4.719	3.112	3	9.869	0	0	{'NRB'};
'499-80-9'	OC(=O)c1ccnc(c1)C(=O)O	RB	4.882	3.3172	0	0	1	0	0	41.2	0	4	1	-2.405	3.459	1.258	10.136	6	1.069	1.127	0	0	0	1.179	1	0	0	0	2.288	0.005	0	20.675	2.011	0	0	3	2	3.778	3.472	1	8.552	0	0	{'RB'};
'50-30-6'	OC(=O)c1c(Cl)cccc1Cl	NRB	5.063	3.5101	2	0	0	0	3	46.7	0	2	0	-1.111	3.62	1.16	10.123	4	1.064	1.103	0	0	0	1.295	1	0	1	0	2.327	-0.008	0	10.474	1.458	0	2	0	1	4.052	3.081	0	9.007	0	2	{'NRB'};
'50-79-3'	OC(=O)c1cc(Cl)ccc1Cl	NRB	4.965	3.411	2	0	0	0	3	46.7	0	2	0	-1.072	3.62	1.16	10.099	4	1.064	1.103	0	0	0	1.29	1	0	1	0	2.305	-0.008	0	10.431	1.553	0	2	0	1	4.016	3.081	0	9.006	0	2	{'NRB'};
'51338-27-3'	COC(=O)C(C)Oc1ccc(Oc2ccc(Cl)cc2Cl)cc1	RB	4.897	2.3341	2	0	0	0	5	44.4	1	4	0	-0.437	4.157	1.499	10.769	9	1.028	1.112	0	0	0	1.266	2	0	1	0	2.329	0	0	11.292	4.478	0	5	0	0	4.015	2.503	0	9.388	0	2	{'RB'};
'5234-68-4'	CC1=C(SCCO1)C(=O)Nc2ccccc2	RB	4.97	2.2668	1	0	3	0	1	41.4	1	2	3	1.299	3.767	0.625	10.368	3	1.005	1.115	0	0	0	1.275	2	0	0	0	2.313	0	0	11.908	3.309	0	1	3	1	3.92	2.281	1	8.916	0	0	{'RB'};
'527-20-8'	Nc1c(Cl)c(Cl)c(Cl)c(Cl)c1Cl	NRB	5.236	3.896	5	0	1	0	6	42.9	0	0	2	0	3.962	0.799	10.434	0	1.098	1.105	0	0	0	1.364	1	0	1	0	2.414	0.004	0	0	0.873	0	6	2	2	4.294	2.88	1	9.553	0	5	{'NRB'};
'533-58-4'	Oc1ccccc1I	NRB	4.732	3.2348	1	0	0	0	2	46.2	0	1	0	0	4.384	0.875	9.579	2	1.004	1.09	0	0	0	1.504	1	0	0	0	2.194	0.044	0	0	0.854	0	2	0	1	10.695	2.432	0	14.22	0	1	{'NRB'};
'540-38-5'	Oc1ccc(I)cc1	NRB	4.562	3.1234	1	0	0	0	2	46.2	0	1	0	0	4.384	0.875	9.54	2	1.004	1.09	0	0	0	1.502	1	0	0	0	2.17	0.044	0	0	1.14	0	2	0	1	10.695	2.432	0	14.22	0	1	{'NRB'};
'540-49-8'	BrC=CBr	NRB	3.414	2.8149	2	0	0	0	0	33.3	0	0	0	0	4.059	1	7.408	0	1.038	1.086	0	0	0	1.586	0	1	0	0	1.618	-0.564	0	0	1.707	0	0	0	0	6.923	2.375	0	12.258	0	2	{'NRB'};
'55-18-5'	CCN(CC)N=O	NRB	4.414	3.6834	0	1	0	0	0	23.5	2	1	2	0	2.791	1.449	8.995	2	1.004	1.169	0	0	0	1.127	0	0	0	0	2	0.139	0	9.643	1.496	0	0	4	0	3.311	2.714	2	7.407	0	0	{'NRB'};
'555-37-3'	CCCCN(C)C(=O)Nc1ccc(Cl)c(Cl)c1	NRB	4.871	2.8358	2	0	5	0	3	36.4	1	1	6	-0.142	3.902	2.202	10.42	3	1.007	1.134	0	0	0	1.269	1	0	1	0	2.297	0	0	11.753	3.881	0	3	3	1	4.051	2.405	2	9.127	0	2	{'NRB'};
'56-49-5'	Cc1ccc2cc3c(ccc4ccccc34)c5CCc1c25	NRB	5.343	2.0795	0	0	0	0	9	56.8	1	0	0	0	4.005	0.418	11.077	0	0.975	1.09	0	0	0	1.378	18	0	0	0	2.582	0	0	0	1.679	0	0	0	0	4.118	1.81	0	9.272	0	0	{'NRB'};
'56-84-8'	N[C@@H](CC(=O)O)C(=O)O	RB	4.691	3.8787	0	0	0	0	0	25	0	4	1	-2.498	3.125	1.436	9.666	4	1.066	1.161	0	0	0	1.078	0	0	0	0	2.117	0.052	0	19.617	2.428	0	0	2	4	3.483	4.019	1	8.015	0	0	{'RB'};
'57057-83-7'	COc1c(O)cc(Cl)c(Cl)c1Cl	NRB	5.141	3.7726	3	0	0	0	5	41.2	0	2	0	0	3.775	1.124	10.31	4	1.068	1.112	0	0	0	1.291	1	0	1	0	2.38	0.004	0	0	1.232	0	5	0	1	4.18	2.847	0	9.227	0	3	{'NRB'};
'57837-19-1'	COCC(=O)N(C(C)C(=O)OC)c1c(C)cccc1C	NRB	5.257	3.6473	0	0	3	0	3	36.6	3	4	4	-0.736	3.878	1.959	10.725	5	1.006	1.134	0	0	0	1.22	1	0	0	0	2.425	0	0	24.104	2.269	0	1	5	0	3.801	2.508	1	8.848	0	0	{'NRB'};
'59-67-6'	OC(=O)c1cccnc1	RB	4.732	3.1739	0	0	0	0	0	42.9	0	2	2	-0.942	3.162	1.187	9.642	4	1.037	1.125	0	0	0	1.215	1	0	0	0	2.194	-0.027	0	10.161	1.659	0	0	2	1	3.678	3.037	1	8.191	0	0	{'RB'};
'59756-60-4'	CN1C=C(C(=O)C(=C1)c2cccc(c2)C(F)(F)F)c3ccccc3	NRB	5.331	2.086	0	0	4	1	3	50	1	1	3	0.4	4.133	0.854	11.139	4	1.027	1.133	0	0	1	1.237	3	0	0	0	2.452	0	0	12.788	3.292	0	0	2	0	3.873	2.844	1	9.214	0	3	{'NRB'};
'6032-29-7'	CCCC(C)O	RB	4.214	2.7164	0	0	0	0	0	27.8	2	1	0	0	2.567	1.459	8.755	1	0.979	1.15	0	0	0	1.146	0	0	0	0	1.902	-0.206	0	0	2.052	0	0	0	1	3.044	2.389	0	6.861	0	0	{'RB'};
'62-75-9'	CN(C)N=O	NRB	4.17	3.4918	0	1	0	0	0	18.2	0	1	0	0	2.509	0.971	8.597	2	1.027	1.185	0	0	0	1.12	0	0	0	0	1.848	0.418	0	9.181	1.542	0	0	2	0	3.287	3.2	2	7.247	0	0	{'NRB'};
'621-64-7'	CCCN(CCC)N=O	NRB	4.461	3.6682	0	1	2	0	0	26.1	2	1	4	0	3.011	1.891	9.202	2	0.993	1.161	0	0	0	1.152	0	0	0	0	2.053	0.043	0	9.961	2.244	0	0	4	0	3.318	2.444	2	7.563	0	0	{'NRB'};
'621-82-9'	OC(=O)\C=C\c1ccccc1	RB	4.543	2.7781	0	0	0	0	1	47.4	0	2	0	-0.922	3.335	1.705	9.722	2	1.01	1.109	0	0	0	1.253	1	0	0	0	2.166	-0.008	0	10.086	2.905	0	0	0	1	3.615	2.758	0	8.319	0	0	{'RB'};
'626-43-7'	Nc1cc(Cl)cc(Cl)c1	NRB	4.732	3.3432	2	0	1	0	3	42.9	0	0	2	0	3.453	0.881	9.803	0	1.029	1.117	0	0	0	1.342	1	0	1	0	2.236	-0.025	0	0	0.95	0	3	2	2	3.996	2.58	1	8.861	0	2	{'NRB'};
'63-91-2'	N[C@@H](Cc1ccccc1)C(=O)O	RB	4.739	2.6454	0	0	2	0	1	39.1	0	2	1	-0.959	3.394	1.695	9.972	2	1.008	1.13	0	0	0	1.218	1	0	0	0	2.212	0.004	0	10.379	2.815	0	0	2	3	3.585	2.764	1	8.319	0	0	{'RB'};
'693-54-9'	CCCCCCCCC(=O)C	RB	4.236	2.8627	0	0	0	0	0	32.3	2	1	0	0.334	3.169	2.3	9.302	1	0.973	1.141	0	0	0	1.2	0	0	0	0	1.975	0.012	0	10.533	4.32	0	0	0	0	3.292	2.106	0	7.678	0	0	{'RB'};
'74-89-5'	CN	RB	2	1.077	0	0	0	0	0	14.3	1	0	0	0	1.486	0	4.174	0	0.981	1.19	0	0	0	0.964	0	0	0	0	1	-0.973	0	0	1	0	0	0	2	2.186	3	1	4.703	0	0	{'RB'};
'7400-08-0'	OC(=O)\C=C\c1ccc(O)cc1	RB	4.628	2.8548	0	0	0	0	2	45	0	3	0	-0.983	3.427	1.695	9.945	4	1.026	1.114	0	0	0	1.224	1	0	0	0	2.213	0.004	0	10.103	2.95	0	1	0	2	3.673	3	0	8.439	0	0	{'RB'};
'75-27-4'	ClC(Cl)Br	NRB	4	2.7994	3	0	0	0	0	20	1	0	0	0	3.752	0.811	8.318	0	1.129	1.112	0	0	0	1.484	0	1	0	0	1.732	-0.601	0	0	1	0	0	0	0	6.883	3.076	0	11.605	0	3	{'NRB'};
'75-34-3'	CC(Cl)Cl	NRB	4	2.6593	2	0	0	0	0	25	2	0	0	0	2.898	0.811	8.318	0	1.037	1.142	0	0	0	1.327	0	0	0	0	1.732	-0.575	0	0	1	0	0	0	0	3.919	2.889	0	8.366	0	2	{'NRB'};
'75-85-4'	CCC(C)(C)O	NRB	5.086	3.3016	0	0	0	1	0	27.8	3	1	0	0	2.579	0.918	9.771	1	0.979	1.15	0	0	0	1.126	0	0	0	0	2.074	-0.206	0	0	1.372	0	0	0	1	3.27	2.458	0	7.162	0	0	{'NRB'};
'7781-98-8'	CCOC(=O)c1cccc(O)c1	RB	4.833	3.0519	0	0	0	0	2	40.9	1	3	0	-0.409	3.404	1.695	9.991	7	1.018	1.123	0	0	0	1.215	1	0	0	0	2.263	0.004	0	11.064	2.414	0	1	0	1	3.72	2.75	0	8.372	1	0	{'RB'};
'78-48-8'	CCCCSP(=O)(SCCCC)SCCCC	RB	5.262	4.0668	4	0	0	0	0	27.3	3	1	0	0	3.938	2.498	10.298	3	0.975	1.125	0	0	0	1.329	0	0	0	0	2.255	0	0	12.727	2.904	0	0	0	0	4.834	1.93	0	9.697	0	0	{'RB'};
'78-94-4'	CC(=O)C=C	NRB	4.17	3.2983	0	0	0	0	0	36.4	1	1	0	0.019	2.527	0.971	8.597	1	0.998	1.132	0	0	0	1.239	0	0	0	0	1.848	0.398	0	9.694	1.542	0	0	0	0	3.363	3.133	0	7.376	0	0	{'NRB'};
'81-04-9'	OS(=O)(=O)c1cccc2c(cccc12)S(=O)(=O)O	NRB	5.474	3.1835	2	0	0	0	4	38.5	0	6	0	0	4.045	1.112	11.095	12	1.064	1.106	0	0	0	1.265	3	0	0	0	2.489	0	0	44.606	2.066	0	2	0	2	4.767	3.361	0	10.185	0	0	{'NRB'};
'82-49-5'	OS(=O)(=O)c1cccc2C(=O)c3ccccc3C(=O)c12	NRB	5.486	2.4769	1	0	0	0	5	50	0	5	0	-1.01	4.058	0.932	11.11	14	1.045	1.094	0	0	0	1.278	6	0	0	0	2.545	0	0	47.419	1.787	0	1	0	1	4.741	3.029	0	9.821	0	0	{'NRB'};
'85-70-1'	CCCCOC(=O)COC(=O)c1ccccc1C(=O)OCCCC	RB	5.073	2.9169	0	0	0	0	2	37.5	2	6	0	-1.952	4.054	2.729	10.621	13	1.012	1.13	0	0	0	1.19	1	0	0	0	2.353	0	0	35.588	5.327	0	0	0	0	3.796	2.597	0	8.943	2	0	{'RB'};
'88-21-1'	Nc1ccccc1S(=O)(=O)O	NRB	5.366	3.6325	1	0	1	0	2	33.3	0	3	2	0	3.501	1.16	10.405	6	1.045	1.127	0	0	0	1.23	1	0	0	0	2.342	-0.008	0	21.059	1.661	0	2	2	3	4.739	3.295	1	9.511	0	0	{'NRB'};
'886-50-0'	CCNc1nc(NC(C)(C)C)nc(SC)n1	NRB	5.147	3.3247	1	0	8	1	0	28.6	4	0	13	0	3.719	1.602	10.592	0	0.993	1.152	0	0	0	1.236	1	0	0	0	2.329	0	0	0	2.528	0	0	4	2	3.941	2.099	5	8.864	0	0	{'NRB'};
'89-00-9'	OC(=O)c1cccnc1C(=O)O	RB	5.04	3.4948	0	0	0	0	0	41.2	0	4	2	-2.631	3.459	1.258	10.159	6	1.069	1.127	0	0	0	1.18	1	0	0	0	2.323	0.005	0	20.823	1.711	0	0	3	2	3.808	3.472	1	8.553	0	0	{'RB'};
'96-22-0'	CCC(=O)CC	RB	4.303	3.0448	0	0	0	0	0	31.3	2	1	0	0.343	2.623	1.459	8.815	2	0.984	1.143	0	0	0	1.151	0	0	0	0	1.932	-0.218	0	10.181	1.745	0	0	0	0	3.299	2.611	0	7.257	0	0	{'RB'};
'98-98-6'	OC(=O)c1ccccn1	RB	4.732	3.2092	0	0	0	0	0	42.9	0	2	1	-0.99	3.162	1.187	9.642	2	1.037	1.125	0	0	0	1.215	1	0	0	0	2.194	-0.027	0	10.138	1.659	0	0	3	1	3.685	3.037	1	8.194	0	0	{'RB'};
'99-30-9'	Nc1c(Cl)cc(cc1Cl)[N+](=O)[O-]	NRB	5.021	3.697	2	0	2	0	4	37.5	0	2	4	0	3.708	1.124	10.277	4	1.08	1.133	0	1	0	1.271	1	0	1	0	2.343	0.005	0	20.528	1.623	0	4	4	2	4.079	3.241	2	9.17	0	2	{'NRB'};
'99-34-3'	OC(=O)c1cc(cc(c1)N(=O)=O)N(=O)=O	NRB	5	3.8212	0	0	4	0	3	36.8	0	6	4	-1.457	3.731	1.254	10.466	12	1.108	1.14	0	2	0	1.177	1	0	0	0	2.358	-0.001	0	51.868	1.609	0	2	4	1	3.945	3.844	2	9.054	0	0	{'NRB'};
'99-50-3'	OC(=O)c1ccc(O)c(O)c1	RB	4.895	3.3371	0	0	0	0	3	41.2	0	4	0	-1.139	3.36	1.16	10.099	8	1.056	1.123	0	0	0	1.179	1	0	0	0	2.292	-0.008	0	10.272	1.696	0	2	0	3	3.776	3.424	0	8.425	0	0	{'RB'};
'99-93-4'	CC(=O)c1ccc(O)cc1	RB	4.77	3.0868	0	0	0	0	2	44.4	1	2	0	0.014	3.239	1.185	9.882	4	1.011	1.116	0	0	0	1.253	1	0	0	0	2.236	0.014	0	10.675	1.74	0	1	0	1	3.704	2.8	0	8.275	0	0	{'RB'};
57-63-6	CC34CCC1C(CCc2cc(O)ccc12)C3CCC4(O)C#C	NRB	5.845	1.7363	0	0	0	2	3	43.5	1	2	0	0	3.979	0.853	11.37	7	0.984	1.117	0	0	0	1.275	10	0	0	0	2.622	0	0	0	1.949	4	1	0	2	3.794	2.136	0	8.952	0	0	{'NRB'};
1004-03-1	Fc1c[nH]c(=O)[nH]c1=O	NRB	4.807	3.1728	0	0	0	0	0	33.3	0	2	2	-2.699	3.193	0.881	9.833	4	1.105	1.181	0	0	0	1.126	1	0	0	0	2.246	-0.029	0	20.354	1.06	0	0	2	2	3.678	3.778	2	8.212	0	1	{'NRB'};
10435-55-9	c1cc(OCC)cc(O)c1C(O)=O	RB	4.967	3.2547	0	0	0	0	3	39.1	1	4	0	-1.152	3.49	1.508	10.188	9	1.032	1.127	0	0	0	1.187	1	0	0	0	2.318	-0.002	0	10.49	2.155	0	2	0	2	3.785	2.974	0	8.49	0	0	{'RB'};
50-48-6	CN(C)CCC=C1c2ccccc2CCc2ccccc12	NRB	5.145	2.094	0	0	1	0	4	45.5	0	0	1	1.417	3.926	1.369	10.757	0	0.973	1.115	0	0	0	1.313	6	0	0	0	2.448	0	0	0	2.827	0	0	1	0	3.833	1.825	1	8.908	0	0	{'NRB'};
-	c1cccc(C(N)CONC2C3N(C2=O)C(C(O)=O)C(C)(C)S3)c1	NRB	5.475	1.738	1	0	5	1	1	35.6	2	4	5	-1.229	4.137	0.882	11.23	7	1.014	1.133	0	0	0	1.229	4	0	0	0	2.627	0	0	23.711	4.912	1	0	8	4	4.029	2.538	3	9.255	0	0	{'NRB'};
-	C1(O)C(O)C(O)C(OP(=O)(NCCCl)NCCCl)OC1CO	RB	5.319	3.2398	3	0	4	0	0	23.3	3	7	4	0	4.168	2.155	10.928	14	1.043	1.154	0	0	0	1.14	1	0	0	0	2.425	0	0	12.568	3.286	0	0	2	6	4.396	3.009	2	9.56	0	2	{'RB'};
-	C1(O)C(O)OC(OP(=O)(NCCCl)NCCCl)C(O)C1O	NRB	5.317	3.1922	3	0	4	0	0	22.5	2	7	4	0	4.137	2.125	10.904	14	1.049	1.156	0	0	0	1.133	1	0	0	0	2.417	0	0	12.461	3.23	0	0	2	6	4.396	3.081	2	9.553	0	2	{'NRB'};
58-08-2	CN1C(=O)N(C)c2ncn(C)c2C1(=O)	RB	5.297	2.9587	0	0	6	0	0	33.3	0	2	9	-0.677	3.591	0.802	10.655	7	1.03	1.152	0	0	0	1.22	3	0	0	1	2.505	-0.001	0	23.161	1.097	0	0	5	0	3.948	2.69	4	8.762	0	0	{'RB'};
66309-69-1	CN(C)CCn1nnnc1SCC2=C(N4C(SC2)C(NC(=O)Cc3csc(N)n3)C4=O)C(O)=O	NRB	5.44	1.5282	3	3	14	0	0	31.6	0	4	11	-1.415	4.567	1.159	11.383	6	1.029	1.14	0	0	0	1.257	5	0	0	1	2.573	0	0	37.217	5.543	0	0	13	4	4.155	2.544	9	9.902	0	0	{'NRB'};
-	Clc1ccc(NC(=N)NC(=N)CCCCCCNC(=N)NC(=N)c2ccc(Cl)cc2)cc1	NRB	4.839	1.6038	2	0	18	0	4	36.7	0	0	19	0.571	4.458	0.609	10.986	0	1.003	1.141	0	0	0	1.261	2	0	1	0	2.273	0	0	0	9.958	0	3	7	8	3.89	2.392	8	9.584	0	2	{'NRB'};
85721-33-1	OC(=O)c4cn(C1CC1)c3cc(N2CCNCC2)c(F)cc3c4=O	NRB	5.306	1.9429	0	0	3	0	4	40.5	0	3	6	-2.202	4.105	0.813	11.094	8	1.021	1.138	0	0	0	1.19	5	0	0	0	2.541	0	0	23.758	2.378	0	3	11	2	3.938	2.604	3	9.164	0	1	{'NRB'};
637-07-0	c1c(Cl)ccc(OC(C)(C)C(OCC)=O)c1	NRB	5.369	3.1175	1	0	0	1	2	38.7	3	3	0	-0.384	3.767	2.024	10.629	7	1.012	1.126	0	0	0	1.241	1	0	1	0	2.331	0	0	11.563	3.299	0	2	0	0	3.879	2.491	0	8.897	0	1	{'NRB'};
882-09-7	c1c(Cl)ccc(OC(C)(C)C(O)=O)c1	NRB	5.351	3.1603	1	0	0	1	2	40	2	3	0	-1.007	3.669	1.618	10.573	6	1.024	1.123	0	0	0	1.239	1	0	1	0	2.315	0.001	0	10.741	2.852	0	2	0	1	3.879	2.776	0	8.856	0	1	{'NRB'};
76-57-3	COc1ccc2CC5C3C=CC(O)C4Oc1c2C34CCN5C	NRB	5.8	1.9209	0	0	4	1	4	41.9	0	3	3	0	3.996	0.797	11.351	9	0.998	1.123	0	0	0	1.252	24	0	0	0	2.708	0	0	0	1.11	1	2	3	1	3.95	2.034	1	8.985	0	0	{'NRB'};
50-18-0	P1(=O)(N(CCCl)CCCl)NCCCO1	NRB	5.433	2.8905	3	0	3	0	0	24.1	2	2	5	0	3.81	1.822	10.433	7	1.019	1.15	0	0	0	1.228	1	0	0	0	2.368	0.001	0	12.189	2.101	0	0	3	1	4.422	2.466	2	9.401	0	2	{'NRB'};
147-94-4	Nc2ccn(C1OC(CO)C(O)C1O)c(=O)n2	NRB	5.1	2.4595	0	0	2	0	0	30	1	5	7	-0.641	3.751	1	10.702	9	1.045	1.154	0	0	0	1.137	2	0	0	0	2.458	0	0	11.511	2.377	0	0	4	5	3.732	3.039	3	8.654	0	0	{'NRB'};
469-62-5	c1ccccc1CC(c2ccccc2)(C(C)CN(C)C)OC(=O)CC	NRB	5.617	2.6599	0	0	2	1	2	40.7	2	2	2	-0.162	4.084	1.525	11.028	8	0.984	1.125	0	0	0	1.258	2	0	0	0	2.473	0	0	12.345	2.26	0	0	1	0	3.73	2.103	1	9.003	0	0	{'NRB'};
115956-12-2	O=C2CN1C3CC(CC1CC2C3)OC(=O)c4c[nH]c5ccccc45	NRB	5.217	1.4423	0	0	1	0	2	43.2	0	3	5	0.158	4.107	0.49	11.149	9	1.003	1.122	0	0	0	1.274	10	0	0	1	2.52	0	0	24.505	4.01	1	0	8	1	3.954	2.215	2	9.167	1	0	{'NRB'};
299-42-3	CNC(C)C(O)c1ccccc1	NRB	4.924	2.8025	0	0	2	0	1	37	1	1	1	0	3.349	1.695	10.016	3	0.986	1.134	0	0	0	1.221	1	0	0	0	2.264	0.004	0	0	2.411	0	0	2	2	3.608	2.236	1	8.167	0	0	{'NRB'};
114-07-8	CCC1OC(=O)C(C)C(OC2CC(C)(OC)C(O)C(C)O2)C(C)C(OC2OC(C)CC(N(C)C)C2O)C(C)(O)CC(C)C(=O)C(C)C(O)C1(C)O	NRB	5.542	2.4302	0	0	1	3	0	31.4	10	13	2	-1.172	4.768	0.881	12.041	42	1.004	1.143	0	0	0	1.156	3	0	0	0	2.487	0	0	27.876	3.306	7	0	2	5	3.672	2.472	1	9.566	0	0	{'NRB'};
83799-24-0	CC(C)(C(O)=O)c1ccc(cc1)C(O)CCCN2CCC(CC2)C(O)(c3ccccc3)c4ccccc4	NRB	5.666	1.3465	0	0	2	2	4	42.1	2	4	2	-0.865	4.489	0.848	11.578	15	0.989	1.121	0	0	0	1.244	4	0	0	0	2.496	0	0	11.484	7.079	1	0	3	3	3.783	2.243	1	9.438	0	0	{'NRB'};
122111-03-9	Nc2ccn(C1OC(CO)C(O)C1(F)F)c(=O)n2	NRB	5.527	2.5808	0	0	2	1	0	31	1	4	7	-1.137	3.834	0.992	10.98	8	1.071	1.175	0	0	0	1.11	2	0	0	0	2.524	0	0	11.431	2.317	0	0	4	4	3.776	3.421	3	8.78	0	2	{'NRB'};
141505-32-0	CC(C)Cc1ccc(C(C)C(=O)O)cc1	NRB	4.921	2.7908	0	0	0	0	2	39.4	3	2	0	-0.772	3.579	1.564	10.35	4	0.988	1.126	0	0	0	1.245	1	0	0	0	2.298	-0.001	0	10.762	2.928	0	0	0	1	3.685	2.411	0	8.503	0	0	{'NRB'};
36341-88-5	P1(=O)(NCCCl)N(CCCl)CCCO1	NRB	5.435	2.8402	3	0	3	0	0	24.1	2	2	5	0	3.81	1.822	10.433	7	1.019	1.15	0	0	0	1.229	1	0	0	0	2.377	0.001	0	12.189	2.369	0	0	3	1	4.422	2.466	2	9.401	0	2	{'NRB'};
66108-95-0	c1(N(C(=O)C)CC(O)CO)c(I)c(C(=O)NCC(O)CO)c(I)c(C(=O)NCC(O)CO)c1I	NRB	5.409	3.989	3	0	7	0	6	31.7	4	9	9	-1.891	5.568	2.211	11.298	11	1.032	1.132	0	0	0	1.32	1	0	0	0	2.524	0	0	38.487	3.089	0	4	8	8	10.702	2.952	3	15.32	0	3	{'NRB'};
73334-07-3	c1(I)c(NC(=O)COC)c(I)c(C(=O)NCC(O)CO)c(I)c1C(=O)N(C)CC(O)CO	NRB	5.379	3.8343	3	0	8	0	6	32.1	2	8	8	-1.638	5.549	2.218	11.225	10	1.031	1.131	0	0	0	1.346	1	0	0	0	2.508	0	0	38.252	3.402	0	4	7	6	10.702	2.845	3	15.319	0	3	{'NRB'};
79770-24-4	CN(C(=O)CC(=O)N(C)c1c(I)c(C(=O)NC(CO)C(O)CO)c(I)c(C(=O)NC(CO)C(O)CO)c1I)c2c(I)c(C(=O)NC(CO)C(O)CO)c(I)c(C(=O)NC(CO)C(O)CO)c2I	NRB	5.412	3.071	6	0	14	0	12	32.2	8	18	18	-5.891	6.258	1.958	12.06	30	1.036	1.131	0	0	0	1.325	2	0	0	0	2.531	0	0	83.992	7.873	0	8	18	16	10.706	2.968	6	16.013	0	6	{'NRB'};
57-53-4	NC(=O)OCC(C)(CCC)COC(=O)N	NRB	5.266	4.7106	0	0	2	1	0	27.3	2	4	2	-1.673	3.561	2.106	10.42	8	1.018	1.156	0	0	0	1.118	0	0	0	0	2.264	0.001	0	20.912	3.038	0	0	0	4	3.463	2.906	2	8.363	0	0	{'NRB'};
119478-56-7	CC(O)C2C1C(C)C(=C(N1C2=O)C(O)=O)SC3CNC(C3)C(=O)N(C)C	NRB	5.432	1.8783	1	0	7	0	0	33.3	2	5	3	-0.727	4.204	1.251	11.287	10	1.014	1.138	0	0	0	1.228	4	0	0	0	2.642	0	0	36.249	3.796	2	0	8	3	4.014	2.641	3	9.313	0	0	{'NRB'};
657-24-9	CN(C)C(=N)NC(N)=N	NRB	4.691	4.2081	0	0	0	0	0	20	0	0	8	-0.101	3.073	1.436	9.666	0	1.008	1.187	0	0	0	1.147	0	0	0	0	2.117	0.049	0	0	2.428	0	0	0	5	3.496	2.87	5	7.947	0	0	{'NRB'};
133073-73-1	CN(Cc2cnc1nc(N)nc(N)c1n2)c3ccc(cc3)C(=O)NC(CCC(O)=O)C(O)=O	NRB	5.084	1.801	0	0	12	0	2	36.4	0	5	16	-3.054	4.428	1.658	11.266	7	1.03	1.144	0	0	0	1.206	4	0	0	0	2.417	0	0	34.311	6.278	0	1	15	7	3.981	2.788	8	9.526	0	0	{'NRB'};
133161-54-3	CC(N)(Cc1ccc(O)c(O)c1)C(O)=O	NRB	5.353	3.0041	0	0	2	1	3	35.7	1	4	1	-1.116	3.621	1.571	10.687	8	1.025	1.137	0	0	0	1.181	1	0	0	0	2.34	-0.001	0	10.74	2.882	0	2	3	5	3.744	3.094	1	8.635	0	0	{'NRB'};
73334-05-1	Cc1ncc(N(=O)=O)n1CCO	NRB	4.993	3.5477	0	0	3	0	0	28.6	2	3	3	0	3.447	1.557	10.168	2	1.045	1.16	0	1	0	1.193	1	0	0	1	2.37	0.004	0	20.746	1.909	0	0	6	1	3.939	3.111	3	8.663	0	0	{'NRB'};
65271-80-9	OCCNCCNc2ccc(NCCNCCO)c3C(=O)c1c(O)ccc(O)c1C(=O)c23	NRB	5.458	2.098	0	0	10	0	8	36.7	2	6	6	-1.119	4.362	2.109	11.218	14	1.016	1.137	0	0	0	1.196	6	0	0	0	2.577	0	0	26.74	3.445	0	4	10	8	4.027	2.646	4	9.333	0	0	{'NRB'};
26159-31-9	COc2ccc1cc(ccc1c2)C(C)C(O)=O	NRB	5.032	2.5602	0	0	0	0	4	45.2	1	3	0	-0.808	3.763	1.335	10.602	6	1.005	1.114	0	0	0	1.257	3	0	0	0	2.397	0	0	10.916	2.48	0	1	0	1	3.896	2.48	0	8.856	0	0	{'NRB'};
98-92-0	c1(C(N)=O)cccnc1	NRB	4.732	3.1415	0	0	1	0	0	40	0	1	4	-0.442	3.15	1.187	9.642	2	1.02	1.136	0	0	0	1.231	1	0	0	0	2.194	-0.027	0	10.383	1.659	0	0	3	2	3.672	2.815	2	8.176	0	0	{'NRB'};
82419-36-1	CC2COc3c(N1CCN(C)CC1)c(F)cc4c(=O)c(cn2c34)C(O)=O	NRB	5.42	2.0424	0	0	5	0	5	39.1	1	4	6	-2.361	4.182	0.85	11.257	11	1.023	1.139	0	0	0	1.208	8	0	0	0	2.579	0	0	23.989	2.27	0	4	11	1	3.985	2.603	3	9.222	0	1	{'NRB'};
96829-58-2	CCCCCCCCCCCC(CC1OC(=O)C1CCCCCC)OC(=O)C(CC(C)C)NC=O	NRB	5.119	2.7057	0	0	3	0	0	33	4	5	1	-0.489	4.352	3.263	10.986	10	0.985	1.14	0	0	0	1.193	1	0	0	0	2.413	0	0	35.962	5.557	1	0	2	1	3.621	2.171	1	9.009	0	0	{'NRB'};
15251-48-6	O=C(N)C1=C(O)C(N(C)C)C2C(O)(C(O)=C3C(C(O)(C)c4c(c(O)ccc4)C3=O)C2O)C1=O	NRB	5.863	2.1672	0	0	6	2	3	38.6	1	9	5	-7.562	4.426	0.927	11.801	32	1.033	1.131	0	0	0	1.2	10	0	0	0	2.697	0	0	38.505	2.014	4	1	3	8	4.005	3.015	2	9.515	0	0	{'NRB'};
751-84-8	c1ccccc1CC(=O)NC1C2SC(C)(C)C(C(=O)O)N2C1=O	NRB	5.476	1.7856	1	0	5	1	1	39	2	4	3	-1.555	4.113	0.899	11.21	6	1.016	1.124	0	0	0	1.253	4	0	0	0	2.63	0	0	35.816	4.128	1	0	6	2	4.031	2.641	2	9.278	0	0	{'NRB'};
3198-15-0	c1(C(O)C(N)C)ccccc1	NRB	4.9	2.8326	0	0	2	0	1	37.5	1	1	1	0	3.276	1.455	9.955	3	0.989	1.133	0	0	0	1.22	1	0	0	0	2.251	-0.007	0	0	2.15	0	0	2	3	3.608	2.394	1	8.123	0	0	{'NRB'};
89365-50-4	OCc1cc(ccc1O)C(O)CNCCCCCCOCCCCc2ccccc2	RB	4.939	1.4586	0	0	3	0	4	37.3	1	4	2	0	4.241	0.659	10.787	9	0.99	1.131	0	0	0	1.214	2	0	0	0	2.322	0	0	0	10.312	0	1	2	4	3.733	2.2	1	9.017	0	0	{'RB'};
127779-20-8	CC(C)(C)NC(=O)C2CC1CCCCC1CN2CC(O)C(Cc3ccccc3)NC(=O)C(CC(N)=O)NC(=O)c5ccc4ccccc4n5	NRB	5.2	1.4495	0	0	17	1	3	38.4	3	5	13	-2.106	4.775	1.055	11.728	8	0.997	1.133	0	0	0	1.237	7	0	0	0	2.44	0	0	52.787	6.497	2	0	19	6	3.901	2.338	6	9.736	0	0	{'NRB'};
127-71-9	Nc1ccc(cc1)S(=O)(=O)NC(=O)c2ccccc2	NRB	5.395	2.4149	1	0	5	0	3	41.9	0	3	6	-0.669	3.977	0.697	10.827	8	1.022	1.117	0	0	0	1.274	2	0	0	0	2.376	0	0	35.694	3.722	0	2	4	3	4.71	2.794	2	9.705	0	0	{'NRB'};
116-44-9	Nc1ccc(cc1)S(=O)(=O)Nc2ncccn2	NRB	5.392	2.5528	1	0	6	0	2	37	0	2	8	0	3.88	0.682	10.708	6	1.029	1.133	0	0	0	1.265	2	0	0	0	2.37	0	0	23.762	3.21	0	2	5	3	4.71	2.73	4	9.655	0	0	{'NRB'};
127-73-1	COc2cnc(NS(=O)(=O)c1ccc(N)cc1)nc2	NRB	5.392	2.5149	1	0	8	0	2	35.5	0	3	8	0	3.973	0.92	10.824	6	1.032	1.136	0	0	0	1.241	2	0	0	0	2.376	0	0	24.008	3.583	0	3	5	3	4.71	2.715	4	9.699	0	0	{'NRB'};
129378-89-8	Nc1ccc(S(=O)(=O)NC2=NOC(C)=C2)cc1	NRB	5.391	2.5206	1	0	5	0	2	35.7	1	3	6	0	3.882	0.732	10.775	6	1.032	1.132	0	0	0	1.263	2	0	0	0	2.383	0	0	23.777	3.229	0	2	6	3	4.71	2.74	3	9.681	0	0	{'NRB'};
599-79-1	OC(=O)c3cc(N=Nc1ccc(cc1)S(=O)(=O)Nc2ccccn2)ccc3O	NRB	5.392	1.9363	1	1	11	0	5	42.9	0	5	13	-1.287	4.346	0.787	11.183	13	1.037	1.12	0	0	0	1.254	3	0	0	0	2.381	0	0	35.693	5.597	0	4	10	3	4.71	2.824	4	9.931	0	0	{'NRB'};
60-54-8	CN(C)C1C2CC3C(=C(O)C2(O)C(=O)C(C(N)=O)=C1O)C(=O)c1c(O)cccc1C3(C)O	NRB	5.823	2.1065	0	0	6	2	3	39.3	1	8	5	-6.46	4.393	0.937	11.76	28	1.028	1.129	0	0	0	1.209	10	0	0	0	2.676	0	0	38.418	2.077	4	1	3	7	3.993	2.927	2	9.486	0	0	{'NRB'};
83-67-0	N1C(=O)N(C)c2ncn(C)c2C1(=O)	NRB	5.203	2.9291	0	0	5	0	0	33.3	0	2	8	-0.853	3.53	0.808	10.522	5	1.039	1.154	0	0	0	1.224	3	0	0	1	2.475	0.001	0	22.425	1.092	0	0	5	1	3.927	2.782	4	8.701	0	0	{'NRB'};
58-55-9	N1(C)C(=O)N(C)C2=C(C1=O)NC=N2	RB	5.26	2.8955	0	0	4	0	0	33.3	0	2	8	-0.722	3.53	0.808	10.537	7	1.039	1.154	0	0	0	1.216	3	0	0	1	2.476	0.001	0	22.814	0.979	0	0	5	1	3.903	2.782	4	8.68	0	0	{'RB'};
89987-06-4	OP(O)(=O)C(Sc1ccc(Cl)cc1)P(O)(O)=O	NRB	5.556	3.1022	4	0	0	0	2	26.9	0	6	0	0	4.079	1.612	10.952	0	1.062	1.118	0	0	0	1.274	1	0	1	0	2.394	0	0	22.009	2.915	0	2	0	4	4.662	3.425	0	9.999	0	1	{'NRB'};
473-41-6	CCCCNC(=O)NS(=O)(=O)c1ccc(C)cc1	NRB	5.389	2.923	1	0	5	0	2	33.3	2	3	4	-0.691	3.878	2.367	10.673	7	1.009	1.135	0	0	0	1.234	1	0	0	0	2.359	0	0	35.002	4.091	0	1	2	2	4.71	2.69	2	9.599	0	0	{'NRB'};
299-75-2	CS(=O)(=O)OCC(O)C(O)COS(=O)(=O)C	NRB	5.113	4.7489	2	0	0	0	0	20	0	8	0	0	3.882	2	10.776	8	1.065	1.147	0	0	0	1.127	0	0	0	0	2.223	-0.001	0	42.133	4.356	0	0	0	2	4.697	3.656	0	10.033	0	0	{'NRB'};
865-21-4	CCC9(O)CC3CN(CCc1c([nH]c2ccccc12)C(C3)(C(=O)OC)c4cc5c(cc4OC)N(C)C6C(O)(C(OC(C)=O)C7(CC)C=CCN8CCC56C78)C(=O)OC)C9	NRB	6.049	1.4106	0	0	16	5	6	39.3	3	9	21	-1.919	4.973	1.121	12.376	25	1.002	1.129	0	0	0	1.234	28	0	0	1	2.796	0	0	42.727	3.557	3	2	15	3	4.052	2.236	4	10.003	0	0	{'NRB'};
-	CCC9(O)CC3CN(CCc1c([nH]c2ccccc12)C(C3)(C(=O)OC)c4cc5c(cc4OC)N(C=O)C6C(O)(C(OC(C)=O)C7(CC)C=CCN8CCC56C78)C(=O)OC)C9	NRB	6.05	1.4285	0	0	16	5	6	39.7	3	10	21	-2.217	4.996	1.141	12.381	27	1.006	1.128	0	0	0	1.234	28	0	0	1	2.798	0	0	56.437	3.526	3	2	15	3	4.053	2.315	4	10.028	0	0	{'NRB'};
53643-48-4	CCC9(O)CC3CN(CCc1c([nH]c2ccccc12)C(C3)(C(=O)OC)c4cc5c(cc4OC)N(C)C6C(O)(C(O)C7(CC)C=CCN8CCC56C78)C(N)=O)C9	NRB	6.041	1.4001	0	0	18	5	6	39.1	2	7	23	-1.391	4.902	0.989	12.344	21	0.999	1.13	0	0	0	1.238	28	0	0	1	2.791	0	0	28.88	3.416	3	2	16	6	4.05	2.223	5	9.935	0	0	{'NRB'};
